# Supplementary material for: HIV Drug Resistance in Antiretroviral Treatment-Naïve Individuals in the Largest Public Hospital in Nicaragua, 2011-2015
Source: PLoS One. 2016 Oct 13;11(10):e0164156. doi: 10.1371/journal.pone.0164156 (PMC5063387; doi:10.1371/journal.pone.0164156)
Supplement: S1 Appendix — (XLS) [file pone.0164156.s001.xls]

## Sheet: Demographics
ID	Age	Gender	Civil Status	Literacy	Employment	Risk Factor	Reception Date	pVL	log pVL	CD4	% CD4	Recency of Infection	Subtype	Sanger Sequence
N-006 REVP	28	M	Domestic Partnership	Primary	Employed	Heterosexual	2015-08-07	31056	4.49215	484	22	Recent	B	CCTCAAATCACTCTTTGGCARCGACCCTTAGTCRCAATAAARGTAGGGGGGCARCTAAAGGAAGCtTTATTAGATACAGGAGCAGATGATACAGTATTAGAAGACATAAATTTACCAGGAAAATGGAAACCAAAAATGATAGGGGGAATTGGAGGTTTTATCAAAGTAAGACAGTAtGATCAGATACCCATAGARATATGTGGACATAGAGCARTAGGTACAGTATTAGTAGGACCTACACCAGTTAACATAATTGGAAGAAATTTGTTAACYCAGATTGGttGCaCTTTAAATTTTCCCATTAGTCCTATTGAAACTGTACCAGTAAAATTAAAGCCAGGAATGGATGGCCCCAAAGTTAAACAATGGCCATTAACAGAAGAAAAAATAAAAGCATTA…
N-007 RSCR	28	M	Domestic Partnership	Primary	Employed	Heterosexual	2015-08-07	70493	4.84815	220	20	Recent	B	CCTCAAATCACTCTTTGGCAACGACCCCTCGTCACARTAAGGATAGGGGGRCAACTAAAAGAAGCTCTATTAGATACAGGAGCAGATGATACAGTATTAGAAGACATAGATTTGCCAGGAAGATGGAAACccAAAATGATAGGGGGAATTGGAGGTTTTATCAAAGTAAGACAGTATGATCAGATACGTGTAGAAATCTGTGGTCAGGAAGCTATAGGTACAGTATTAGTAGGACCTACACCAATCAACATAATTGGAAGAAATCTGTTAACTCAGATTGGTTGCaCYTTAAATTTTCCCATAAGTCCTATTGAAACTGTACCAGTGAAATTAAAGCCAGGAATGGATGGCCCAAGAGTTAAACAATGGCCATTGACAGAAGAGAAAATAAAAGCATTA…
N-008 MLGS	33	F	Domestic Partnership	High School	Employed	Heterosexual	2015-08-07	26360	4.42095	536	28	Recent	B	CCTCAGATCACTCTTTGGCAGCGACCCCTAGTTACAATAAAGATAGCGGGGCAGCTAAAGGAAGCTCTATTAGATACAGGAGCAGATGATACAGTATTAGAAGAAATGAATTTACCAGGAAGATGGAAACCAAAAATGATAGGGGGAATTGGAGGTTTTATCAAAGTAAGACAGTAtGATCAGGTATGCATAGAAATCTGTGGRCATAAAGCTAyaGgTACAGTATTAATAGGACCTACACCTGTCAACATAATTGGAAGAAATCTGTTGACTCAGATaGGTTGCACTTTAAATTTTCCCATTAGTCCTATTGAAACtGTACCAGTAAAATTAAAGCCAGGAATGGATGGCCCAAAAGTTAAGCAATGGCCATTGACAGAAGAAAAAATAAAAGCATTA…
N-009 OEUC	46	M	Single	High School	Employed	MSM	2015-08-07	22528	4.35272	456	23	Recent	B	CCTCAGATCACTCTTTGGCAGCGACCCCTAGTTACAATAAAGATAGCGGGGCAGCTAAAGGAAGCTCTATTAGATACAGGAGCAGATGATACAGTATTAGAAGAAATGAATTTACCAGGAAGATGGAAACCAAAAATGATAGGGGGAATTGGAGGTTTTATCAAAGTAAGACAGTATGATCAGGTATGCATAGAAATCTGTGGGCATAAAGCTACAGGTACAGTATTAATAGGACCTACACCTGTCAACATAATTGGAAGAAATCTGTTGACTCAGATAGGTTGCACTTTAAATTTTCCCATTAGTCCTATTGAAACTGTACCAGTAAAATTAAAGCCAGGAATGGATGGCCCAAAAGTTAAGCAAtGGCCattGACAGAAGAAAAAATAAAAGCATTA…
N-010 GRON	28	M	Single	High School	Employed	Heterosexual	2015-08-07	74962	4.87484	133	10	Long-Standing	B	CCTCAAATCACTCTTTGGCAACGACCCCTCGTCAAAGTAAAGATAGGGGGACAAATAAAGGAGGCTCTRTTAGATACAGGAGCAGATGATACAGTGTTAGAAGAAWTGAATCTAAGTCTGCCAGGAAAATGGAGACCAAAAATGATAGGGGGAATTGGAGGTTTTATCAAAGTAAGACARTATGATCAGATACCCATAGAAATCTGTGGGCATAGAGCTATAGGTACAGTATTAGTRGGACCTACACCTGTCAACATAATTGGAAGAAACATGTTGACTCAGattGGtTGTACTTTAAATTTCCCCATTAGTCCTATTGAAACTGTACCAGTAAAATTAAAGCCAGGAATGGATGGCCCAAAAGTTAAACAATGGCCATTGACAGAAGAAAAAATAAAA…
N-011 AIMA	25	F	Domestic Partnership	Primary	Unemployed	Heterosexual	2015-08-07	62764	4.79771	245	33	Recent	B	CCTCAAATCACTCTTTGGCAACGACCCCTCGTCACAGTAAAGGTAGGGGGGCAACTAAAGGAAGCTCTATTRGAYACAGGAGCAGATGATACAGTATTAGAAGACATAGATTTGCCAGGAAGATGGAAACCAAAAATGATAGGGGGAATTGGAGGTTTTATCAAAGTGAGACAGTAtGATCAGATAGCCATAGAAATCTGtGGACATAAAGCTATAGGTACAGTATTAGTAGGACCTACACCTGTCAATATAATTGGAAGAAATCTGTTGACTCAAATTGGTTGtaCTTTAAATTTTCCTATTAGTCCTATTGAAACTGTACCAGTAAAATTAAAGCCAGGAATGGATGGCCCAAARGTTAAACaatGgcCaTTGACAGAAGAAAAAATAAAAGCATTA…
N-012 BALV	25	M	Domestic Partnership	High School	Employed	Heterosexual	2015-08-07	3107	3.49234	830	27	Recent	B	CCTCAAATCACTCTTTGGCAACGACCcATCGTCACAGTAAAGATAGGGGGGCAACTGAAGGAAGCTCTATTAGATACAGGAGCAGATGATACAGTATTAGAAGACATGGAGTTGCCAGGAAAATGGAAACCAAAAATGATAGGGGGAATTGGAGGCTTTATCAAAGTAAGACAGTATGAGCAGGTACCCATAGATATCTGTGGACACAAAGCTATAGGTACAGTTTTAGTAGGACCTACACCTGTCAACATAATTGGAAGAAACCTGTTGACTCAGCTTGGTTGcAcTTTAAATTTTCCCATTAGTCCTATTGAAACTGTACCAGTAAAACTAAAGCCAGGAATGGATGGCCCAAAAGTCAAACaatGGCCattGACAGAAGAAAAAATAAAAGCATTA…
N-013 JADR	48	M	Married	Degree/Technician	Unemployed	Heterosexual	2015-08-07	991330	5.99622	55	11	Long-Standing	B	CCTCAAATCACTCTTTGGCAACGACCCCTCGTCACAATAARGATAGGGGGGCAACTAAGAGAAGCTCTATTAGATACAGGAGCAGATGATACAGTATTAGAAGAAATAGATTTGCCAGGAAGATGGAAACCAAAAATGATAGGGGGAATTGGAGGtTTTATCAAAGTAAGACAGTAtGATCAGATACGTGTAGAAATYTGTGGTCAGGAAGCTATAGGYACAGTAYTAGTAGGACCTACACCAATCAACATAATTGGAAGAAATCTGTTAACTCAGCTTGGTTGCACTTTAAATTTTCCCATTAGTCCTATTGAAACTGTACCAGTGAaATTAAAGCCAGGRATGGATGGCCCAAGAGTTAAACaatGGcCatTGACAGAAGAAAAAATAAAAGCATTA…
N-014 AJUS	32	M	Single	High School	Unemployed	Heterosexual	2015-12-20	191560	5.2823	19	1	Long-Standing	B	CCTCAAATCACTCTTTGGCAACGACCCCTCGTCGACATAAAGATAGGGGGGCAAATAAAGGAAGCTCTATTAGATACAGGAGCAGATGATACAGTATTAGAAGACATGagTTTGCCAGGAAAATGGAAACCAAAAATGATAGGGGGAATTGGAGGTTTTATCAAAGTAAGACAGTATGATSAGATACCCATAGAAATTTGtGGACATAAARCTATAGGTACAGTATTARTAGGACCTACaCCTGTCAACATAATTGGAAGAAATCTGTTGACtCAGCTTGGTTGCACTTTAAATTTTCCtATaAGTCCTATTGAAACTGTACCAGTAAAATTaAAGCCAGGAATGGATGGCCCAAAAGTTAAACAATGGCCATTGACAGAAGAAAAAATAAAAGCATTA…
N-015 PDGM	34	M	Single	Degree/Technician	Employed	Bisexual	2015-12-20	10194	4.00834	544	29	Long-Standing	B	CCTCAGATCaCTCTTTGGCAACGACCCCTCGTCACARTAAGGATAGGGGGRCAACTAAAGGAAGCTCTATTAGATACAGGAGCAGATGATACAGTATTRGAAGACATGGAGTTGCCAGGAAGATGGAAACCAAAAATGATAGGGGGAATTGGAGGTTTTATCAAAGTAAGACARTATGATCAGATANCTGTAGATATCTGTGGACRTAAAGCTATAGGCACAGTRTTAATAGGACCTACACCtGTCAACATAATTGGAAGAAATCTGTTGACTCAAATTGGTTGCACTTTAAATTTTCCCATTAGTCCTATTGAAACTGTRCCAGTAAAACTAAARCCAGGAATGGATGGCCCAAAAGTTAAACAATGGCCRTTRACAGAAGAAAAAATAAAAGCATTA…
N-016 EVRC	34	F	Domestic Partnership	Primary	Unemployed	Heterosexual	2015-12-20	138064	5.14008	669	26	Recent	B	CCTCAAATCACTCTTTGGCAACGACCCCTCGTCACAGTAAAGGTAGGGGGACAGTTAAAGGAAGCTCTATTAGACACAGGAGCAGATGATACAGTATTAGAAGACATTGATTTACCAGGAAGATGGAAACCAAAAATGATAGGGGGAATTGGAGGTTTTATTAAAGtAAGACAATATGATCAGATACTTGTAGAAATCTGTGGACATAAAGCTATaGGTACAGTATTAGTAGGGCCTACACCTGTCAACATAATtGGAAGAAATCTGTtGACTCAGATTGGGTGCACGTTAAATTTTCCCATTAGCCCTATTGAAACTGTACCAGTAAAATTAAAGCCAGGAATGGATGGCCCaAAAGtTAAACAATGgCCATTGaCAGAAgAAAAGATAaaAGCATTA…
N-017 UJUR	30	M	Single	Posgraduate	Employed	MSM	2015-12-20	2126	3.32756	489	20	Long-Standing	B	CCTCAGATCACTCTTTGGCAACGACCCCTCGTCACAATAAGGATAGGGGGACAACTAAAGGAAGCTCTATTAGATACAGGAGCAGATGATACAGTATTAGAAGACATGGAGTTGCCAGGAAGATGGAAACCAAAAATGATAGGGGGAATTGGAGGTTTTATCAAAGTAAGACAGTATGATCAGATATCTGTAGATATCTGTGGACGTAAAGCTATAGGCACAGTATTAATAGGACCTACACCCGTCAACATAATTGGAAGAAATCTGTTGACTCAAATTGGTTGCACTTTAAATTTTCCCATTAGTCCTATTGAAACTGTACCAGTAAAACTAAAGCCAGGAATGGATGGCCCAAAAGTTAAACAATGGCCATTGACAGAAGAAAAAATAAAAGCATTA…
N-018 ECCG	28	F	Domestic Partnership	High School	Unemployed	Heterosexual	2015-12-20	24526	4.38963	870	31	Long-Standing	B	CCTCAAATCACTCTTTGGCAACGACCCCTCGTCTCAATAAAGATAGGGGGGCAACTAAARGAAGCTCTATTAGATACAGGAGCAGATGATACAGTATTAGAAGAAATGAgTATACCCGGAAGATGGAAACCAAAAATGATAGGGGGAATTGGAGGTTTTATCAAAGTAAGACAGTATGATCAGGTGCCCATAGAAATTTGTGGGCATAAAGCTATTGGTACAGTATTAATAGGACCTACACCTGTCAACATAATTGGAAGAAATCTGTtGACTCAGATtGGTTGtACTTTAAATTTTCCCATTAGTCCTATTGAAACTGTACCAGTAAAATTAAAGCCAGGAATGGATGGTCCAAGAGTTAAGCAATGGCCATTGACAGAAGAAAAAATAAAAGCATTA…
N-019 LALC	46	M	Single	High School	Unemployed	Heterosexual	2015-12-20	122641	5.08864	16	1	Long-Standing	B	CCTCAAATCACTCTTTGGCAACGACCCCTCGTCACAATAAAGATAGGGGGGCAAATAAARGAAGCTCTATTAGATACAGGAGCAGATGATACAGTATTAGAAGAAaTGAATTTGCCAGGAAGATGGAAACCAAAAATGATAGGGGGAATTGGAGGTTTTATCAAAGTAAGACAGTATGATCAGATACCCATAGAAATCTGTGGACATAAAGCTATAGGTACAGTRTTAATAGGACCTACACCTGTCAACATAATTGGAAGAAACTTGTTGACTCAgATTGGTTGCACTTTAAATTTTCCcATCAGTCCTATTGAAACTGTACCAGTAARACTAAARCCAGGAATGGATGGCCCAAAAGTTAAaCAATGGCCATTAACAGAAGAAAAGATAaAAGCATTA…
N-020 FCUA	42	M	Domestic Partnership	Primary	Employed	Heterosexual	2015-12-20	432865	5.63635	71	5	Long-Standing	B	CCTCAGATCACTCTTTGGCAACGACCCCTCGTCACAATAAAGATAGGGGGGCAACTAAAGGAAGCTCTATTAGATACAGGAGCAGATGATACAGTATTAGAAGACATGAATTTGCCAGGAAGATGGAAACCAAAAATGATAGGGGGAATTGGAGGTTTTATCAAAGTAAGACAGTATGATCAGGTACCCATAGAAATYTGTGGAAATAAAGCTATAGGTACAGTGTTAGTAGGACCTACCCCTGTCAACATAATTGGAAGAAATYTGTTGACTCAGATTGGTTGTACTTTAAATTTTCCCATTAGTCCTATTGARACTGTACCAGTAAAATTAAARCCAGGAATGGATGGTCCAAAAGTTAAACAGTGGCCATTGACAGAAGAAAAAATAAAAGCATTA…
N-021 JAM	28	M	Domestic Partnership	Cannot read or write/None	Employed	Heterosexual	2015-12-20	86563	4.93733	300	11	Long-Standing	B	ccTcagAtcACTCTTTGGCAACGACCTCTCGtCACAATAAAGATAGGGGGGCAACTAAAGGAAGCTCTATTAGATACAGGGGCAGATGATACAGtaTTAGAGGACATGAATTTGCCAGGAAAATGGAAACCAAAAATGATAGGGGGCATTGGAGGTTTTATCAAAGTAAGACAGTATGATCAGATACCCATAGAAATTTGTGGACATAAAGCTATAGGTACAGTGTTAATAGGGCCTACACCTGTCAACATAATTGGAAGAAATCTATTGACTCAGCTTGGTTGCACTTTAAATTTTCCCATTAGTCCTATTGAAACTGTACCAGTAAAATTGAAGCCAGGAATGGATGGCCCAAAAGTTAAACAATGGCCATTGACAGAAGAAAAAATAAAAGCATTA…
N-022 MFE	37	M	Single	High School	Unemployed	Heterosexual	2015-12-20	63265	4.80116	13	4	Long-Standing	B	CCTCAAATCACTCTTTGGCAACGACCCCTCGTCACAATAAAGATAGrGGGGCAAYTAAAGGAAGCTCTATTAGAYACAGGAGCAGATGATACWGTATTAGAAGACATGRATTTGCCAGGGAGATGGAAACCAAAAATGATAGGGGGAATTGGAGGTTTTATCAAAGTRAGACAGTATGAKCARRTAGCCATAGAAATCTGTGGACAYAAAGCWRTAGGTACAGTATTAATAGGACCTACACCWGTCAACATAATTGGAAGAAATCTATTGACTCAAATTGGTTGTACTTTAAATTTTCCTATTAGTCCTATTGAMACTRTACCAGTAARATTAAAGCCAGGAATGGATGGYCCAAAAGTTAAACAATGGCCATTGACAGAAGAAAAAATAAAAGCATTA…
N-023 FLVG	24	M	Single	High School	Employed	Heterosexual	2016-06-16	1875	3.273	522	28	Recent	B	CCTCAAATCACTCTTTGGCAACGACCCCTCGTCACAGTAAAGATAGGGGGRCARTYAARGGAAGCTCTATTAGATACAGGAGCAGATGATACAGTATTRGAAGAWATRAATTTGCCAGGAAGATGGAAACCAAAAATGATAGGGGGAATTGGAGGTTTTATCAAAGTAAAACAGTATGATCAGRTACCCATAGAAATCTGTGGGCATAAAGCTATAGGTACAGTATTGGTGGGACCTACACCTGTCAACATAATTGGAAGAAATTTGTTGACTCAGATTGGTTGCACTCTAAATTTTCCTATTAGTCCCATTGAAACTGTACCAGTAAAATTAAAGCCAGGAATGGATGGCCCAAAAGTTAAGCAATGGCCATTGACAGAAGARAAAATAAAAGCATTA…
N-024 BAGF	28	M	Single	High School	Unemployed	Heterosexual	2016-06-16	43340	4.63689	353	11	Recent	B	CCTCAAATCACTCTTTGGCAACGACCCCTYGTCACAATaAAGATAGGGGGACAAMTAAAGGAAGCTCTACTAGATACAGGAGCAGATGATACAGTATTAGAAGACATGGAGTTGCCAGGAAGATGGAAACCAAAAATGATAGGGGGAATTGGAGGTTTTATCAAAGTRAGACAGTATGATCAGGTACCCATAGAAATCTGTGGACATAAAACTAYAGGTACAGTATTAGTGGGACCTACACCTGTCAACATAATTGGAAGAAATCTGTTGACTCAGCTTGGTTGCACTTTAAATTTTcCCATTAGTCCCATTGAAACTGTACCAGTAAAATTAAAGCCAGGAATGGATGGCCCAAAAGTTAAACAATGGCCATTGACAGAAGAAAAAATAAAAGCATTA…
N-025 MEVB	43	F	Single	Primary	Employed	Heterosexual	2016-06-16	26947	4.43051	284	17	Recent	B	CCTCAGATCACTCTTTGGCAACGACCCCTCGTCACAATAAAGATAGGGGGGCAGCTAAAGGAAGCTCTATTAGATACAGGAGCAGATGATACAGTATTAGAAGACATGGATTTGCCAGGAAGATGGAAACCAAAAATGATAGGGGGAATTGGAGGTTTTATCAAAGTAAGACAGTATGAWCAGGTACCCHTAGAAATCTGTGGATATAAAGCCACAGGTACAGTGTTARTAGGACCTACCCCTGTTAACATAATTGGAAGAAATTTGTTGACTCAGATTGGTTGTACTTTAAATTTTCCCATCAGTCCTATTGAAACTGTACCAGTAAAATTAAAGCCAGGAATGGATGGTCCAAAAGTTAAACAGTGGCCATTGACAGAAGAAAAAATAAAAGCATTA…
N-026 MLMA	29	F	Single	High School	Unemployed	Heterosexual	2016-06-16	1110	3.04532	1009	23	Recent	B	CCTCAAATCACTCTTTGGCAACGACCCCTCGTCACAATAAAGATAGGGGGGCAAATAAAGGAAGCTCTATTAGATACAGGAGCAGATGATACAGTCTTAGAAGACATGGAGTTGCCAGGAAGATGGAAACCAAAAATAATAGGGGGAATTGGAGGTTTTATCAARGTAAGACAGTATGATCAAATAGCCATAGAAATCTGTGGACATAAAGCTATAGGTACAGTTTTAATAGGACCTACACCTGTCAACATAATTGGAAGAAATCTGTTGACTCAACTTGGTTGCACTTTAAATTTTCCCATTAGTCCTATTGACACTGTACCAGTAAGATTAAAgCCAGGAATGGATGGCCCAAAAGTTAAGCAATGGCCATTGACAGAAGAAAAAATAAAAGCATTA…
N-027 ARGE	33	M	Single	Primary	Unknown	Heterosexual	2016-06-16	6792	3.832	1326	22	Recent	B	CCTCAAATCACTCTTTGGCAACGACCCCTCGTCACAATAAGGATAGGGGGGCAACTAAAAGAAGCTCTATTAGATACAGGAGCAGATGATACAGTATTAGAAGAAATAGATTTGCCAGGAAGATGGAAACCAAAAATGATAGGGGGAATTGGAGGTTTTATCAAAGTAAGACAGTATGATCAGATACGTGTAGAAATCTGTGGTCAGGAAGCTATAGGTACAGTATTAGTAGGACCTACACCAATCAACATAATTGGAAGAAATCTGTTAACTCAGATTGGTTGCACTTTAAATTTTCCCATTAGTCCTATTGAAACTGTACCAGTGAAATTAAAGCCAGGAATGGATGGCCCAAGAGTYAAACAATGGCCATTGACAGAAGAAAAAATAAAAGCATTA…
N-029 LAPR	33	M	Single	Degree/Technician	Employed	Heterosexual	2016-06-16	243341	5.38622	173	14	Long-Standing	B	CCTCAAATCACTCTTTGGCAACGACCCCTCGTCAGAATAAAGATAGGGGGGCAAATAAARGAAGCTCTATTAGATACAGGAGCAGATGATACAGTATTAGAAGACATGGAGTTGCCAGGAAAATGGAAACCAAAAATGATAGGGGGAATTGGAGGTTTTATCAAAGTAAGACAGTATGATCAGATACCCATAGATATCTGTGGACATAAGGCTATAGGTACAGTTTTAGTAGGACCTACACCTGTCAACATAaTTGGAAGAAATCTGTTGACTCArATTGGTTGCACTTTAaATtTTcCCaTTAgTCCTaTtgAacctGtAcCAGtaaAAcTaaaaCCaGGAATGGATGgCCCaaaAGTCAaACAATGGCCaTTGACaGAagAaAAAATAaaAgCATTA…
N-031 FRUR	32	M	Domestic Partnership	High School	Employed	Heterosexual	2016-06-16	16617	4.22055	187	4	Long-Standing	B	CCTCAAATCACTCTTTGGCAACGACCCCTTGTCACAATaAAAATAGGGGGGCAAYTAAAGGAAGCTCTATTAGATACAGGAGCAGATGATACAGTATTAGAAGACATGGARTTGCCAGGAAGATGGAAACCAAAAATGATAGGGGGAATTGGAGGTTTTATCAAAGTAAAACAGTATGAGCAGATACCTGTAGATATCTGTGGACATAAAGCTRTAGGCACAGTGTTAATAGGACCTACACCTGTCAACATAATTGGAAGAAATCTGTTGACTCAAATTGGTTGCACTTTAAATTTTCCCATTAgTCCTATTGAAACTGTGCCAGTAAAATTAAAGCCAGGAATGGATGGCCCAAAAGTTAAACAATGGCCATTGACAGAAGAAAAAATAAAAGCATTA…
N-032 NAMA	24	F	Domestic Partnership	High School	Employed	Heterosexual	2016-06-16	42484	4.62823	542	16	Recent	B	CCTCAGATCACTCTTTGGCAACGACCCCTCGTCGCAATAAGGGTAGGGGGACAACTAAAGGAAGCTCTACTAGATACAGGAGCAGATGATACAGTATTAGAAGACATGGAGTTGCCAGGAAGATGGAAACCAAAAATGATAGGGGGAATTGGGGGTTTTATCAAAGTGAGACAGTATGATCAGGTACCTATAGAAATCTGTGGACATAAAGCTATAGGTACAGTATTAGTAGGACCTACACCTGTCAACATAATTGGAAGAAATCTGTTGACTCAGCTTGGTTGCACTTTAAATTTTCCCATTAGTCCTATTGAAACTGTACCAGTAAAATTAAAGCCAGGAATGGATGGCCCAAAAGTTAAACAATGGCCATTGACAGAAGAAAAAATAAAAGCATTA…
N-033 MFM	34	M	Single	Degree/Technician	Unemployed	MSM	2016-06-16	4673	3.6696	834	31	Recent	B	CCTCAAATCACTCTTTGGCAACGACCCCTAGTCAAAGTAAAGATAGAGGGGCAACTAAAGGAAGCCCTATTAGAYACAGGAGCAGATGATACAGTATTAGAAGAAATGAATTtGTCAGGAAAATGGAAACCAaAAATGATAgGAGGAATTGGAGGTTTTATCAAAGTAAGACAATATGATCAGATATCCATAGAAATCTGTGgACATAAAGCTATAgGTACAGTATTAATAGGACCTACACCAGTCAACaTAATTGGAAGAAATCtGTTGACTCAGATTGGTTGCACTTTAAACTTCCCCATaAGTCcTATTGACACTGTACCAGTAAAATTAAAGCCAGGAAtGGATGGCCCAAGAGTTAAACAATgGCCATTGACAGAAGAAAAAATAAAAgCATTA…
N-034 RMCV	29	M	Single	Primary	Employed	Heterosexual	2016-06-16	139370	5.14417	659	11	Recent	B	CCTCAAATCACTCTTTGGCAACGACCCATCGTCACAGTAAAGATAGGGGGGCAACTAAAGGAAGCTCTATTAGATACAGGAGCAGATGATACAGTATTAGAAGAMATAAATTTGCCAGGAAGATGGAAGCCAAAAATGATAGGGGGAATTGGAGGTTTTATCAAAGTGAGACAATATGAGCAGATATTAGTAGAAATTTGTGGACATAAAGCTGTAGGTACAGTATTGGTAGGACCTACACCTGTCAACATAATTGGAAGAAATCTGTTGACTCAGCTTGGGTGCACCCTAAATTTTCCCATTAGTCCTATTGAAACTGTACCAGTAAAATTAAAGCCAGGAATGGATGGCCCAAGAGTTAAGCAATGGCCATTGACAGAAgAAAAAATAAAAGCATTA…
N-035 SGAR	29	M	Single	High School	Unemployed	Heterosexual	2016-06-16	10167	4.00719	561	19	Recent	B	CCTCAAATCACTCTTTGGCAGCGACCCCTTGTTACARTaAAGATAGGAGGGCAACTAAAGGAAGCTCTATTAGATACAGGAGCAGATGATACWGTATTAGAAGACATGCAKTTGCCAGGAAAATGGAAGCCAAAAATGATAGGGGGAATTGGAGGTTTTATTAAAGTAARACAGTATGATCAGATACCCATAGAAATCTGTGGACATAAAGCTATAGGTACAGTGTTAGTAGGACCTACGCCTGTCAACATAATTGGAAGAAATCTGTTGACTCaGCTTGGTTGCACCTTAAATTTTCCCATCAGTCCTATTGAAACTGTACCAGTAAAATTAAAGCCAGGGATGGATGGCCCAAAAGTTAAACAATGGCCATTAACAGAAGAAAAAATAAAAGCATTA…
N-037 GJA	64	M	Single	Degree/Technician	Employed	Heterosexual	2016-06-16	704723	5.84802	32	2	Long-Standing	B	CCTCAAATCACTCTTTGGCAACGACCCCTCGTCACAATAAAGATAGGGGGGCAACTAAAGGAAGCTCTATTAGATACAGGAGCAGATGATACAGTATTAGAAGACATGAATTTGCCAGGAAAATGGAAGCCAAAAATGATAGGGGGAATTGGAGGTTTTATCAAAGTAAGACAGTATGATCAGGTACCCATAGAAATCTGTGGRCATAAAACTACAGGTACAGTGTTAGTAGGACCTACCCCTGTTAACATAATTGGAAGAAATCTGTTGACTCAGATTGGTTGTACTTTAAATTTTCCCATTAGTCCTATTGAAACTGTACCAGTAAAATTAAAGCCAGGAATGGATGGTCCAAAAGTTAAACAGTGGCCATTAACAGAAGAAAAAATAAAAGCATTA…
N-039 WPSV	30	F	Single	High School	Unemployed	Heterosexual	2016-06-16	59967	4.77791	166	11	Long-Standing	B	CCTCAAATCACTCTTTGGCAACGACCCCTMGTCACAGTAAAAATAGGGGGACAaCTAAAGGAAGCTTTATTAGATACAGGAGCAGATGATACAGTATTAGAAGAAATGAATTTGCCCGGAAGATGGAAACCAAAAATGATAGGGGGAATTGGAGGTTTTATCAAAGTAAGACARTATGATCAGGTACCCATAGAAATTTGTGGGCATAAAaCTATTGGTACAGTATTAATAGGACCTACACCTGTCAACATAATTGGAAGAAATYTGTTGACTCAGATTGGTTGCACTTTAAATTTTCCCATTAGTCCTATTGAAACTGTACCAGTAAAATTAAARCCAGGAATGGATGGTCCAAGAGTTAAACAGTGGCCATTGACAGAAGAAAAAATAAAAGCATTA…
N-040 HEA	23	M	Married	High School	Unemployed	Heterosexual	2016-06-30	6893	3.83841	371	11	Recent	B	CCTCAAATCACTCTTTGGCAACGACCCCTCGTCACAATAAAGATAGGGGGGCAACTAAAGGAAGCTCTATTAGATACAGGAGCAGATGATACAGTATTAGAAGAYATGGAGTTGCCAGGAAGATGGAARCCAAAAATGATAGGGGGAATTGGAGGTTTTATCAAAGTAAGACAATATGATCAGGTACMCATAGAKATCTGTGGACATAAAGCTATAGGTACAGTATTAGTAGGACCTACACCTGTCAACATAATTGGAAGAAATCTGTTGACTCAGCTTGGTTGCACTTTAAATTTTCCCATTAGTCCTATTGAAACTGTACCAGTAAAATTAAAGCCAGGAATGGATGGCCCAARAGTTAAACAATGGCCAYTGACARAASAAAAAAYAAAAGCATTA…
N-041 MAAC	40	M	Single	Degree/Technician	Unemployed	Heterosexual	2016-06-30	1544531	6.1888	134	13	Long-Standing	B	CCTCAAATCACTCTTTGGCAACGACCCCTCGTCACAATAAAGGTAGGGGGGCAAATAAAGGAAGCTCTATTAGATACAGGAGCAGATGATACAGTATTAGAAGAAATGGAGTTGCCAGGAAGATGGAAACCAAAAATGATAGGGGGAATTGGAGGTTTTATCAAAGTAAGACAGTATGATCAGATACCCATAGATATCTGTGGACATAGAGCTATAGGTACAGTTTTAGTAGGACCTACACCTGTCAACATAATTGGAAGAAATCTGTTGACTCAGATTGGWTGCACTTTAAATTTTCCCATTAGTCCTATTGAAACTGTACCAGTAAAATTAAAGCCAGGAATGGATGGCCCAAAAGTTAAACAATGGCCATTGACAGAAGAAAAAATAAAAGCATTA…
N-042 HALM	30	M	Single	High School	Unemployed	MSM	2016-06-30	26766	4.42758	571	31	Long-Standing	B	CCTCAAATCACTCTTTGGCAACGACCCCTTGTCACAATAAAGATAGGGGGGCAACTAAAGGAAGCTCTATTAGATACAGGAGCAGATGATACAGTATTAGAAGACATAAATTTGCCAGGAAAATGGAAACCAAAAATGATAGGGGGAATTGGAGGCTTTATCAAAGTAAGACAGTATGATCAGGTAGCCATAGAAATCTGTGGACATAAAGCTATAGGTACAGTATTRGTAGGACCTACACCTGTCAACATAATTGGAAGAAATCTGTTGACTCAGMTTGGTTGCACCTTAAATTTTCCCATTAGTCCTATTGAAACTGTACCAGTAAAATTAAAGCCAGGAATGGATGGTCCAAAAGTTAAACAATGGCCATTGACAGAAGAAAAAATAAAAGCATTA…
N-043 SUAC	34	M	Single	High School	Unemployed	Heterosexual	2016-06-30	2132	3.32879	779	22	Recent	B	CCTCAGATCACTCTTTGGCAACGACCCTTAGTCACAATAAAGATAGGGGGACAACTAAAGGAAGCTCTATTAGATACAGGAGCAGATGATACAGTATTAGAAGAAATRAGTTTACCAGGAAgATGGAAACCAAAAATGATAGGAGGAATTGGGGGTTTTATTAAAGTAAGACAATATGATCAAATACAAGTAGAAATCTGTGGACATAAAGCTATAGGTACAGTATTAATAGGRCCTACACCTGTCAACATAATTGGAAGAAACCTGTTGACTCAGATTGGTTGCACTTTAAATTTCCCCATTAGTCCTATTGAAACTGTACCAGTAAAATTAAAGCCAGGAATGGATGGCCCAAAAGTTAAGCAATGGCCATTGACAGAGGAAAAAATAAAAGCATTG…
N-044 LASS	33	M	Single	Degree/Technician	Unemployed	MSM	2016-06-30	11349	4.05496	754	25	Recent	B	CCTCAAATCACTCTTTGGCAACGACCCCTCGTCAATATAAGGATAGGGGGGCAGTTAAAGGAAGCTCTATTAGATACAGGAGCAGATGATACAGTATTGGAAGAAATGAATTTATCAGGAAAATGGAAACCAAAAATGATAGGGGGAATTGGAGGTTTTATCAAAGTAAGACAATATGACCAGATACCCATAGAAATCTGTGGACATAAAACTATAGGTACAGTATTAATAGGACCTACACCTGTCAACATAATTGGAAGAAATYTGTTGACTCAGCTTGGTTGCACTTTAAATTTTCCCATTAGTCCTATTGAAACTATACCAGTAAAATTAAAGCCAGGAATGGATGGCCCAAAAGTTAAACAATGGCCATTGACAGAAGAAAAAATAAAAGCATTA…
N-045 RALR	46	M	Single	Primary	Unemployed	MSM	2016-06-30	3615	3.55811	284	24	Recent	B	CCTCAAATCACTCTTTGGCAACGACCCCTCGTCACAATAAGRATAGGGGGGCAACTAAAGGAAGCTCTATTAGATACAGGAGCAGATGATACAGTATTAGAAGACATAAATTTGCCAGGAAGATGGAAACCAAAAATGATAGGGGGAATTGGAGGTTTTATCAAAGTAARACAGTATGATCAGGTACCCATAGAAATCTGCGGACATAAAGCTATAGGTACAGTATTAATAGGACCTACACCTGTCAATATAATTGGAAGAAATCTGTTGACTCAGCTTGGTTGCACTTTAAATTTCCCCATTAGTCCTATTGAAACTGTACCAGTRAAATTAAAGCCAGGAATGGATGGCCCAAAAGTTAAACAATGGCCATTAACAGAAGAAAAAATAAAAGCATTA…
N-046 JEOT	42	M	Single	Primary	Employed	Heterosexual	2016-06-30	674387	5.82891	232	24	Recent	B	CCTCAAATCACTCTTTGGCAACGACCCCTCGTCWCAATAAAGATAGGGGGGCAACTAAAGGAAGCTCTATTAGATACAGGAGCAGATGATACAGTATTAGAAGAAATGAGTTTGCCAGGRAGATGGAAACCAAAAATGATAGGRGGAATTGGAGGTTTTATCAAAGTAAGACAGTATGATCAGGTACCCATAGAAATTTGTGGGCATAAAGCTATTGGTACAGTGTTAATAGGACCTACACCTGTCAACATAATTGGAAGAAATCTGTTGACTCAGCTTGGTTGCACTTTAAATTTTCCCATTAGTCCTATTGAAACTGTACCAGTAAAATTAAAGCCAGGAATGGATGGTCCAAGAGTTAAACAATGGCCATTGACAGAAGAAAAAATAAAAGCATTA…
N-047 DJMG	44	M	Single	Primary	Unemployed	Heterosexual	2016-06-30	3460426	6.53913	28	3	Long-Standing	B	CCTCAAATCACTCTTTGGCAACGACCCCTCGTCACAATAAAGATAGGGGGGCAACTAAAGGAAGCTCTATTAGATACAGGAGCAGATGATACAGTATTAGAAGAAATGGATTTGCCAGGAAGATGGAAACCAAAAATGATAGGGGGAATTGGAGGTTTTATCAAAGTGAGACAGTATGATCAGATAACTGTAGAGATCTGTGGACACAAAGCTGTAGGTACAGTATTAATAGGACCCACACCTGTCAACATAATTGGAAGAAATCTGTTGACTCAACTTGGTTGTACTTTAAATTTTCCTATTAGTCCTATTGAGACTGTACCAGTAAAATTAAAGCCAGGAATGGATGGCCCAAAAGTTAAACAATGGCCATTGACAGAAGAAAAAATAAAAGCATTA…
N-048 SEHL	49	M	Single	High School	Unemployed	Heterosexual	2016-06-30	437526	5.641	16	2	Long-Standing	B	CCTCAgATCACTCTTTGGCAACGACCCCTCGTCACAATAAAGATAGGGGGGCAACTAAAGGAAGCTCTATTAGATACAGGAGCAGATGATACAGTATTAGAAGAAATGAATTTGCCAGGAAGATGGAAACCAAAAATGATAGGGGGAATTGGAGGTTTTATCAAAGTAAGACAGTATGATCAGATACCCATAGAAATCTATGGAAAGAAAGCTATAGGTACAGTGTTARTAGGACCTACCCCTGTCAACATAATTGGAAGAAATCTGTTGACTCAGATTGGTTGTACTTTAAATTTTCCCATTAGTCCTATTGAAACTGTACCAGTAAAATTAAAGCCAGGAATGGATGGTCCAAAAGTTAAACAGTGGCCATTGACAGAAGAAAAAATAAAAGCATTA…
N-051 JAIM	33	M	Single	High School	Employed	MSM	2016-07-17	110218	5.04225	423	11	Recent	B	CCTCAGATCACTCTTTGGCAACGACCCCTCGTCACAGTAAAGGTCGGGGGGCAACTAAAGGAAGCTCTATTAGATACAGGAGCAGATGATACAGTATTAGAAGAAATAAATYTTTCAGGAASATGGAAACCAAaaATGATAGGGGGAATTGGAGGTTTTATCAAAGTAAGACAGTATGATCAGGTACCCGTAGAAATCTGTGGACATAAAGCTATAGGTACAGTATTAGTAGGACCTACACCTGTCAACATAATTGGAAGAAATCTGTTGACTCAaATTGGATGTACTTTaAATTTTCCCATTAGTCCTATTGAGACTGTACCAGTAAAATTAAAGCCAGGAATGGATGGGCCAAGRGTtAAACAATGGCCATTGACAGAGGAAAAAATAAAAGCATTA…
N-052 JRM	43	M	Single	High School	Unemployed	Heterosexual	2016-07-17	294014	5.46837	448	8	Recent	B	CCTCAAATCACTCTTTGGCAACGACCCCTTGTCACAGTAAAGATAGGGGGGCAACTAAAGGAAGCTCTATTAGATACAGGAGCAGATGATACAGTATTAGAAGACATGGAGTTGCCAGGAAGATGGAAACCAAAAATGATAGGGGGAATTGGRGGTTTTATCAAAGTAAAACAGTATGAGCAGATACCTGTAGATATMTGTGGACATAAAGCTATAGGCACAGTGTTAATAGGACCTACACCTGTCAACATAATTGGAAGAAATCTGTTGACTCAAATTGGTTGCACTTTAAATTTTCCCATTAGTCCTATTGAAACTGTACCAGTAAAATTAAAGCCAGGAATGGATGGCCCAAAAGTTAARCAATGGCCATTGACAGAAGAAAAAATAAAAGCATTA…
N-053 LRMM	40	M	Married	Primary	Employed	Heterosexual	2016-07-17	126033	5.10048	155	15	Long-Standing	B	CCTCAAATCACTCTTTGGCAACGACCCCTCGTCACARTAAAGGTAGGGGGGCARCTAAAGGAAGCTCTATTAGATACAGGAGCAGATGATACAGTATTAGAAGACATAGATTTGCCAGGAAGATGGAAACCAAAAATGATAGGGGGAATTGGAGGTTTTATCAAAGTGAGACAGTATGATCAGATAGCCATAGAAATCTGTGGACATAAAGCTATAGGTACAGTATTAGtAGGACCtACACCTGtCAATATAATTGGAAGAAATCTGTTGACTCAAATTGGTTGtACTTTAAATTTTCCTATTAGTCCTATTGAAACTGTACCAGTAAAATTAAAGCCAGGAATGGATGGCCCAAAAGTTAAACAATGGCCATTGACAGAAGAAAAAATAAGAGCATTA…
N-054 EJZ	46	M	Single	Primary	Employed	MSM	2016-07-17	85702	4.93299	32	2	Long-Standing	B	CCTCAAATCACTCTTTGGCAACGACCCATTGTCACAGTAAAGATAGGRGGGCAACTAAAGGAAGCTCTATTAGATACAGGAGCAGATGATACAGTAGTAGAAGACATAAATTTRCCAGGAAAATGGAAGCCAAAAATGATAGGGGGAATTGGAGGTTTTATCAAAGTAARGCAGTATGAACAGATAGTAGTAGAAATTTGTGGACATAAAGCTGTRGGTACAGTATTAGTAGGACCTACACCTGTCAACATAATTGGAAGAAATCTGTTGACTCAGCTTGGTTGCACTTTAAATTTTCCYATTAGTCCTATTGAAACTGTACCAGTAAAATTAAAGCCAGGAATGGATGGCCCAAAAGTTAARCAATGGCCATTRACAGAAGAAAAAATAAAAGCATTA…
N-055 NCHT	64	M	Single	Posgraduate	Unemployed	Heterosexual	2016-07-17	1182	3.07262	459	19	Recent	B	CCTCAGATCACTCTTTGGCAACGACCCCTTGTCACAGTAAAGATAGGGGGGCAACTAAGGGAGGCTCTATTAGACACAGGAGCAGATGATACAGTATTAGAAGATATGGACTTGCCAGGAAGATGGAAACCAAAAATGATAGGGGGGATTGGAGGTTTTATCAAAGTAAGACAATATGATAATATACAAATGGAAATCAGTGGACATAAAGCGATAGGTACAGTATTAATAGGACCCACACCTATCAACATAATTGGAAGAAACCTGTTGACTCAGATTGGTTGCACTTTAAATTTTCCCGTTAGTCCTATTGAAACTGTACCAGTAAAACTAAAGCCAGGAATGGATGGGCCAAAAGTTAAACAATGGCCATTGACAGAAGAAAAAATAAAAGCATTA…
N-056 KRL	29	F	Domestic Partnership	Cannot read or write/None	Unemployed	Heterosexual	2016-07-17	15007	4.17629	415	29	Long-Standing	B	CCTCAGATCACTCTTTGGCARCGACCCCTCGTCACAATAAAGATAGGGGGGCAACTAAAGGAAGCTCTATTAGATACAGGAGCAGATGATACAGTATTAGAAGACATGAATTTGCCAGGAAAATGGAAACCAAAAATGATAGGGGGAATTGGAGGTTTTATCAAAGTAAGACAGTATGAKCAGATACCCATAGAAATYTGTGGAAATAAAGCTATAGGTACAGTGTTAGTAGGACCTACCCCTGTCAACATAATTGGAAGAAATCTGTTGACTCAGATTGGTTGTACTTTAAATTTTCCCATTAGTCCTATTGAAACTGTACCAGTAAAATTAAAGCCAGGAATGGATGGTCCAAAAGTTAAACAGTGGCCATTGACAGAAGAAAAAATAAAAGCATTA…
N-057 AGAR	27	M	Single	Degree/Technician	Student	MSM	2016-07-17	14008	4.14638	337	18	Recent	B	CCTCAGATCACTCTTTGGCAGCGACCCCTTGTCACAGTAAAGATAGGAGGGCAACTAAAGGAAGCTYTATTAGATACAGGAGCAGATGATACAGTATTAGAAGACATGCATTTGCCAGGAAAATGGAAGCCAAAAATGATAGGGGGAATTGGAGGTTTTATTAAAGTAAGACAGTATGATCAGATACCCCTAGAAATCTGTGGACATAAAGTTATAGGTACAGTGTTAATAGGACCTACGCCTGTCAACATAATTGGAAGAAATTTGTTGACTCAgCTTGGTTGTACCTTAAATTTTCCCATCAGTCCtATTGAAACTGTACCAGTAAAATTAAAGCCAGGGATGGATGGCCCAAAAGTTAAACAATGGCCATTAACAGAAGAAAAAATAAAAGCATTA…
N-058 PAGM	28	M	Domestic Partnership	Primary	Employed	Heterosexual	2016-07-17	12808	4.10748	588	26	Long-Standing	B	CCTCAGATCACTCTTTGGCAACGACCCCTTGTCACAATAAAGATAGGGGGGCAACTAAAGGAAGCTCTATTAGATACAGGAGCAGATGATACAGTATTAGAAGACATGAATTTGCCAGGAAGATGGAAACCAAAAATGATAGGGGGAATTGGAGGTTTTATCAAAGTAAGACAGTATGATCAGGTACCCATAGAAATCTGTGGACATAAAGCTATAGGTACAGTGTTARTAGGACCTACCCCTGTCAACATAATTGGAAGAAATcTGTTGAcTcAGCTTGGTTGTACTTTAAATTTTCCCaTTAGTCCTATTGAAACTGTACCMGTAAAATTAAARCCAGGAATGGATGGTYCAARAGTTAAACARTGGCCATTGACAGAAGAAAAAATAAAAGCATTA…
N-059 LEME	22	F	Domestic Partnership	High School	Unemployed	Heterosexual	2016-07-17	1853184	6.26792	27	4	Long-Standing	B	CCTCAGATCACTCTTTGGCAACGACCCCTCGTCACAATAAAGATAGGGGGGCAACTAAAGGAAGCTCTATTAGATACAGGAGCAGATGATACAGTATTAGAAGAAATGAATTTGCCAGGAAGATGGAAACCAAAAATGATAGGGGGAATTGGAGGTTTTATCAAAGTAAGACAGTATGATCAGGTACCCATAGAAATCTGTGGAAATAAAGCTaTAGGTACAGTGTTAGTAGGACCTACCCCTGTCAACATAATTGGAAGAAATCTGTTGACTCAGATTGGTTGTACTTTAAATTTTCCTATTAGTCCTATTGAAACTGTACCAGTAAAATTAAAGCCAGGAATGGATGGTCCAAAAGTTAAACAGTGGCCATTGACAGAAGAAAAAATAAAAGCATTA…
N-060 RAEA	36	M	Domestic Partnership	Primary	Employed	MSM	2016-08-28	118399	5.07335	391	16	Recent	B	CCTCAAATCACTCTTTGGCAACGACCCCTYGTCACAATAAAGATAGGGGGGCAACTAAAGGAAGCTCTATTAGATACAGGAGCAGATGATACAGTATTAGAAGAAATGAGTTTGCCAGGAAGATGGAAACCAAAAATGATAGGGGGAATTGGAGGTTTTATCAAAGTAAGACAGTATGATCAGGTACCCATAGAAATTTGTGGGCATAAAGCTATTGGTACAGTATTAATAGGACCTACACCTGTCAACATAATTGGAAGAAATCTGTTGACTCAACTTGGTTGCACTTTAAATTTTCCCATTAGCCCTATTGAAACTGTACCAGTAAAATTAAAGCCAGGAATGGATGGTCCAAGAGTTAAACAATGGCCATTGACAGAAGAAAAAATAAAAGCATTA…
N-061 MACS	27	M	Single	Degree/Technician	Student	MSM	2016-08-28	180103	5.25552	136	4	Long-Standing	BD	CCTCAGATCACTCTTTGGCAACGACCCCTCGTCACAATAAAGATAGGGGGACAACTAAAGGAAGCTCTATTAGATACAGGAGCAGATGATACAGTATTAGAAGAAATRAATTTGCCAGGGARATGGAAACCAAAAATGATAGGGGGAATTGGAGGTTTTATCAAAGTAAGACAGTATGAACAAATACCCATAGAAATCTGTGGCCATACAGCTATAGGTACAGTGTTARTAGGACCTACACCTGTCAACATAATTGGAAGAAATCTGTTGACTCAGCTTGGTTGCACTTTAAATTTTCCCATTAGTCCTATTGACACTGTACCAGTAAAATTAAAGCCAGGAATGGACGGCCCAAGGGTTAAACAATGGCCATTGACAGAAGAAAAAATAAAAGCATTA…
N-062 RRM	40	M	Single	High School	Employed	MSM	2016-08-28	44902	4.65227	87	6	Long-Standing	B	CCTCAAATCACTCTTTGGCAACGACCCCTYGTCTCAATAAAGATAGGGGGGCARCTAAAGGAAGCTCTATTAGATACAGGAGCAGATGATACAGTATTAGAAGAAATGAGTTTACCTGGAAGATGGAAACCAAAAATGATAGGGGGAATTGGAGGTTTTATCAAAGTAARACAGTATGATCAGGTACCCATAGAAATTTGTGGGCATAAAGCTATTGGTACAGTATTAATAGGACCTACACCTGTCAAcATAATTGGAAGAAATCTGTTGACTCAGATTGGTTGCACTTTAAATTTtCCCATTAGTCCTATTGAAACTGTACCAGTAAAATTAAAGCCAGGAATGGATGGTCCAAGAGTTAAACAATGGCCACTGACAGAAGARAAAATAAAAGCATTA…
N-063 CAEH	43	M	Single	Degree/Technician	Employed	MSM	2016-08-28	257522	5.41081	497	25	Recent	B	CCTCAAATCACTCTTTGGCAACGACCCCTTGTCACAATAAAGGTAGGGGGGCAAGTAAAGGAAGCTCTRTTAGATACAGGAGCAGATGACACAGTATTAGAGGAAATAAATTTACCAGGAAAATGGAAACCAAAAATGATAGGGGGAATTGGAGGATTTATCAAAGTAAGACAGTATGATCAAATACTTGTAGAAATTTGTGGACACAAAGCTGTGGGTACAGTATTAGTAGGACCCACACCTGTCAACATAATTGGAAGAAATCTGTTGACTCAGCTTGGCTGCACTTTAAATTTTCCTATTAGTCCTATTGATACTGTACCAGTAAAATTAAAGCCAGGAATGGATGGSCCAAGAGTTAAACAATGGCCATTGACAGAAGAAAAAATAAAAGCATTA…
N-064 SCMF	32	F	Unknown	High School	Unemployed	Heterosexual	2016-08-28	2432	3.38596	31	2	Long-Standing	B	CCTCAAATCACTCTTTGGCAACGACCCATTGTCACAGTAAAGATAGGGGGGCAAcTAAAGGAAGCTCTATTAGATACAGGAGCAGATGATACAGTATTAGAAGACATGGAGTTGCCAGGGAGATGGAAACCAAAAATGATAGGGGGAATTGGAGGTTTTATCAAAGTAAAACAGTATGATCATATACCYGTAGATATCTGTGGACAGAGAGCTATAGGCACAGTATTAATAGGACCTACACCAGTCAACATAATTGGAAGAAATCTGTTGACTCAGATTGGTTGCACTTTAAATTTTCCCATTAGTCCTATTGAAACTGTGCCAGTAAAATTAAAGCCAGGAATGGATGGCCCAAAAGTTAAACAATGGCCATTGACAGAAGAAAAAATAAAAGCATTA…
N-065 EWR	44	M	Single	Primary	Employed	MSM	2016-08-28	297529	5.47353	415	19	Recent	B	CCTCAGATCACTCTTTGGCAGCGACCCCTTGTCACAATAAAAGTAGGAGARCAATTAAAGGAAGCTCTATTAGATACAGGAGCAGATGATACAGTATTAGAAGAAATGCAATTGCCAGGAAAATGGAAGCCAAAAATGATAGGGGGAATTGGAGGTTTTATTAAAGTAAGACAGTATGATCAGaTACCCATAGAAATCTGTGGACATAAAGCTGTAGGtACAGTATTAATAGGACCTACACCTGTCAACATAATTGGAAGAAATCTGTTGACTCAgCTTGGTTGCACTTTAAATTTTCCTATCAGTCCTATTGAAACTGTACCGGTAAAATTAAARCCAGGGATGGATGGcCCAAAAGTTAAACAATGGCCATTGACAGAGGAAAAAATAAAAGCATTA…
N-066 EGTB	26	M	Single	High School	Employed	MSM	2016-08-28	85114	4.93	766	20	Recent	B	CCTCAAATCACTCTTTGGCAGCGACCCCTTGTCACAGTaAAgATAGGAGGGCAACTAAAGGAAGCTCTATTAGATACAGGAGCAGATGATACAGTATTAGAAGACATGCATTTGCCAGGAAAATGGAAGCCAAAAATGATAGGGGGAATAGGAGGTTTTATTAAAGTAAGACAGTATGATCAGATACCCATAGAAATCTATGGACATAAAGTTATAGGTACAGTGtTAATAGGaCcTACGCCTGTcAAcATAaTTGGAAGAAATCtgTTGACtCAGcTTGGTTGTACCtTAAATTTTCCTATCAGTCCTATtGAAaCTGTaCCAGTaaAATTaAAgCCaGGGATGGATGGCCCAaAAGTTAAACaATGGCCAtTaAcAGAAGAAaAAaTAaAaGcATTA…
N-069 EDMG	31	M	Single	Primary	Employed	Heterosexual	2016-08-28	114397	5.05841	639	38	Recent	B	CCTCAAATCACTCTTTGGCAACGACCCCTCGTCACAGTAAAAATAGAGGGGCAATTAAAGGAAGCTCTATTGGATACAGGAGCAGATGATACAGTATTAGAAGAAATGAGTTTGCCAGGGAGATGGAAACCAAAAATGATAGGGGGAATTGGAGGTTTTATCAAAGTAAGACAgTATGAACAGGTAWTCATAGAAATCTGCGGACATAAAGCTACGGGTACAGTRTTAATAGGACCCACACCTGTCAATATAATTGGAAGAAATCTGTTGACTCAGATTGGTTGCACTTTAAATTTTCCCATTAGTCCTATTGAAACTGTACCAGTAAaATTAAARCCAGGAATGGATGGCCCAAAAGTTAAACAATGGCCATTGACAGAAGAAAAAATAAAAGCATTA…
N-070 GGCO	28	M	Domestic Partnership	High School	Unemployed	Heterosexual	2016-09-08	341662	5.5336	13	2	Long-Standing	B	CCTCAAATCACTCTTTGGCAACGACCCCTCGTCCCAATAAGGATAGGGGGGCAGCTAAAGGAAGCTCTATTAGATACAGGAGCAGATGATACAGTATTAGAAGACATGTACTTGCCAGGAAAATGGAAACCAAAAATGATAGGGGGAATTGGAGGTTTTATCAAAGTGAAGCAATATGATCAGATAGCCATAGAAATCTGTGGACATAAAACTATAGGTACAGTGTTARTAGGACCTACACCTGTCAACATAATTGGAAGAAATCTGTTGACTCAAATTGGTTGTACTTTAAATTTTCCTATTAGTCCTATTGAAACTGTACCAGTAAAATTAAAGCCAGGAATGGATGGCCCAAAAGTTAAACAATGGCCATTGACAGAAGAAAAAATAAAAGCATTA…
N-072 RJB	25	M	Domestic Partnership	High School	Employed	Heterosexual	2016-09-08	22473	4.35166	465	16	Recent	B	CCTCAGATCACTCTTTGGCAACGACCCCTTGTCACAATAAAGATAGGGGGGCAAMTAAAGGAAGCTCTATTAGATACAGGAGCAGATGATACAGTATTAGAGGAAATGAATTTACCAGGAAAATGGAAACCAAAAATGATAGGGGGAATTGGAGGTTTTATCAGAGTAAAAGAGTATGATCAAATACCTATAGAAATCTGTGGACATAAAGCTGTAGGTACAGTATTAATAGGGCCCACACCTGTCAACATAATTGGAAGRAATCTGTTGACTCAGCTTGGGTGCACTTTAAATTTTCCCATYAGCCCTATTGAAACTGTACCAGTAAAACTAAAGCCAGGAATGGATGGCCCAAAAGTTAAACAATGGCCATTGACAGAAGAAAAAATAAAAGCATTA…
N-073 OGRT	26	M	Domestic Partnership	Degree/Technician	Student	MSM	2016-09-08	94616	4.97596	139	3	Long-Standing	B	CCTCAAATCACTCTTTGGCAACGACCCCTYGTCACAGTAAAGATAGGAGGGCARCTAAAGGAAGCTCTATTAGATACAGGAGCAGATGATACAGTATTAGAAGAAATGGARTTGCCAGGAAGATGGAAACCAAAAATGATAGGGGGAATTGGAGGTTTTATCAAAGTAAGACAGTATGATCAGaTACCCATAGATATCTGTGGGCATAAAGCTATAGGTACAGTTTTAGTAGGACCTACACCTGTCAACATAATTGGAAGGAATCTGTTGACTCAAATTGGTTGCACTTTAAATTTTCCCATTAGTCCTATTGAAACTGTACCAGTAAAATTAAAGCCAGGAATGGATGGCCCAAAAGTTAAACAATGGCCATTGACAGAaGAAAAAATAAAAGCATTA…
N-074 MLBG	34	F	Married	Primary	Unemployed	Heterosexual	2016-09-08	23598	4.37288	402	11	Recent	B	CcTCAgATCACTCTTTGGCAACGACCCATTGTCACAATAAAGATAGGGGGGCAACTAAAGGAAGCTCTATTAGACACAGGAGCAGATGATACAGTATTAGAAGAAATGGATTTGCCAGGaAGATGGAAACCAAAAATGATAGGGGGAATTGGAGGTTTTATCAAAGTAAAACAGTATGATCAGATAAtyRTAGAAATCTGTGGACAtAAAACTACGGGTACAGTATTAATAGGACCCACACCTGTCAATATAATTGGAAGAAATCTGTTGACTCAGATTGGTTGCACTTTAAATTTCCCCATTAGTCCTATTGAAACTGTACCAGTAAAACTAAAGCCAGGAATGGATGGTCCAAAAGTTAAACAATGGCCATTGACAGAAgAAAAaATAAAAGCATTA…
N-075 GVP	23	F	Married	High School	Student	Heterosexual	2016-09-08	206725	5.31539	517	16	Recent	B	CCTCAAATCACTCTTTGGCAACGACCCCTCGTCACAATAAGGATAGGGGGGCAGCTAAaGGAAGCTCTATTAGATACAGGAGCAGATGATACAGTATTAGAAGACATGTACTTGCCAGGAAAATGGAAACCAAAAATGATAGGGGGAATTGGAGGTTTTATCAAAGTGAAACAATATGATCAGATAGMCATAGAAATCTGTGGACATAAAACTATAGGTACAGTGTTAATAGGACCTACACCTGTCAACATAATTGGAAGAAATCTGTTGACTCAAATTGGTTGTACTTTAAATTTTCCTATTAGTCCTATTGAAACTGTACCAGTAAAATTAAAGCCAGGAATGGATGGCCCAAAAGTTAAACAATGGCCATTGACAGAAGAAAAAATAAAAGCATTA…
N-076 LEVG	29	M	Domestic Partnership	High School	Unemployed	Heterosexual	2016-09-08	8001	3.90314	503	17	Recent	B	CCTCAAATcaCTcTttGGCAACGACCCCtCGTCACAATAAAGATAGGGGGGCAACTAAAGGAAGCTCTATTAGATACAgGAGCagATgAtAcAgtagtARAaGACATGGAATTGCCAGGAAGATGGAAACCAAAAATGATAGGGGGAATTGGAGGTTTTATCAAAGTAAGACAATATGATCAGGTGcCCaTAGATATCTGTGGACATAAAGCTATaGGTACAGTaTTAGTAGGACCTACACCTGTCAACATAATTGGAAGAAATCTGtTGACTCAGCTTGGTTGCACTTTAAATTTTCCcATTAgTCCTATTGAAACTGTGCCAGTAAAATTAAAGCCAGGAATGGATGGCCCAAAAGTTAAACAATGGCCATTGACAGAAGAAAAAATAAAAGCATTA…
N-077 JDFF	41	M	Married	Primary	Employed	Heterosexual	2016-09-08	39274	4.59411	111	7	Long-Standing	B	CCTCAAATCACTCTTTGGCAaCGACCCCTCGTCACAATAAAGATAGGGGGGCAACTAAAGGAAGCTCTATTAGATACAGGAGCAGATGATACAGTATTAGAAGAAATGAATTTGCCAGGAAAATGGAAACCAAAAATGATAGGGGGAATTGGAGGTTTTATCAAAGTAAGACAGTATGATCAAATACTCATAGAAATCTGTGGaCATAAaGCTATgGGTACAGTGTTAGTAGGACCTACACCTGTCAACATAATTGGAAGAAATCTGTTGACACAgATTGGTTGCACTTTAAATTTTCCCATTAGTCCTATTGAAACTGTACCAGTAAAATTAAAGCCAGGAATGGATGGcCCAAAAGTTAAACAATGGCCTTTGACAGAAGAAAAAATAAAAGcATTA…
N-078 FJJL	35	M	Single	Primary	Unemployed	IDU	2016-09-08	56062	4.74867	134	8	Long-Standing	B	CCTCARATCACTCTTTGGCAACGACCCCTTGTCACAGTAAAGATAGGGGGACAACTAAAGGAAGCTCTATTAGATACAGGAGCAGATGATACAGTATTAGAAGAAATAAATTTGCCAGGAAGATGGAARCCAAAAATGATAGGRGGAATTGGAGGWTTTATCAAAGTAAGACAGTATGATCAGGTACAYATAGAAATTTGTGGACATAAAGCAGTAGGTACAGTRTTAGTAGGACCTACYCCTATCAACATAATTGGAAGRAATTTGTTGACTCAGATTGGTTGCACTTTAAATTTTCCYATTAGTCCTATTGAAACTGTACCAGTAAAATTAAARCCAGGAATGGATGGTCCAAAAGTYAAACAGTGGCCATTGACAGAAGAAAAAATAAAAGCATTA…
N-079 JJAP	34	M	Domestic Partnership	Degree/Technician	Employed	MSM	2016-09-08	580	2.76343	416	13	Recent	B	CCTCAGATCACTCTTTGGCAACGACCCCTCGTCACAATAAAGATAGGAGGGCAGCTAAAGGAAGCTCTATTAGACACAGGAGCAGATGATACAGTATTAGAAGAAATGTGTTTGCCAGGAAGATGGAAACCAAAAATGATAGGGGGAATTGGRGGCTTTATCAGAGTAAGACAGTATGATCAAATACTTGTAGAAATTTGTGGACATAAAGCTATAGGTACAGTATTAATAGGACCCACACCTGTCAACATAATTGGAAGGAATCTGTTGACTCAGCTTGGTTGCACTYTAAATTTTCCCATTAGTCCTATTGAAACTGTACCAGTAAAATTAAAGCCAGGAATGGATGGCCCAAGAGTTAAACAATGGCCATTGACAGAAGAAAAAATAAAAGCATTA…
N-080 EOJS	23	M	Single	High School	Employed	MSM	2016-09-08	118	2.07188	847	14	Long-Standing	B	CCTCAGATCACTCTTTGGCaaCGACcCCTCGTCaCAATAAGAGTAGGGGGGCaGTtAAAAGAAGCtCTATTAGAcACAGGAGCAGATGATACAGTATTAGAAGAAATGGATTTGCCAGGAAGATGGAAACCAAAAATGATAGGGGGAATTGGAGGCTTTATCAAAGTAAGACAGTATGATCAAGTACCCATAGAAATCTGTGGACATAAAGCTGTAGGTACAGTtcTAGTAGGACCCACACCTGTCAACATAATTGGAAGaAATCTGTTGACTCAGATTGGTTGCACTTtAAATTTTCCCATTAGTCCTATTGAAACTATACCAGTAAAATTAAAGCCAGGAATGGATGGCCCAAAAGTTAAACAATGGCCACTGACAGAAGAGAAAATAAAAGCATTA…
N-081 JAJJ	26	M	Single	Primary	Employed	Heterosexual	2016-09-08	84620	4.92747	227	12	Recent	B	CCTCAAATCACTCTTTGGCAACGACCCCTCGTCACAATAAGAGTAGGGGGGCAGTTAAAGGAAGCTCTATTAGATACAGGAGCAGATGATACAGTATTAGAAGAAATGGATTTGCCAGGAAGATGGAAACCAAAAATGATAGGGGGAATTGGAGGCTTTATCAAAGTAAGACAGTATGATCAAATACCCATAGAAATCTGTGGACATAAAGCTGTAGGTACAGTTTTAGTAGGACCCACACCTGTCAACATAATTGGAAGAAATCTGTTGACTCAGATTGGTTGCACTTTAAATTTTCCCATTAGTCCTATTGAAACTGTACCAGTAAAATTAAAGCCAGGAATGGATGGCCCAAAAGTTAAACAATGGCCACTGACAGAAGAGAARATAAAAGCATTA…
N-082 NRMG	32	M	Domestic Partnership	Primary	Employed	MSM	2016-09-08	269498	5.43056	75	5	Long-Standing	B	CCTCAGATCACTCTTTGGCAACGACCCCTCGTCACAATAAAGATAGGAGGGCAGCTAAAGGAAGCTCTATTAGACACAGGAGCAGATGATACAGTATTAGAAGAAATGAATTTGCCAGGAAGATGGAAACCAAAAWTGATAGGGGGAATTGGAGGCTTTATCAGAGTAAGACAGTATGATCAAATACCTGTAGAAATTTGTGGACATAAAGCTATAGGTACAGTATTAATAGGACCCACACCTGTCAACATAATTGGAAGGAATCTGTTGACTCAGCTTGGTTGCACTCTAAATTTTCCCATTAGTCCTATTGAAACTGTACCAGTAAAATTAAAGCCAGGAATGGATGGCCCAAGAGTTAAACAATGGCCATTGACAGAAGAAAAAATAAAAGCATTA…
N-083 MERC	27	M	Single	High School	Student	MSM	2016-09-08	239351	5.37904	1021	15	Recent	B	CCTCAAATCACTCTTTGGCAACGACCCCTCGTCACAATAAAAGTAGGGGGACAGATAAAGGAAGCTCTCTTAGACACAGGAGCAGATGATACAGTATTAGAAGAAATGAGTTTGCCAGGAAAATGGAGACCAAAAATGATAGGGGGAATTGGAGGTTTTATCAAAGTAAGACAGTATGATCAAATACTCATAGAAATCTGTGGGCAtAAAGCTGTAGGTACAGTATTAGTAGGACCCACACCGGTCAACATAATTGGAAGAAATTTGTTGACTCAGATTGGTTGCACTCTAAATTTTCCCATTAGTCCTATTGAAACTGTACCAGTAAAATTAAAGCCAGGAATGGATGGTCCAAAAGTTAAACAGTGGCCATTGACAGAAGAAAAAATAAAAGCAtTA…
N-084 NROS	23	F	Domestic Partnership	Degree/Technician	Unemployed	Heterosexual	2016-09-08	7945	3.90009	253	16	Recent	B	cCTCAGATCaCTCtTTGGcaaCGACCCCTCGTCACAGTAAAGATAGGGGGGCAACTAAAGGAAGCTCTATTAGATACAGGAGCAGATGATACAGTATTAGAAGAAATGAGTTTGCCTGGAAgATGGAAACCAAAAATGATAGGGGGAATTGGAGGTTTTATCAAAGTAAGACAGTATGATCAGATACCCATAGAAATTTGTGGGCATAAAGCTATTGGTACAGTATTAATAGGACCTACACCTGTCAACATAATTGGAAGAAATCTGTTGACTCAGATTGGTTGCACTTTAAATTTTCCCATTAGTCCTATTGAAACTGTACCAGTAAAATTAAAACCAGGAATGGATGGTCCAAAAGTTAAACAGTGGCCATTGACAGAAGAAAAAATAAAAGCATTA…
N-085 SCC	26	F	Married	Primary	Unemployed	Heterosexual	2016-09-08	113	2.05308	820	36	Long-Standing	B	CCTCAAATCACTCTTTGGCAACGACCCCTCGTCACAGTAARGATAGGAGGGCAACTAAAGGAAGCTCTATTAGATACAGGAGCAGATGATACAGTATTAGAAGAAATAGATTTRCCAGGAAGATGGAAACCAAAAATGATAGGGGGAATTGGAGGTTTTATCAAAGTAAGACAGTATGATCAGRTACCCATAGATATCTGTGGACATAAAGCTATAGGTACAGTTTTAGTAGGACCTACACCTGTCAACATAATTGGAAGAAATCTGTTGACYCAGATTGGTTGCACTTTAAATTTTCCCATTAGTACTATTGAAACTGTACCAGTAAAATTAAAGCCAGGAATGGATGGCCCAAAAGTTAAACAATGGCCATTGACAGAAGAAAAAATAAAAGCATTA…
N-086 RAGO	25	M	Single	Primary	Employed	MSM	2016-09-08	110316	5.04264	75	6	Long-Standing	B	CCTCAGATCACTCTTTGGCAACGACCCCTCGTCACAGTAAAGATAGGagGGCAACTAAAGGAAGCTCTATTAGACACAGGAGCAGATGATACAGTATTAGAAgAAATGGACTTGCCAGGAAGRTGGAGACCAAAAATGATAGGGGGAATTGGAGGTTTTATCAAAGTAAAACARTATGATAATATACAAATGGAAATCTGTGGACATAAAGCTATAGGTACAGTRTTAATAGGACCCACACCTGTCAACATAATTGGAAGAAATCTGTTGACTCAGATTGGTTGCACTTTAAATTTTCCCATTAGTCCTATTGAAACTGTACCAGTAAAACTAAAGCCAGGAATGGATGGGCCAAAAGTTAAACARTGGCCATTGACAGAAGAAAAAATAAAAGCATTA…
N-087 JJLA	42	M	Domestic Partnership	High School	Unemployed	Unknown	2016-09-08	427146	5.63058	52	4	Long-Standing	B	CCTCAAATCACTCTTTGGCAACGACCCCTCGTCACAGTAAAGATAGGAGGGCAACTAAAGGAAGCTCTATTAGACACAGGAGCAGATGATACAGTATTAGAAGACATGGAGTTGCCAGGAAGATGGAAACCAAAAATGATAGGGGGAATTGGAGGTTTTATCAAAGTAAgACAGTATGATCAGATACCCATAGATATCTGTGGACGCAAAGCTATAGGTACAGTTTTAgTAGGACCTACACCTGTCAACATAATTGGAAGAAATCTGTTGACTCAGATTGGTTGCACTTTAAATTTTCCCATTAGTCCTATTGAAACTGTACCAGTAAAATTAAAGCCAGGAATGGATGGCCCAAAAGTTAAACAATGGCCATTGACAGAAGAAAAAATAAAAGCGTTA…
N-088 LATL	30	M	Single	Degree/Technician	Unemployed	MSM	2016-09-08	1142596	6.05789	40	2	Long-Standing	B	CCTCAGATCACTCTTTGGCAGCGACCCCTCGTCACAATAAAGATAGGGGGGCAACTAAAGGAAGCTCTATTAGATACAGGAGCAGATGATACAGTATTAGAAGACATGAATTTGCCAGGAAAATGGAAACCAAAAATGATAGGGGGAATTGGAGGTTTTATCAAAGTAAGACAGTATGATCAGGTACCCATAGAAATCTGTGGACATAAGGCTATAGGTACAGTGTTAATAGGACCTACCCCTGTCAACATAATTGGAAGAAATCTGTTGAcTCAGCTTGGTTGTACTTTAAATTTTCCCATTAGTCCTATTGAAACTGTACCAGTAAAATTAAAGCCAGGAATGGATGGTCCAAAAGTTAAACAGTGGCCATTGACAGAAGAGAAAATAAAAGCCTTA…
N-089 URAT	39	M	Unknown	High School	Unemployed	Heterosexual	2016-09-08	288976	5.46086	412	13	Recent	B	CCTCAGATCACTCTTTGGCARCGACCCCTCGTCTCAATAAAGRTAGGGGGGCAACTAAAgGAAGCTCTATTAGATACAGGAGCAGATGATACAGTRTTAGAAGAAATGAATTTGCCAGGGAGATGGAAACCAAAAATGATAGGGGGAATTGGAGGTTTTATCAAAGTAAGACAGTATGAACAAATACCCATAGAAATTTGTGGCCATACAGCTATAGGTACAGTGTTAATAGGACCTACACCTGTCAACATAATTGGAAGAAATCTGTTGACTCARATTGGTTGCACTTTAAATTTTCCCATTAGTCCTATTGACACTGTACCAGTAAAATTAAAGCCAGGRATGGACGGCCCAAGAGTTAAACAATGGCCATTGACAGAAGAAAAAATAAWAGCATTA…
N-090 JEMS	52	M	Single	Degree/Technician	Employed	MSM	2016-09-29	2199	3.34223	565	25	Recent	B	CCTCAGATCACTCTTTGGCAACGACCCCTCGTCACAGTAAAGATAGGGGGGCAACTAAAAGAAGCTCTATTAGACACAGGAGCAGATGATACAGTATTAGAAGATATGGACTTGCCAGGGAGATGGAAACCAAAAATGATAGGGGGAATTGGAGGTTTTATCAAAGTAAAACAATATGATAATRTACAAWTGGAAATCTGTGGACATAAGACTATGGGTACAGTATTAATAGGACCCACACCTATCAATATAATTGGAAGAAATCTGTTAACTCAGATTGGTTGTACTTTAAATTTTCCCATCAGTCCTATTGAAACTGTACCAGTAAAACTAAAACCAGGAATGGATGGGCCAAAAGTTAAACAATGGCCATTGACAGAAGAAAAAATAAAAGCATTA…
N-091 GAFS	22	M	Single	High School	Student	MSM	2016-09-29	5538	3.74335	549	20	Long-Standing	B	CCTCAAATCACTCTTTGGCAACGACCCCTCGTCACAATAAAAGTAGGGGGGCAACTAAAGGAAGCTCTATTAGATACAGGAGCAGATGATACAGTATTAGAAGACATAAATTTGCCAGGAAGGTGGAAACCAAAAATGATAGGGGGAATTGGAGGTTTTATCAAAGTAAGACAGTATGATCAAATAACCATAGAAATTTGTGGACaTaAAGCTATAGGTACaGtATTAgTagGACCTACACCTGTCaACATAATTGGAAGAAATCTGtTGACTCAGATTGGtTGCACTTTAAATTTTCCCATTAGTCCTATTGAAACTGTACCAGTAAAATTAAAGCCAGGAATGGATGGTCCAAAAGTTAAACAATGGCCATTGACAGAAGAAAAAATAAAAgCATTA…
N-092 GAVP	25	M	Single	High School	Employed	MSM	2016-09-29	155421	5.19151	21	1	Long-Standing	B	CCTCAAATCACTCTTTGGCAACGACCCCTTGTCACAATAAAGATAGGGGGACAACTAAAGGAAGCCCTATTAGATACAGGAGCAGATGATACAGTATTAGAAGAAATGCATTTGCCAGGAAAATGGAAGCCAAGAATGATAGGGGGAATTGGAGGTTTTATTAAAGTAAGACAATATGATCAGATAGCCATAGAAATTTGTGGACATAAAGCTATAGGTACAGTATTAATAGGACCTACACCTGTTAACATAATTGGAAGAAATCTGTTGACTCAGCTTGGTTGCACCTTAAATTTTCCCATCAGTCCTATTGRAACTGTACCGGTAAAATTAAAGGCAGGRATGGATGGCCCAAAAGTTAAACAATGGCCATTGACAGAAGAAAAAATAAAAGCATTA…
N-093 MMMG	45	M	Domestic Partnership	High School	Unemployed	Heterosexual	2016-09-29	53513	4.72846	168	7	Long-Standing	B	CCTCAGATCACTCTTTGGCAACGACCCCTAGTCACAATAAAGGTAGGGGGGCAAGTAAAGGAAGCTCTATTAGATACAGGAGCAGATGACACAGTATTAGAAGAAATRWGTTTGCCAGGAAGATGGAAACCAAAAATGATAGGGGGAATTGGAGGTTTTATCAAAGTAAGACAGTATGATCAAATAAYTATAGAAATTTGTGGACACAAAGCTGTGGGTACAGTATTAGTAGGACCTACACCTGTCAACATAATTGGAAGAAATCTGTTGACTCAGATTGGCTGCACTTTAAATTTTCCCATTAGTCCTATTGATACTGTACCAGTAAAATTAAAGCCAGGAATGGATGGCCCAAGAGTTAAACAATGGCCATTGACAGAAGAAAAGATAAAAGCATTA…
N-094 LdelCP	26	F	Domestic Partnership	Primary	Unemployed	Heterosexual	2016-09-29	178031	5.2505	33	3	Long-Standing	B	CCTCAAATCACTCTTTGGCAACGACCCCTCGTCACAATAAAGATAGGGGGGCAACTAAAGGAAGCTCTATTAGATACAGGAGCAGATGATACAGTATTAGAAGACATGAGTTTGCCAGGAAAATGGAAGCCAAAAATGATAGGGGGAATTGGAGGCTTTATCAAAGTAAGACAGTATGATCAAATACCCATAGAAATCTGTGGACATAAGGCTATAGGTACAGTGTTAGTAGGACCTACACCTGTCAACATAATTGGAAGAAATCTGTTGACTCAGATTGGTTGTACTTTAAACTTTCCCATTAGTCCTATTGAAACTGTACCAGTAAAATTAAAGCCAGGAATGGATGGCCCAAAAGTTAAACAATGGCCTTTGACAGAAGAAAAAATAAAAGCATTA…
N-095 MAVD	44	M	Single	High School	Employed	MSM	2016-09-29	75662	4.87888	470	35	Long-Standing	B	CCTCAGATCACTCTTTGGCAACGACCCCTCGTCACAATAAAGATAGGGGGGCAGCTAAAGGAAGCTCTATTAGATACAGGAGCAGATGATACAGTATTAGAAGACATGCARTTGCCAGGAAAATGGAAACCAAAAATGATAGGGGGAATTGGAGGTTTTATCAAAGTAAAACAATATGATCAGRTACATGTAGAAATTTGTGGACATAAAGCTATAGGTACAGTATTAGTAGGACCCACACCTGTCAACATAATTGGAAGAAATCTGTTAACTCAGCTTGGTTGCACTTTAAATTTTCCCATTAGTCCTATTGAAACTGTACCAGTAAAATTAAAACCAGGAATGGATGGCCCAAAAGTTAAACAATGGCCATTGACAGAAGAAAAAATAAAAGCATTA…
N-097 JCV	50	M	Single	Primary	Unemployed	MSM	2016-09-29	2419	3.38364	Sin CD4+		Long-Standing	B	CCTCAAATCACTCTTTGGCAGCGACCCCTCGTCACAATAAGGATAGGGGGGCAACTAAAGGAAGCTCTATTAGATACAGGAGCAGATGATACAGTATTAGAAGACATGGAGTTGCCAGGGAGATGGAAACCAAAAATGATAGGGGGAATTGGAGGTTTTATCAAAGTAAGACAGTATGAACAAATACCCATAGAAATCTGTGGCCATACAGCTATAGGTACAGTGTTAATAGGGCCTACACCTGTCAACATAATTGGAAGAAACCTGTTGACTCAGATTGGTTGCACTTTAAATTTTCCCATTAGTCCTATTGACACTGTACCAGTAAAGTTAAAGCCAGGAATGGACGGCCCAAGAGTTAAACAATGGCCATTGACAGAAGAAAAAATAAAAGCATTA…
N-098 OAP	39	M	Domestic Partnership	Degree/Technician	Employed	MSM	2016-09-29	2306	3.36286	600	23	Long-Standing	B	CCTCAAATCACTCTTTGGCAACGACCCATTGTCACAATAAAGATAGGGGGGCAATCAAAGGAAGCTCTATTAGATACAGGAGCAGATGATACAGTATTAGAAGAAATGTCTTTACCAGGAAAATGGAAGCCAAAAATGATAGGGGGAATTGGAGGTTTTATCAAAGTAAGACAGTATGRTCAGATAGTCATAGAAATCTGTGGACATAAAGCTGTGGGTACAGTATTAGTAGGACCTACACCTGTCAACATAATTGGAAGAAATCTGTTGACTCAGCTGGGTTGCACTTTAAATTTTCCTATTAGTCCTATTGAAACTGTACCAGTAAAATTAAAGCCAGGAATGGATGGCCCAAAAGTTAAACAATGGCCATTGACAGAAGAAAAAATAAAAGCATTA…
N-099 PARA	36	M	Married	High School	Employed	Heterosexual	2016-09-29	14138	4.15039	53	7	Long-Standing	B	CCTCAGATCACTCTTTGGCAACGACCCCTCGTCACAATAAAGATAGGGGGGCAACTAAAGGAAGCTCTATTAGATACAGGAGCAGATGATACAGTATTAGAAGAMATRAATTtGCCAGGAAAATGGACACCAAAAATGATAGGGGGAATTGGAGGTTTTATCAAAGTAAGACAGTATMATCAGGTACCCATAGAAATCTGTGGAMATAAAGCTATAGGTACAGTGTTAGTAGGACCTACCCCTGTCAACATAATtGGAAGAAATCTGTTGACTCAGATTGGTTGTACCTTAAATTTTCCCATTAGTCCTATTGAAACTGTACCAGTAAAATTAAAGcCagGAaTGgATgGTCCAaAaGTTaaACAGTGGCCATTGACAGAAGAAAAAATAAAAGCATTA…
N-100 CWV	50	M	Married	Primary	Employed	Heterosexual	2016-09-29	365703	5.56313	354	10	Recent	B	CCTCAAATCACTCTTTGGCAACGACCCCTCGTCACAATAAAGATAGGGGGGCAACAAAAGGAAGCTCTATTAGAtACAGGAGCAGATGATACAGTATTAGAAGAAATGACTTTGCCAGGAAGATGGAAACCAAAAATGATAGGGGGAATTGGAGGTTTTATCAAAGTAAAACAGTATGATCAGATATCTGTAGACATTTGTGGACATAAAGCTATAGGCACAGTATTAGTAGGACCCACACCTGTCAACATAATTGGAAGAAATCTGTTGACTCAAATTGGTTGTACTTTAAATTTTCCTATTAGTCCTATTGAAACTGTGCCAGTAAAATTAAAACCAGGAATGGATGGCCCAAAAGTTAAACAATGGCCATTGACAGAAGAAAAAATAAAAGCATTA…
N-101 EREE	48	M	Single	Primary	Unemployed	Heterosexual	2016-09-29	57274	4.75796	310	16	Long-Standing	B	CCTCAAATCACTCTTTGGCAACGACCCCTCGTCACAATAAAGATAGGGGGGCAAcTAAAAGAAGCTCTATTaGATACAGGAGCAGATGATACAGTATTAGAAGAAATGGAGTTGCCAGGAAGATGGAAACCAAAAATGATAGGGGGAATTGGAGGTTTTATCAAAGTAAGACAGTATGATCAAATACGTGTAGAAATCTGTGGACATGAAGCTATAGGTACAGTATTAGTAGGACCTACACCTGTCAACATAATTGGAAGAAATCTGTTGACTCAGATTGGTTGCACTTTAAATTTTCCCATTAGTCCTATTGAAACTGTACCAGTGAAATTAAAGCCAGGAATGGATGGCCCAAGAGTTAAACAATGGCCATTGACAGAAGAAAAAATAAAAGCATTA…
N-102 JAME	48	M	Single	High School	Employed	MSM	2016-09-29	65162	4.81399	22	1	Long-Standing	B	CCTCAAATCACTCTTTGGCAACGACCCCTCGTCACAGTAAAGATAGGGGGGCAATTAAAAGAAGCTCTATTAGATACAGGAGCAGATGATACAGTATTAGAAGAAATRAATTTGCCAGGAAGATGGAAACCAAAAATGATAGGGGGAATTGGAGGTTTTATCAAAGTAAGACAGTATGATCAGATACCCATAGAAATCTGTGGGCATAAAGCTATAGGTACAGTATTAGTGGGACCTACACCTGTCAACATAATTGGAAGAAATTTGTTGACTCAGATTGGTTGCACTCTAAATTTTCCCATTAGTCCCATTGAAACTGTACCAGTAAAATTAAAGCCAGGGATGGATGGCCCAAAAGTTAAGCAATGGCCATTGACAGAAGAAAAAATAAAAGCATTA…
N-103 MAMM	28	M	Domestic Partnership	Primary	Employed	MSM/IDU	2016-09-29	23528	4.37159	589	24	Recent	B	CCTCAAATCACTCTTTGGCAGCGACCCCTCGTCAACGTAAAGATAGGGGGACAAATAATGGAAGCTCTATTAGATACAGGAGCGGATGATACAGTATTAGAAGATATAAATCTGCCAGGAAAATGGAAACCAAAAATGATAGGGGGAATTGGAGGTTTTATCAAAGTAARACAGTATGATCAGATACATGTGGAAATCTGtGGACATAAAGCTATTGGTACAGTATTAGTAGGACCTACACCTGTCAACATAATTGGAAGAAATCTGTTGACTCAGATTGGTTGTACTTTAAATTTCCCCATTAGTCCTATTGAAACTGTACCGGTAAAATTAAARCCAGGAATGGATGGCCCAAAAATTAAACAATGGCCATTGACAGAAGAAAAAATAAAAGCATTA…
N-104 EJZC	25	M	Married	Degree/Technician	Unemployed	Heterosexual	2016-09-29	17931	4.2536	455	20	Long-Standing	B	CCTCAGATCACTCTTTGGCAACGACCCCTCGTCACAATAAAGATAGGGGGGCAACTAAAGGAAGCTCTATTAGATACAGGAGCAGATGATACAGTAGTAGAAGACATGGAATTGCCAGGAAGATGGAAACCAAAAATGATAGGGGGAATTGGAGGTTTTATCAAAGTAARACAATATGATCAGGTGCCCGTAGATATCTGTGGACATAAAGCTATAGGTACAGTATTAGTAGGACCTACACCTGTCAACATAATTGGAAGAAATCTGTTGACTCAGCTTGGTTGCACTTTAAATTTTCCCATTAGTCCTATTGAAACTGTACCAGTAAAATTAAAGCCAGGAATGGATGGCCCAAAAGTTAAACAATGGCCATTGACAGAAGAAAAAATAAAAGCATTA…
N-105 KRGC	18	M	Single	Primary	Employed	Heterosexual	2016-09-29	2386	3.37767	330	14	Long-Standing	B	CCTCARATCACTCTTTGGCAACGACCYCTTGTCACAATAAAAGTAGGGGGGCAAGTAAAGGAAGCTCTATTAGATACAGGAGCAGATGACACAGTATTAGAGGAAATGAATTTGCCAGGAAAATGGAGGCCAAAAATGATAGGGGGAATTGGAGGTTTTATCAAAGTAAGACAGTATGATCAAATAMTTGTAGAAATTTGtGGACACAAAGCTGTGGGTACAGTATTAATAGGACCCACACCTGTCAACATAATTGGAAGAAATCTGTTGACTCAGCTTGGCTGCACATTAAATTTTCCCATCAGTCCTATTGATACTGTACCAGTAAAATTAAAGCCAGGAATGGATGGCCCAAGAGTTAAACAATGGCCATTGACAGAAGAAAAAATAAAAGCATTA…
N-106 PDSF	35	M	Single	High School	Employed	MSM	2016-11-16	7823	3.89337	346	11	Long-Standing	B	CCTCAGATCACTCTTTGGCAGCGACCCCTTGTCACAGTAAAGATAGGAGGGCAACTAAAGGAAGCTCTATTAGATACAGGAGCAGATGATACAGTATTAGAAGACATGTATTTGCCAGGAAAATGGAAGCCAAAAATGATAGGGGGAATTGGAGGTTTTATTAAAGTAAGACAGTATGATCAGATACCCATAGAAATCTATGGACATAAAGTTATAGGTACAGTGTTAATAGGACCTACGCCTGTCAACATAATTGGAAGAAATCTGTTGACTCAGCTTGGTTGTACCTTAAATTTTCCCATTAGTCCTATTGAAACTGTACCAGTAAAATTAAAGCCAGGGATGGATGGCCCAAAAGTTAAACAATGGCCATTAACAGAAGAAAAAATAAAAGCATTA…
N-107 NAM	28	M	Single	Degree/Technician	Unemployed	Bisexual	2016-11-16	573955	5.75888	542	10	Long-Standing	B	CCTCAAATCACTCTTTGGCAACGACCCCTCGTCACAGTAAAGATAGGAGGGCAACTAAAGGAAGCTCTATTAGATACAGGAGCAGATGATACAGTATTAGAAGACATGGAATTGCCAGGAAGATGGAAACCAAAAATGATAGGGGGAATTGGAGGTTTTATCAAAGTAAGACAGTATGATCAGATACCCATAGATATCTGTGGGCACAAAGCTATAGGTACAGTTTTAGTAGGACCTACACCTGTCAACATAATTGGAAGGAATCTGTTGACTCAGATTGGTTGCACTTTAAATTTTCCCATTAGTCCTATTGAAACTGTACCAGTAAAATTAAAACCAGGAATGGATGGTCCAAAAGTTAAACAATGGCCATTGACAGAAGAAAAAATAAAAGCATTA…
N-108 TJO	46	F	Single	High School	Employed	Heterosexual	2016-11-16	1074642	6.03126	73	3	Long-Standing	B	CCTCAGATCACTCTTTGGCAACGACCCCTCGTCACAATAAAAATAGGGGGRCARCTAAAGGAAGCTCTATTAGATACAGGAGCAGATGATACAGTATTAGAAGAMATgAATTTGCCAGGAAGATGGAAACCAAAAATGATAGGGGGAATTGGAGGTTTTATCAAAGTAAGACAGTATGATCAGGTACCCATAGAAATCTGTGGACAAAAAGCTATAGGTACAGTGTTAGTAGGACCTACCCCTGTCAACATAATTGGAAGAAATCTGTTGACTCAGATTGGTTGTACTTTAAATTTTCCCATTAGTCCTATTGACACTGTACCAGTAAAATTAAARCCAGGAATGGATGGTCCAAAaGTCAAACAGTGGCCATTGACAGAAGAAAAAATAAAAGCATTA…
N-109 ROJC	68	M	Single	Primary	Employed	IDU/Heterosexual	2016-11-16	217585	5.33763	314	8	Long-Standing	B	CCTCAAATCACTCTTTGGCAACGACCCCTCGTCACAATAAAGATAGGGGGGCAGCTAAAGGAAGCCCTATTAGATACGGGGGCAGATGATACAGTCTTAGAAGACATAGATTTRCCAGGGAGGTGGAAACCAAAAATGATAGGAGGAATTGGAGGATTTATCAAAGTAAGACAGTATGATCAGATACCCATAGAAATCTGTGGGCATAAAGCTGTAGGTACAGTATTAGTAGGACCAACACCYGTCAACATAATTGGAAGAAATCTGTTGACTCAGATTGGTTGCACTTTAAATTTTCCCATTAGTCCTATTGAAACTGTACCAGTAAAATTAAAGCCAGGAATGGATGGACCAAGARTTAAACAATGGCCATTGACAGAAGAAAAAATAAAAGCCTTA…
N-111 MSRC	31	M	Married	Primary	Unemployed	Heterosexual	2016-11-16	688747	5.83806	264	10	Long-Standing	B	CCTCAAATCACTCTTTGGCAACGACCCCTCGTCACAATAAAGATAGGGGGGCAACTGAAGGAAGCCCTATTAGATACAGGAGCAGATGACACAGTATTAGAAGAAATGTGTTTGCCGGGAAAATGGAAACCAAAAATGATAGGGGGAATTGGAGGTTTTATCAAAGTAAGACAGTATGATCAGGTACCCATAGAAATTTGTGGACATAAAGCTAATGGTACAGTATTAATAGGACCTACACCTGTCAACATAATTGGAAGAAATCTGTTGACTCAGATTGGTTGCACTTTAAATTTTCCCATTAGTCCTATTGAAACTGTACCAGTAAAATTAAAGCCAGGAATGGATGGTCCAAGAATTAAACAATGGCCATTGACAGAAGAAAAAATAAAAGCATTA…
N-112 MSFP	53	F	Single	High School	Unemployed	Heterosexual	2016-11-16	50603	4.70418	316	11	Long-Standing	B	CCTCARATCACTCTTTGGCAACGACCCCTCGTCACAATAAAGATAGGGGGGCAACTAAAGGAAGCTCTATTAGATACAGGAGCAGATGATACAGTATTAGAAGAAATGAATTTACCAGGAAAATGGAAACCAAAATTAATAGGGGGAATTGGAGGTTTTATCAAAGTAAGACAGTATGATCAGRTAYCCMTAGAAATCTRTGGRCATAAAGCTATAGGTACAGTATTARTAGGACCTACRCCTGTCAACATWATTGGAAGAAATTTGYTGACTCAGCTTGGCTGCACTTTAAATTTTCCCATTAGTCCTATTGAAACTGTACCAGTAAAATTaAAGCCAGGAATGGATGGCCCAAGAGTTAAACAATGGCCATTGACAGAAGAAAAAATAAAAGCATTA…
N-113 LAMG	27	M	Single	High School	Employed	Bisexual	2016-11-16	678774	5.83173	333	17	Recent	B	CCTCAAATCACTCTTTGGCAACGACCCCTCGTCACAATAAAAGTAGGGGGACAGATAAAGGAAGCTCTCTTAGACACAGGAGCAGATGATACAGTATTAGAAGAAATGAGTTTGCCAGGAAAATGGAGACCAAAAATGATAGGGGGAATTGGAGGTTTTATCAAAGTAAGACAGTATGATCAAATACTCATAGAAATCTGTGGGCATAAAGCTGTAGGTACAGTATTAGTAGGACCCACACCGGTCAACATAATTGGAAGAAATTTGTTGACTCAGATTGGTTGCACTCTAAATTTTCCCATCAGTCCTATTGAAACTGTACCAGTAAAGTTAAAGCCAGGAATGGATGGTCCAAAAGTTAAACAGTGGCCATTGACAGAAGAAAAAATAAAAGCATTA…
N-114 GFFM	50	M	Single	Degree/Technician	Employed	Heterosexual	2016-11-16	5085	3.70629	575	19	Long-Standing	B	CCTCAAATCACTCTTTGGCAACGACCCATCGTCACAGTAAAGATAGGGGGGCAACTGAAGGAAGCTCTATTAGATACAGGAGCAGATGATACAGTATTAGARGACATGGAGTTGCCAGGAAAATGGAAACCAAAAATGATAGGGGGAATTGGAGGTTTTATCAAAGTAAGACARTATGAGCAGATACCCATAGATATCTGTGGACATAAAGCTATAGGTACAGTTTTAGTAGGACCTACACCTGTCAACATAATTGGAAGAAACCTGTTGACTCAGCTTGGTTGCACTTTAAATTTTCCCATTAGTCCTATTGAAACTGTACCAGTAAAACTAAAGCCAGGAATGGATGGYCCAAAAGTCAAACAATGGCCATTGACAGAAGAAAAAATAAAAGCATTA…
N-115 EMMG	18	F	Single	Cannot read or write/None	Employed	Heterosexual	2016-11-16	38825	4.58911	380	16	Recent	B	CCTCAAATCACTCTTTGGCAAcGACCCCTCGTCACAATAAAGATAGGGGGAGARATAAaGGAAGCTCTATTAGACACAGGAGCAGATGATACAGTATTAGAAGAAATGAATTTGCCAGGAAGATGGAAACCAAAAATGATAGGGGGAATTGGAGGTTTTATCAAAGTAAAGCAGTATGATCAGATACCTATAGAAATCTGTGGACATAAAGCTATRGGTACAGTGTTAATAGGACCCACACCTGTCAATATAATTGGAAGAAACCTGTTGACTCAGATTGGGTGCACTTTAAATTTCCCCATTAGTCCTATTGAAACTATACCAGTAAAATTAAAGCCAGGGATGGATGGTCCAAAAGTCAAACAATGGCCATTGACAGAAGAAAAGATAAAAGCATTA…
N-116 JAGP	38	M	Unknown	Primary	Unemployed	Heterosexual	2016-12-01	562876	5.75041	12	2	Long-Standing	BD	CCTCAAATCACTCTTTGGCAACGACCCCTCGTCACAGTAAAAGTAGGGGGACAGCTAAAGGAAGCTCTCYTAGACACAGGAGCAGATGAYACAGTGTTAGAAGAAATGAGTTTGCCAGGAAAATGGAAACCAAAAATGATAGGGGGAATTGGAGGTTTTATCAAAGTAARACAGTATGATCAAATACTYGTAGAAATCTGTGGGCATAAAGCTATAGGTACAGTATTRGTAGGACCCACACCTGTCAACATAATTGGAAGAAATTTGTTGACTCAGATTGGTTGYACTTTAAATTTTCCCATTAGTCCTATTGAAACTGTACCAGTAACATTAAAACCAGGAATGGATGGCCCAAAAGTTAAACAATGGCCATTGACAGAAGARAAAATArAAGCATTA…
N-117 CERM	34	M	Unknown	High School	Employed	Heterosexual	2016-12-01	709744	5.8511	115	4	Long-Standing	B	CCTCAAATCACTCTTTGGCAACGACCCCTCGTCACAATAAAGATAGGGGGGCAACTAAAAGAAGCTCTATTAGATACAGGAGCAGATGATACAGTATTAGAAGAMATGGAGTTGCCAGGAAGATGGAAACCAAAAATGATAGGGGGAATTGGAGGTTTTATCAAAGTAARACAGTATGATCAGATACCTATAGAWATCTGTGGACAGAGAGCTATAGGCACGGTATTAATAGGACCTACACCAGTCAACATAATTGGAAGAAATCTGTTGACTCAGATTGGTTGCACTTTAAATTTTCCCATTAGTCCTATTGAAACTGTGCCAGTAAAATTAAAGCCAGGAATGGATGGCCCAAAAGTTAAACAATGGCCTTTGACAGAAGAAAAAATAAAAGCATTA…
N-118 JLMB	29	M	Single	Cannot read or write/None	Employed	Heterosexual	2016-12-01	506921	5.70494	83	10	Long-Standing	B	CCTCAAATCACTCTTTGGCAACGACCCCTCGTCACAATAAAGATAGGGGGGCAACTAAAGGAAGCTCTATTAGATACAGGAGCAGATGATACAGTATTAGAAGAAATGAATTTGCCAGGAARATGGAAACCAAAAATGATAGGGGGAATTGGAGGTTTTATCAAAGTRAGACAGTATGATCAGATATCTGTAGAAATCTGTGGACATAAAGCWATAGGCACAGTATTAGTAGGACCYACACCTGTCAACATAATTGGAAGAAATCTGTTGACTCAAATTGGTTGTACTTTAAATTTTCCTATTAGCCCTATTGAGACTGTRCCAGTAAAATTAAAGCCAGGAATGGATGGCCCAAAAGTTAAACAATGGCCATTGACAGAAGAAAAAATAAAAGCATTA…
N-119 LALF	20	M	Single	Degree/Technician	Student	MSM	2016-12-01	11348	4.05492	997	21	Long-Standing	B	CCTCAGATCACTCTTTGGCAACGACCCCTCGTCACAATAAAGATAGGGGGACAACTAAAAGAAGCTCTATTAGATACAGGAGCAGATGATACAGTATTAGAAGAAATGAATTTGCCAGGAAGATGGAAACCAAAAATGATAGGGGGAATTGGAGGTTTTATCAAAGTAAGACARTATGATCAAATAYYCATAGAAATTTGTGGACATAAAGCTATAGGTACAGTATTAATAGGACCTACACCTGTTAACATAATTGGAAGAAATCTGTTGACTCAGCTTGGATGCACTTTAAACTTTCCCATTAGTCCTATTGAAACTGTACCAGTAAAATTAAAGCCAGGGAtGGATGGGCCAAAAGTTAAACAATGGCCATTGACAGAAGAAAAAATAAAAgCATTA…
N-120 LSCF	50	F	Single	Primary	Employed	Heterosexual	2016-12-01	1103408	6.04274	97	7	Long-Standing	B	CCTCAAATCACTCTTTGGCAACGACCCCTCGTCACCATAARGGTAGGGGGGCAGRTAAARGAAGCTCTATTAGATACAGGAGCAGATGATACAGTATTGGAAGAAAYAAATTTATYAGGAARATGGAAACCAAAAATGATAGGGGGAATTGGAGGTTTTATCAAAGTAAGACAGTATGAYCAGGTACCCATAGAAATTTGTGGACAWAAAGTTATAGGTACAGTATTAATAGGACCTACACCTGTCAACATAATTGGAAGAAATCTGTTGACTCAGCTTGGTTGCACTTTAAATTTTCCCATTAGTCCTATTGAAACTATACCAGTAAAATTAAAGCCAGGAATGGATGGCCCAAAAGTTAAACAATGGCCATTGACAGAAGAAAAAATAAAAGCATTA…
N-121 HMM	40	M	Single	Primary	Employed	MSM	2016-12-01	4874	3.68789	563	14	Long-Standing	B	CCTCAGATCACTCTTTGGCARCGACCCCTCGTCACAATAAAGATAGGGGGGCAAYTAAAGGAAGCTCTATTAGATACAGGAGCAGATGATACAGTATTAGAGGAAATGAGTTTGCCAGGAAAATGGAAACCAAAAATGATAGGRGGAATTGGAGGTTTTATYAAAGTAAGACAGTATGATCAAATACCCATAGAAATTTGTGGACATAGAGCTATAGGTACAGTATTAATAGGGCCCACACCTGTCAACATAATTGGAAGAAATCTGTTGACTCAGMTTGGTTGCACTTTAAATTTTCCCATTAGCCCTATTGAAACTGTACCAGTAAAACTRAAGCCAGGRATGGATGGCCCAAAAGTTAAACAATGGCCATTGACAGAAGAAAAAATAAAAGCATTA…
N-122 RCCM	35	F	Single	Primary	Unemployed	Heterosexual	2017-02-23	71701	4.85553	21	7	Long-Standing	B	CCTCAGATCACTCTTTGGCAACGACCCCTCGTCACAATAAAGATAGGGGGGCAACTAAAGGAAGCTCTATTAGATACAGGAGCAGATGATACAGTATTAGAAGAAATGAATTTGCCAGGAAGGTGGAAACCAAAAATGATAGGGGGAATTGGAGGTTTTATCAAAGTAAGACAGTATGATCAGGTACCCATAGAAATCTGTGGAAATAAAGCTATAGGTACAGTGTTARTAGGACCTACCCCWGTCAACATAATTGGAAGAAATCTGTTGACTCAGATTGGTTGTACTTTAAATTTTCCCATTAGTCCTATTGAAACTGTACCAGTAAAATTAAAGCCAGGAATGGATGGTCCAAAAGTTAAACAGTGGCCATTGACAGAAGAAAAAATAAAAGCATTA…
N-123 VCMA	33	F	Married	High School	Unemployed	Heterosexual	2017-02-23	110884	5.04487	87	8	Long-Standing	B	CCTCAAAtCACTcTTTGGcAACGACCCCTCGTTRYTATAARGRTAGRGGGACAGcTAAAGGAAGCTCTATTAGATACAGGAGCAGATGATACAGTATTAGAAGAAATGRATTTRCCAGGAAGATGGAAACCAAAAATGATAGGGGGAATTGGAGGTTTTATCAAAGTAAGACAATATGATCAAGTGGCCATAGAAATCTGTGGGCATAAAGCTMTAGGTaCAGTATTAATAggACCTACACCTGTCaACATAATTGGaAGaAACCtGTTGACTCAGATTGGTTGCACTTTAAATTTTCCCATTAGTCCTATTGAAACTGTACCAGTAAAATTAAAACCAGGAATGGATGGCCCaAaAGTTaAACaATgGCCAtTGACAGAAgAAaAAATAAAtgCATTA…
N-124 RJML	28	M	Domestic Partnership	Degree/Technician	Employed	MSM	2017-02-23	115826	5.06381	334	17	Long-Standing	B	CCTCAGATCACTCTTTGGCAACGACCCCTCGTCACAATAAAGGTAGAGGGGCAGCTAAGGGAAGCTCTGTTAGATACAGGAGCAGATGATACTGTATTAGAAGAAATAAATTTACCAGGAAAATGGAAACCAAAAATGATAGGGGGAATTGGAGGCTTTATCAAAGTAAAACAGTATGATCAGGTACCCATTGAAATTTGTGGACATAAAGCcGTAgGTACAATATTAGTAGGACcTACACCTGTCAACATAATTGGAAGAAATATGTTGACTCAGCTTGGGTGTACTTTAAATTTCCCTATTAGTCcTATTGAGACTGTACCAGTAAGATTAAAGCCAGGAATGGATGGCCCAAAAGTCAAACAATGGCCATTGACAGGAGAAAAAATAAAAGCATTA…
N-125 PJR	25	M	Single	Posgraduate	Employed	MSM	2017-02-23	10840	4.03503	279	17	Long-Standing	B	CCTCAGATCACTCTTTGGCAACGACCCCTCGTCACAATAAAGGTAGAGGGGCAGCTAAGGGAAGCTCTGTTAGATACAGGAGCAGATGATACTGTATTAGAAGAAATAAATTTACCAGGAAAATGGAAACCAAAAATGATAGGGGGAATTGGAGGCTTTATCAAAGTAAAACAGTATGATCAGGTACCCATTGAAATTTGTGGACATAAAGCCGTAGGTACAATATTAGTAGGACCTACACCTGTCAACATAATTGGAAGAAATATGTTGACTCAGCTTGGGTGTACTTTAAATTTCCCTATTAGTCCTATTGAGACTGTACCAGTAAGATTAAAGCCAGGAATGGATGGCCCAAAAGTCAAACAATGGCCATTGACAGGAGAAAAAATAAAAGCATTA…
N-126 EJGM	28	M	Domestic Partnership	High School	Employed	Heterosexual	2017-02-23	2224	3.34713	478	25	Long-Standing	BD	CCTCAGATCACTCTTTGGCAACGACCCCTCGTTACAGTAAAGATAGAGGGACAGTTAAAGGAAGCTCTATTAGACACAGGAGCAGATGATACAGTATTAGAAGACATAAATTTGCCAGGAAAATGGAAACCAAGAATGATAGGGGGAATTGGAGGTTTTATCAAAGTAAGACAGTATGATCAGATACTTGTAGAAATTTGTGGACATAAGGCTGAAGGTACAGTATTAGTAGGACCTACACCTGTCAACATAATTGGAAGAAATTTGTTGACTCAGATTGGTTGTACTTTAAATTTTCCCATAAGTCCTATTGAAACTGTACCAGTAAAATTAAAGCCAGGAATGGATGGCCCGAGAGTTAAACAATGGCCATTRACAGAAGAAAAGATAAAGGCATTA…
N-127 MAL	26	F	Domestic Partnership	Cannot read or write/None	Unemployed	Heterosexual	2017-02-23	188469	5.27524	387	22	Long-Standing	B	TCAAAtcTCACTCTTTGGCAACGACCCCTtGTCACAATAAAGATAGGGGGGCAACTAAAAGAAGCTCTATTAGATACAGGAGCAGATGATACAGTATTAGAAGACATGGAGTTGCCAGGAAGATGGAAACCAAAAATGATAGGGGGAATTGGAGGTTTTATCAAAGTAAGACAGTATGATCAGATACCTWTAGAGATCTGTGGACAGAGAGCTATAGGCAcGGTATTAATAGGACCTACACCAGTCAACATAATTGGAAGAAATCtgttGACTCAGATTGGTTGCACTTTAAATTTTCCCATTAGTCCTATTGAAACTGTGCCAGTAAAATTAAAGCCAGGAATGGAcGGCCCAAAAGTTAAACAATGGCCTTTGACAGAAGAAAAAATAAAAGCATTA…
N-128 JRMV	36	M	Single	Primary	Employed	Heterosexual	2017-02-23	237807	5.37622	142	6	Long-Standing	B	CCTCAGATCACTCTTTGGCAACGACCCCTCGTcACAATAAAGATAGGGGGGCAACTAAAGGAAGCTCTATTAGATACAGGAGCAGATGATACAGTATTAGAAGACATGAATTTGCCAGGAARATGGAAACCAAAAATGATAGGGGGAATTGGAGGTTTTATCAAAGTAAGACAGTATGATCAGGTAYCCWTAGAAATMGAGGGACGTAAAGCTGTAGGTACAGTGTTARTAGGACCTACCCCTGTCAACATAATTGGAAGAAATCTGTTGACTCAGCTTGGtTGTACTTTAAATTTTCCCATTAGTCCTATTGAAACTGTACCAGTAAAATTAAAGCCAGGAATGGATGGTCCAARAGTTAAACAGTGGCCATTGACAGAAGAAAAAATAAAAGCATTA…
N-129 ODOJ	21	M	Domestic Partnership	Primary	Employed	MSM	2017-02-23	29763	4.47368	253	17	Long-Standing	B	CCTCAAATCACTCTTTGGCAACGACCCCTCGTCACAGTAAGGATAGGGGGGCAACTAAAGGAAGCTCTATTAGACACAGGAGCAGATGATACAGTATTAGAAGAAATGGACTTGCCAGGAAGATGGAAACCAAAAATGATAGGGGGGATTGGAGGTTTTATCAAAGTAAAACAATATGATAATATACAAATGGAAATCTGTGGACATAAAGCTATAGGTACAGTATTAATAGGACCCACACCTATCAACATAATTGGAAGAAATCTGTTGACTCAGATTGGTTGTACTTTAAATTTTCCCATCAGTCCTATTGAAACTGTACCAGTAAAACTAAAGCCAGGAATGGATGGGCCAAAAGTTAAACAGTGGCCATTGACAGAAGAAAAAATAAAAGCATTA…
N-130 MEGP	27	F	Single	Degree/Technician	Student	Heterosexual	2017-02-23	221	2.34439	398	26	Long-Standing	B	CCTCAAATCACTCTTTGGCAACGACCCCTTGTCACAGTAAAGATAGGGGGGCAACTAAAGGAAGCTCTATTAGATACAGGAGCAGATGATACAGTATTAGAAGACATGGAGTTGCCAGGGAGATGGAAACCAAAAATGATAGGGGGAATTGGAGGTTTTATCAAAGTAAAACAGTATGAGCAGATACCTGTAGATATCTGTGGACATAAAGCTATAGGCACAGTGTTGATAGGACCTACACCTGTCAACATAATTGGAAGAAATCTGTTAACTCAAATTGGTTGCACTTTAAATTTTCCCATTAGTCCTATTGAAACTGTGCCAGTAAAATTAAAGCCAGGAATGGATGGCCCAAAAGTTAAACAATGGCCATTGACAGAAGAAAAAATAAAAGCATTA…
N-131 CMLO	38	M	Single	Degree/Technician	Unemployed	Heterosexual	2017-03-23	149014	5.17323	18	1	Long-Standing	B	CCTCAAATCACTCTTTGGCAACGACCCATTGTCACAATAAAGATAGGRGGGCAGCTAAAGGAAGCTCTATTAGATACAGGAGCAGATGATACAGTATTAGAAGAAATGGAGTTGCCAGGAAGATGGAAACCAAAAATGATAGGGGGAATTGGAGGTTTTATCAAAGTAAGACAGTATGATCAGATACCCATAgATATCTGTGGACATAGAGCTATAGGTACAGTTTTAGTAGGACCTACACCTGTCAACATAATTGGAAGAAATCTGTTGACTCAGCTTGGTTGCACTTTAAATTTTCCCATTAGTCCTATTGAAACTGTACCAGTAAAATTAAAGCCAGGAATGGATGGCCCAAAAGTTAAACAATGGCCATTGACAGAAGAAAAAATAAAAGCATTA…
N-132 LCLH	35	F	Domestic Partnership	Primary	Unemployed	Heterosexual	2017-03-23	953122	5.97915	333	9	Recent	B	CCTCAGATCACTCTTTGGCAACGACCCCTTGTCACAATAAAGGTAGCGGGGCAACTAARGGAAGCTCTATTAGATACAGGAGCAGATGATACAGTATTAGAAGAGATGCATTTGCCAGGAAAATGGATACCAAAAATGATAGGGGGAATTGGAGGTTTTATTAAAGTAAAACAATATGATCAGGTAGCCATAGAAATCTGTGGACATAAAGctAtAgGTACaGtATTAATaGGACCTACACCGGTCAACATAATTGGAAGAAATCTGTTGACTCAAcTTGGTTGCACcTTAAATTTTCCCATCAGTCCTATTGAAACTGTACCGGTAAAATTAAAACCAGGGATGGATGGCCCAAAAGTTAAACAATGGCCATTGACAgAAGAGAAAATAAAAGCATTa…
N-133 JROC	43	M	Single	High School	Unemployed	Unknown	2017-03-23	269701	5.43088	128	2	Long-Standing	B	CCTCARATCACTCTTTGGCAACGACCCTTAGTCACAATAAAGATAGGGGGACAACTAAAGGAAGCTCTATTAGATACAGGAGCAGATGATACAGTATTAGAAGAAATGAGTTTACCAGGAAGATGGAAACCAAAAATGATAGGAGGAATTGGGGGTTTTATTAAAGTAAGACAATATGATCAAATACAAGTAGAAATCTGTGGACATAAAGCTATAGGTACAGTATTAATAGGACCTACACCTGTCAACATAATTGGAAGAAACCTGTTGACTCAGATTGGTTGTACTTTAAATTTCCCCATTAGTCCTATTGAAACTGTACCWGTAAAATTAAAGCCAGGAATGGATGGCCCAARAGTTAAACAATGGCCATTGACAGAGGAAAAAATAAAAGCATTG…
N-134 ERGP	22	M	Domestic Partnership	High School	Employed	Heterosexual	2017-03-23	55565	4.7448	287	12	Long-Standing	B	CCTCAGATCACTCTTTGGCAACGACCCCTTGTCACAATAAAGGTAGCGGGGCAAcTAAAGGAAGCTCTATTAGATACAGGAGCAGATGATACAGTATTAGAAGASATGCATTTGCCAGGAAAATGGAYACCAAAAATGATAGGGGGAATTGGAGGTTTTATTAAAGTAAAACAATATGATCAGGTAGCCATAGAAATCTGTGGACATAAAGCTATAGGTACAGTATTAATAGGACCTACACCGGTCAACATAATTGGAAGAAATCTGTTgACTCAgCTTGGTTGCACCTTAAATTTTCCCATCAGTCCTATTGAAACTGTACCRGTAAAATTAAAACCAGGGATGGATGGCCCAAAAGTTAAACAATGGCCATTGACAGAAGAGAAAATAAAAGCATTA…
N-135 LACG	23	M	Single	Degree/Technician	Student	MSM	2017-03-23	303259	5.48181	785	20	Long-Standing	B	CCTCAAATCACTCTTTGGCAACGACCCATCGTCACAGTAAAGATAGGAGGGCAACTAAAGGAAGCTCTATTAGATACAGGAGCAGATGATACAGTATTAGAAGACATGAATTTGCCAGGAAGATGGAAACCAAAAATGATAGGGGGAATTGGAGGTTTTATCAAAGTGAGACAATATGAGCAGATAACAGTAGAAATTTGTGGACATATAGCTGTAGGTACAGTTTTGRTAGGACCTACACCTGTCAACATAATTGGAAGAAATCTGTTGACTCAAATTGGGTGCACTTTAAATTTTCCCATTAGTCCTATTGAAACTGTACCAGTAAAATTAAAGCCAGGAATGGATGGCCCAAAAGTTAAGCAATGGCCATTGACAGAAGAAAAAATAAAAGCATTA…
N-136 JJOS	31	M	Married	High School	Employed	Heterosexual	2017-03-23	548869	5.73947	41	3	Long-Standing	B	CCTCAAATCACTCTTTGGCAACGACCCCTCGTCACAATAAAGATAGGGGGGCARCTAAAAGAAGCTCTATTAGATACAGGAGCAGATGATACAGTATTAGAAGAAATGGAGTTGCCAGGAAGATGGAAACCAAAAATGATAGGGGGAATTGGAGGTTTTATCAAAGTAAGACAGTATGATCAGATACCTGTAGAWATCTGTGGACAGAGAGCTATAGGCACGGTATTAATAGGACCTACACCAGTCAACATAATTGGAAGAAATCTGTTGACTCAGATTGGTTGCACTTTAAATTTTCCCATTAGTCCTATTGAAACTGTGCCAGTAAAATTAAAGCCAGGAATGGATGGCCCAAAAGTTAAACAATGGCCTTTGACAGAAGAAAAAATAAAAGCATTA…
N-137 WFBO	26	M	Single	Degree/Technician	Student	Other	2017-03-23	34520	4.53807	375	26	Recent	B	CCTCAAATCACTCTTTGGCAACGACCCCTCGTCACAATAAAGATAGGGGGGCAACTAAAGGAAGCTCTATTAGACACAGGAGCAGATGATACAGTATTAGAAGATATGGAGTTGCCAGGAAGATGGAAACCAAAAATGATAGGGGGAATTGGAGGTTTTATCAAAGTAAGACAGTATGATCAGATACCCATAGATATCTGTGGACAtAAAGCTATAGGTACAGTTTTGGTAGGACCTACACCTGTCAACATAATTGGAAGAAATCTGTTGACTCAGATTGGTTGCACTTTAAATTTTCCCATTAGTCCTATTGAAACTGTACCAGTAAAATTAAAGCCAGGAATGGATGGCCCAAAAGTTAAACAATGGCCATTGACAGAAGAAAAAATAAAAGCATTA…
N-138 IVAB	29	F	Married	Primary	Employed	Heterosexual	2017-03-23	355403	5.55072	69	8	Long-Standing	B	CCTCAAATCACTCTTTGGCAACGACCCCTYGTCACAATAAAGATAGGGGGGCAACTAAAAGAAGCTCTATTAGATACAGGAGCAGATGATACAGTATTAGAAGAAATGGAGTTGCCAGGAAGATGGAAACCAAAAATGATAGGGGGAATTGGAGGTTTTATCAAAGTAAGACAGTATGATCARATACCTGTAGATATCTGTGGACAGAGAGCTATAGGCACGGTATTAATAGGACCTACACCAGTCAACATAATTGGAAGAAATCTGTTGACTCAGATTGGTTGCACTTTAAATTTTCCCATTAGTCCTATTGAAACTGTGCCAGTAAAATTAAAGCCAGGAATGGATGGCCCAAAAGTTAAACAATGGCCTTTGACAGAAGAAAAAATAAAAGCATTA…
N-139 RJM	47	M	Single	Primary	Unemployed	Unknown	2017-03-23	281098	5.44886	437	7	Long-Standing	B	CCTCAGATCACTCTTTGGCAACGACCCCTYGTYACAATAAAGATAGGGGGGCAACTAAAGGAAGCTCTATTAGATACAGGAGCAGATGATACAGTATTAGAAGACATGAATTTGCCAGGAAAATGGAAACCAAAAATGATAGGGGGAATTGGAGGTTTTATCAAAGTAAGRCAGTATGATCAGGTACCCATAGAAATCTGTGGAAATAAAGCTATAGGTACAGTGTTAGTAGGACCTACCCCTGTCAACATAATtGGAAGAAATCTGTTGACTCAGATTGGTTGTACTTTAAATTTTCCCATTAGTCCTATTGAAACTGTACCAGTAAAATTAAAGCCAGGAATGGATGGTCCAAAAGTTAAACAGTGGCCATTGACAGAAGAAAAAATAAAAGCATTA…
N-140 GACH	36	M	Single	Degree/Technician	Employed	MSM	2017-05-04	5688	3.75496	675	26	Recent	B	CCTCAGATCACTCTTTGGCAACGACCCCTCGTCACAATAAAGATAGGGGGGCAACTAAAGGAAGCTCTATTAGATACAGGAGCAGATGATACAGTATTAGAAGAAATGAATTTGCCAGGGAGATGGAAACCAAAAATGATAGGGGGAATTGGAGGTTTTATCAAAGTAAGACAGTATGAACAAATACCCATAGAAATCTGTGGCCATACAGCTATAGGTACAGTGTTAATAGGACCTACACCTGTCAACATAATTGGAAGAAATCTGTTGACTCAGATTGGYTGCACTTTAAATTTTCCCATTAGTCCTATTGACACTGTACCAGTAAAATTAAAGCCAGGAATGGAYGGCCCAAGAGTTAAACAATGGCCATTGACAGAAGAAAAAATAAAAGCATTA…
N-141 JCDT	25	M	Single	Degree/Technician	Student	MSM	2017-05-04	19965	4.30027	423	12	Long-Standing	B	CCTCAGATCACTCTTTGGCAACGACCCCTCGTCACAATAAAGATAGGGGGGCAACTAAAGGAAGCTCTATTAGATACAGGAGCAGATGATACAGTATTAGAAGAAATGAATTTGCCAGGGAGATGGAAACCAAAAATGATAGGGGGAATTGGAGGTTTTATCAAAGTAAGACAGTATGAACAAATACCCATAGAAATCTGTGGCCATACAGCTATAGGTACAGTGTTAATAGGACCTACACCTGTCAACATAATTGGAAGAAATCTGTTRACTCAGATTGGTTGCACTTTAAATTTTCCCATTAGTCCTATTGACACTGTACCAGTAAAATTAAAGCCAGGAATGGaYGGCCCAAGAGTTaAACAATGGCCATTGACCGAAGAAAAAATAAAAGCATTA…
N-143 EJBR	26	M	Married	Degree/Technician	Employed	Heterosexual	2017-05-04	13292	4.12359	447	15	Recent	B	CCTCAAATCACTCTTTGGCAACGACCCCTCGTCACAATAAAGATAGGGGGGCAACTAAAGGAAGCCCTATTAGATACAGGAGCAGATGATACAGTATTAGAAGAAATGTGTTTGCCAGGAAGATGGAAACCAAAAATGATAGGGGGAATTGGAGGTTTTATCAAAGTAAGACAGTATGATCAGGTACCCATAGAAATTTGTGGACATRAAGCTATTGGTACAGTATTAATAGGACCTACACCTGTCAACATAATTGGAAGAAATCTGTTGACTCAGATTGGTTGCACTTTAAATTTTCCCATTAGTCCTATTGAAACTGTACCAGTAAAATTAAAGCCAGGAATGGATGGTCCAAGAGTTAAACAATGGCCATTGACAGAGGAAAAAATAAAAGCATTA…
N-145 NRPG	25	M	Single	Primary	Employed	Heterosexual	2017-05-04	339620	5.53099	210	7	Recent	B	CCTCAGATCACTCTTTGGCAACGACCCCTCGTCACAATAAAGATAGGGGGGCAGCTAAAGGAAGCTCTATTAGATACAGGAGCAGATGATACAgTATTAGAAGACATGCAGTTGCCAGGAAAATGGAAACCAAAAATGATAGGGGGAATTGGAGGTTTTATCAAAGTAAAACAATATGATCAGATACAKGTAGAAATTTGTGGACATAAAGCTATAGGTACAGTATTAGTAGGACCCACACCTGTCAACATAATTGGAAGAAATCTGTTAACTCAGATTGGTTGCACTTTAAATTTTCCCATTAGTCCTATTGAAACTGTACCAGTAAAATTAAAACCAGGAATGGATGGCCCAAAAGTTAAGCAATGGCCATTGACAGAAGAAAAAATAAAAGCATTA…
N-146 AAHS	30	M	Domestic Partnership	Primary	Employed	Heterosexual	2017-05-04	2161	3.33465	663	24	Long-Standing	B	CCTCAAATCACTCTTTGGCAACGACCCCTYGTCAATATAAAGATAGGGGGGCAGCTAAAGGAAGCTCTATTAGATACAGGAGCAGATGATACAGTATTAGAAGAAATGGAGTTGCCAGGAAGATGGAAACCAAAAATGATAGGGGGAATTGGAGGTTTTATCAAAGTAAGACAGTATGATCAGATACCCATAGATATCTGTGGACRTAGAGCCACAGGTACAGTTTTAGTAGGACCAACACCTGTCAACATAATTGGAAGAAATTTGTTGACTCAGATTGGTTGCACTTTAAATTTTCCCATTAGTCCTATTGAAACTGTGCCAGTAAAATTAAAGCCAGGAATGGATGGCCCAAAAGTTAAACAATGGCCATTGACAGAAGAAAAAATAAAAGCATTA…
N-147 LDMD	25	M	Domestic Partnership	Primary	Unknown	Heterosexual	2017-05-04	51466	4.71152	462	10	Long-Standing	B	CCTCAGATCACTCTTTGGCAACGACCCCTWGTCACAATAAARGTAGGGGGGCAAGTAAAGGAAGCTCTATTAGATACAGGAGCAGATGACACAGTATTAGAAGAAATGAATTTGCCAGGAAGATGGAAACCAAAAATGATAGGGGGAATTGGAGGTTTTATCAAAGTAAGACAGTATGATCAAATACTTATAGAAATTTGTGGACAYAAAGCTGTGGGTACAGTATTAGTAGGACCTACACCTGTCAACATAATTGGAAGAAATCTGTTGACTCAGATTGGCTGCACTTTAAATTTYCCCATTAGTCCTATTGATACTGTACCAGTAAAATTAAAGCCAGGAATGGATGGYCCAAAAGTTAAACAATGGCCATTRACAGAAGAAAAGATAAAAGCATTA…
N-149 MEAS	22	F	Married	High School	Unemployed	Heterosexual	2017-05-23	45079	4.65397	105	7	Long-Standing	B	CCTCAAATCACTCTTTGGCAACGACCCCTCGTCACAATAAAGATAGGGGGGCAACTAAAAGAAGCTCTATTAGATACAGGAGCAGATGATACAGTATTAGAAGAAATGAGtTTGCCAGGAAGATGGAAACCAAAAATGATAGGGGGAATTGGAGGTTTTATCAAAGTAAAACAGTATGATCAGATAAGTRTAGACATCTGTGGACATAAAGCTATAGGTACAGTATTAGTAGGGCCTACACCTGTCAACATAATTGGAAGAAATCTGTTGACTCAGATTGGATGCACTTTAAATTTCCCCATTAGTCCTATTGAAACTGTACCAGTGAAATTAAAGCCAGGAATGGATGGCCCAAAAGTTAAACAATGGCCATTGACAGAAGAAAAAATAAAAGCATTA…
N-150 CAB	32	M	Single	Degree/Technician	Employed	Other	2017-05-23	17414	4.2409	162	8	Long-Standing	B	CCTCAAATCACTCTTTGGCAACGACCCCTCGTCACAGTAAGGATAGGRGGGCAGCTAAAGGAAGCTCTATTAGATACAGGAGCAGATGATACAGTATTAgAAGAAATGgAATTGCCAGGAAGATGgAAACCAAAAATGATAGGGGAAATTGGAGGTTTTATCAAAGTAAGACAGTATGATCAGATACCCATAGAaATaTGTGGGCATAAAGCTRTAGGTACAGTTTTAGTAGGACCTACACCTGTCAACATAATTGGAAGAAATCTGTTGACTCAGATTGGTTGCACTTTAAATTTTCCCATTAGTCCTATTGAAACTGTACCAGTAAAATTAAAGCCAGGAATGGATGGCCCAAAAGTTAAACAATGGCCATTGACAGAAGAAAAAATCAAAGCACTA…
N-151 SAU	37	M	Domestic Partnership	Primary	Employed	Heterosexual	2017-05-23	587047	5.76867	182	6	Long-Standing	B	CCTCAAATCACTCTTTGGCAACGACCCCTCGTCACAATAAAGATAGGGGGGCAGATAAAGGAAGCTCTATTAGATACAGGAGCAGATGATACAGTATTAGAAGAAATGAATTTGCCAGGAAGATGGAAACCAAAAATGATAGGGGGAATTGGAGGTTTTATCAAAGTAAGACAGTATGATCAAATACCTCTAGAAATCTGTGGACATAAAGCTATTGGTACAGTATTAATAGGACCAACACCTGTCAATATAATTGGTAGAAATCTATTGACTCAGCTTGGTTGTACTTTAAATTTCCCCATTAGTCCTATTGAAACTGTACCAGTAAAATTAAAGCCAGGAATGGATGGCCCAAAAGTTAAACAATGGCCATTGACAGAAGAAAAAATAAAGGCATTG…
N-152 HJM	37	F	Unknown	High School	Unemployed	Heterosexual	2017-05-23	47010	4.67219	449	15	Long-Standing	B	CCTCAGATCACTCTTTGGCAGCGACCCCTTGTCACAATAAAARTAGGAGAGCAADWAAARGAAGCTCTATTAGATACAGGAGCAGATGATACAGTATTAGAAGAAATGCAATTGCCAGGAAAATGGAAGCCAAAAATGATAGGGGGAATTGGAGGTTTTATTAAAGTAARACAGTATGATCAGGTACCCATAGAAATCTGTGGACATAAAGCTGWAGGTACAGTATTGATAGGACCTACACCTGTCAAYATAATTGGAAGAAATCTGTTGACTCAGcTTGGTTGCACTTTAAAYTTTCCTATCAGTCCTATTGAAACTGTACCGGTAAgATTAAAGCCAGGGATGGATGGCCCAAGAGTTAAACAATGGCCATTGACAGAAGAaAAAATAAAAGCATTA…
N-153 RECV	28	M	Single	Primary	Unemployed	MSM	2017-05-23	30900	4.48996	54	5	Long-Standing	B	CCTCAAATCACTCTTTGGCAACGACCCATCGTCACAGTAAAGATAGGGGGGCAACTGARGGAAGCTCTATTAGATACAGGAGCAGATGATACAGTATTAGAAGACATGGAKTTGCCAGGAAAATGGAAACCAAAAATGATAGGGGGAATTGGAGGTTTTATCAAAGTAAGACAGTATGAGCAGATACCYGTAGATATCTGTGGACATAAAGCTGTAGGTACAGTTTTAGTAGGACCTACACCTGTCAACATAATTGGAAGAAAYCTGTTGACTCAGATTGGTTGCACTTTAAATTTTCCCATTAGTCCTATTGAAACTGTACCAGTAAAACTAAAGCCAGGAATGGATGGCCCAAAAGTCAAACAATGGCCATTGACAGAAGAAAAAATAAAAGCAtTA…
N-154 YGS	32	M	Single	Primary	Unemployed	Heterosexual	2017-05-23	1156897	6.06329	72	5	Long-Standing	B	CCTCAAATCACTCTTTGGCAACGACCCCTTGTCACAATAAAGGTAGGGGGGCAAGTAAWGGAAGCTCTATTAGATACAGGAGCAGATGACACAGTATTAGAGGACATAAATTTACCAGGAAGATGGAAACCAAAAATGATAGGGGGAATTGGAGGTTTTATCAAAGTAAGACARTATGATCAAATACTTGTAGAAATTTGTGGACACAAAGCTGTGGGTACAGTATTAGTAGGACCCACACCTGTCAACATAATTGGAAGAAATCTGTTGACTCAGcTTGGCTGTACTTTAAATTTTCCCATCAGTCCTATTGATACTGTACCAGTAAAATTAAAGCCAGGAATGGATGGCCCAAGAGTTAAACAATGGCCATtGACAGAAGAAAAAATAAAAGCAtTA…
N-155 ELFO	23	M	Single	High School	Student	Heterosexual	2017-05-23	17172	4.23482	789	22	Long-Standing	B	CCTCAGATCACTCTTTGGCAACGACCCCTCGTCACAATAAAGATAGGGGGGCARCTAAAGGAAGCTCTATTAGATACAGGAGCAGATGATACAgTATTAGAAGACATGAATTTGCCAGGAAGATGGAAACCAAAAATGATAGGGGGAATTGGAGGTTTTATCAAAGTAAGACAGTATGATCAGGTACCCATAGAAATMTGTGGAAATAAAGCTATAGGTACAGTGTTAGTAGGACCTACCCCTGTCAACATAATTGGAAGAAATCTGTTGACTCAGATTGGTTGTACTTTAAATTTTCCCATCAGTCCTATTGAAACTGTACCAGTAAAATTAAAGCCAGGAATGGATGGTCCAAAAGTTAAACAGTGGCCATTGACAGGAGAAAAAATAAAAGCATTA…
N-156 LSMF	23	M	Single	Primary	Employed	Heterosexual	2017-05-23	122549	5.08831	57	5	Long-Standing	B	CCTCAAATCACTCTTTGGCAACGACCCCTCGTCACAGTAAAGATAGGGGGGCAACTAARGGAAGCYCTATTAGATACAGGAGCAGATGATACAGTATTAGAAGACATGGAGTTACCAGGAAGATGGAAACCAAAAATGATAGGGGGAATTGGAGGTTTTATCAAAGTAAGACAGTATGATCAGATACCAGTAGAAATCTGTGGACATAAAGTTRTAGGCACAGTGTTAATAGGACCTACACCAGTCAACATAATTGGAAGAAATCTGTTGACTCAGCTTGGTTGCACTTTAAATTTTCCCATTAGTCCTATTGACACTGTACCAGTAAAATTAAAGCCAGGAATGGATGGCCCAAAAGTTAAACAATGGCCACTGACAGAAGAAAAAATAAAAGCATTA…
N-157 JVSM	27	F	Married	Degree/Technician	Unemployed	Heterosexual	2017-05-23	47340	4.67523	376	19	Long-Standing	B	CCTCAAATCACTCTTTGGCAACGACCCCTCGTCACAATAAAGATAGGGGGGCAACTAAAGGAAGCTCTATTAGATACAGGAGCAGATGATACAGTTTTAGAAGACATGAGTTTACCTGGAAGATGGAAACCAARAATGATAGGGGGAATTGGAGGTTTTATCAAAGTAAGACAGTATGATCAAGTACCCATAGAAATTTGTGGGCATAAAGCTATTGGTACAGTRTTAATAGGACCTACACCTGTCAACATAATTGGAAGAAATCTGTTGACTCAGATTGGTTGCACTTTAAATTTTCCCATTAGTCCTATTGAAACTGTACCAGTAAAATTAAAGCCAGGAATGGATGGTCCAAGAGTTAAACAATGGCCATTGACAGAAGAAAAAATAAAAGCATTA…
N-158 ALGL	21	M	Single	High School	Employed	Heterosexual	2017-05-23	112684	5.05186	110	3	Long-Standing	B	CCTCAAATCACTCTTTGGCAACGACCCMTCGTCRCAGTAAAGATAGGGGGGCAACTAAAAGAAGCTCTATTAGATACAGGAGCAGATGATACAGTATTAGAAGAAATAGATTTGCCAGGAAGATGGAAACCAAAAATGATAGGGGGAATTGGAGGTTTTATCAAAGTAAAACAGTATGATCAGATACGTGTAGAAATCTGTGGTCATGAAGCTATAGGTACAGTATTAGTAGGACCTACACCAATCAACATAATTGGAAGAAATCTGTTAACTCAGATTGGTTGCACTTTAAATTTTCCCATTaGTCCTATTGAAACTGTACCAGTGAAATTAAAGCCAGGAATGGATGGCCCAAGAGTTAAACAATGGCCATtGACAGAAGAAAAAATAAAAGCATTA…
N-159 OAHM	32	M	Single	Degree/Technician	Unemployed	Other	2017-05-23	23855	4.37758	413	18	Long-Standing	B	CCTCAGATCACTCTTTGGCAACGACCCCTCGTCACAATAAAGATAGGGGGGCAACTAAAGGAAGCTCTGTTAGATACAGGAGCAGATGATACAgTATTAGAAGACATAGATTTGCCAGGAAAATGGAAACCaAAAATGATAgGGGGAATTGGAGGCTTTATCAAAGTAAGACAATATGATCAGATASCCATAGAGATCTGTGGACACAAAGCTATAGGTACAGTATTAGTAGGACCTACACCTGTCAACATAATTGGAAGAAATCTGTTGACTCAGATTGGTTGCACTTTAAATTTTCCCATTAGTCCTATTGAAACTGTACCAGTAAAATTAAAGCCAGGAATGGATGGCCCAAAAGTTAAACAATGGCCATTGACAGAAGAAAAAATAAAAGCATTA…
N-160 RPB	54	F	Single	Primary	Unemployed	IDU/Heterosexual	2017-05-23	115881	5.06401	6	1	Long-Standing	B	CCTCAGATCACTCTTTGGCAACGACCCCTCGTCACAATAAAGATAGAGGGGCAACTAAAGGAAGCTCTATTAGATACAGGAGCAGATGATACAGTATTAGAgGAAATGAGTTTGTCAGGAAAATGGAAACCAAAAATGATAGGGGGAATTGGAGGTTTTATCAAAGTAARACAGTATGATCAAATACTTGTAGAAATCTGTGGACATAAAGCTATAGGTACGGTATTAGTAGGGCCCACACCTGTCAACATAATTGGAAGAAATCTGTTGACTCAGATTGGTTGCACTTTAAATTTTCCCATTAGCCCTATTGARACTGTACCAGTAAAACTAAAGCCAGGAATGGATGGYCCAAGAGTTAAACAATGGCCATTGACAGAGGAAAAAATAAAAGCATTA…
N-161 FJMA		M	Unknown	Unknown	Unknown	Unknown	2017-05-23	296188	5.47157	113	10	Long-Standing	B	CCTCAAATCACTCTTTGGCAACGACCCCTCGTCAGAATAAAGATAGGGGGACAAAYAAAGGAAGCTCTATTAGATACAGGAGCAGATGATACAGTATTAGAAGACATGGAKTTGCCAGGAAAATGGAAACCAAAAATGATAGGGGGAATTGGAGGTTTTATCAAAGTAAGACAGTATGATCAGATACCCRTAGATATTTGTGGACATAAAGCTATAGGTACAGTTTTAGTAGGACCTACACCTGTCAACATAATTGGAAGAAATCTGTTGACTCAgATTGGTTGYACTTTAAATTTTCCCATTAGTCCTATTGAAACTGTACCAGTAAAACTAAAGCCAGGAATGGATGGCCCAAAAGTCAAACAATGGCCATTGACAGAAGAAAAAATAAAAGCATTA…
N-162 HJPS	22	M	Single	High School	Employed	MSM	2015-07-16	73587	4.8668	531	19	Long-Standing	B	CCTCAGATCACTCTTTGGCAGCGACCCCTCGTCACAATARAGATAGGGGGGCAACTAAAGGAAGCTCTATTAGATACAGGAGCAGATGATACAGTATTAGAAGACATAGATTTGCCAGGAAGATGGAAGCCAAAAATGATAGGRGGAaTTGGAGGTTTTATCAAAGTAAGACAGTATGATCAGGTATCTATARAAATATGTGGACATAGAGTTACAGGTACAGTATTAATAGGACCCACACCTGTCAACATAATTGGAAGAAATCTGTTGACTCAACTTGGTTGTACTTTGAATTTCCCCATTAGTCCTATTGAAACTGTACCAGTAAAATTGAAACCAGGAATGGATGGCCCAAAAGTTAAACAATGGCCATTGACAGAAGAAAAAATAAAAGCATTA…
N-163 JIHB	31	M	Single	Primary	Unemployed	Heterosexual	2015-07-16	51482	4.71166	93	5	Long-Standing	B	CcTcAAATCACTCTTTGGCAACGACCCCTcGTCACAATAAAGATAGGGGGGCAACTAAAGGAAGCTcTATTAGATACAGGAGCAGATGATACAGTATTAGAAGAAATGAGTTTGCCAGGAAGATGGAAACCAAAAATGATAGGGGGAATTGGAGGTTTTATCAAAGTAAGACAGTATGATCAGGTACCCATAGAAATTTGTgGGCATAAAGCTATTGGTACAGTATTAATAGGACCTACACCTGTCAACATAATTGGAAGAAATCTGTTGACtCaACTTGGTTGcACTTTAAATTTTCCCATTAGCCCTATTGAAaCTGTACCAGTAAAATTAAAGCCAGGAATGGATGGTCCAAGAGTTAAACAATGGCCWTTGACAGAAGAAAAAATAAAAGcATTA…
N-164 ALH	51	M	Married	Degree/Technician	Employed	Unknown	2015-07-16	3507088	6.54495	54	3	Long-Standing	B	CCTCAAATCACTCTTTGGCAACGACCCATTGTCWCAGTAAAGATAGGGGGGCAACTAARGGAAGCTCTATTAGATACAGGAGCAGATGATACAGTATTAGAAGAMATGgaGTTGCCAGGGAGATGGAAACCAAAAATGATAGGGGGAATTGGAGGTTTTATCAAAGTAAAACAGTATGATCATATACCMGTAGARATCTGTGGACAGAGAGCTATAGGCACAGTRTTAATAGGACCTACACCAGTCAACATAATTGGAAGAAATCTGTTGACTCAGATTGGTTGCACTTTAAATTTTCCCATTAGTCCtATTGAAACTGTGCCaGTAAAATTAAAGCCAGGAATGGATGGCCCAAAAGTTAAACAATGGCCATTGACaGAAGAAAAAATAAAAGCATTA…
N-165 EJOR	23	M	Single	Degree/Technician	Student	MSM	2015-07-16	940	2.97313	1006	26	Long-Standing	B	CCTCAAATCACTCTTTGGCAGCGACCCCTTGTTACAGTAAAGATAGGAGGGCAACTAAAGGRAGCTCTATTAGATACAGGAGCAGATGATACAGTATTAGAAGACATGCATTTGCCAGGAAAATGGAAGCCAAAAATGATAGGGGGAATTGGAGGTTTTATTAAAGTAAAACAGTATGATCAGATACCCATAGAAATCTGTGGACATAAAGCTATAGGTACAGTGTTAGTAGGACCTACGCCTGTCAACATAATTGGAAGAAATCTGTTGACTCAGCTTGGTTGCACCTTAAATTTTCCCATCAGTCCTATTGAAACTGTACCAGTAAAATTAAAGCCAGGGATGGATGGCCCAAAAGTTAAACAATGGCCATTAACAGAAGAAAAAATAAAAGCATTA…
N-166 LMPS	49	M	Single	High School	Unemployed	MSM	2015-07-16	396478	5.59822	429	10	Long-Standing	B	CCTCAAATCACTCTTTGGCAACGACCCCTCGTCACAATAAAAATAGGGGGGCAGCTAAAGGAAGCTCTCTTAGACACAGGAGCAGATGATACAGTATTAGAAGATATGAGCCTACCAGGAAAATGGAAACCAAAAATGATAGGGGGAATTGGAGGTTTTATCAAAGTAAGACAGTATGATCAAATACCCATAGAAATCTGTGGGCATAAAGCTGTAGGTACAGTATTRATAGGACCCACACCTGTCAACATAATTGGAAGAAATTTGTTGACTCAGCTTGGTTGCACCTTAAATTTTCCCATTAGTCCTATTGAAACTGTACCAGTAAAATTAAAACCAGGAATGGATGGCCCAAGAGTTAAACAGTGGCCATTGACAGAAGAAAAAATAAAAGCATTA…
N-168 PCFA	29	F	Married	High School	Employed	Heterosexual	2015-07-16	13960	4.14489	353	14	Long-Standing	B	CCTCAAATCACTCTTtGGCAACGACCCCTYGTCACARTAAAGATAGGGGGGCAAcTAAAgGAAGCCTTRTTAGACACAGGGGCAGATGATACAGTATTAGAAGAAATGATTTTGCCAGGAAGATGGAAACCAAAAATGATAGGGGGAATTGGAGGTTTTATCAAAGTAAGACAGTATGATCAGATACCCATAGAAATcTGTGGGCAYAAAGCTATAGGTACAGTATTAGTAGGACCTACACCCGTCAACATAATTGGAAGAAATTTGTTGACTCAGATTGGTTGCACTTTAAATTTTCCCATTAGTCCTATTGAAACTGTACCAGTAAAATTAAAGCCAGGAATGGATGGCCCAAGAGTTAAGCAATGGCCATTGACAGAAGAAAAAATAAAAGCATTA…
N-169 BAA	47	M	Single	Primary	Employed	MSM	2015-07-16	105954	5.02512	118	8	Long-Standing	B	CCTCAAATCACTCTTTGGCAACGACCCCTCGTCACAATAAAGATAGAGGGGCAACTAAAGGAAGCTCTATTAGATACAGGAGCAGATGATACAGTATTAGAAGACATGGATTTGCCAGGAAGATGGAAACCAAAAATGATAGGGGGAATTGGAGGTTTTATCAAAGTGAAACAGTATGAGCAGRTAGCTGTAGAAATYTGTGGACATAAAGCTATAGGCACAGTATTAGTAGGACCCACACCTGTCAACATAATTGGAAGAAATCTGTTGACTCAAATTGGTTGTACTTTAAATTTTCCTATTAGTCCTATTGAGACTATACCAGTAAAATTAAAGCCAGGAATGGATGGCCCAAAAGTTAAACAATGGCCATTGACAGAAGAAAAAATAAAAGCATTA…
N-170 SJMC	36	M	Domestic Partnership	Primary	Employed	Heterosexual	2015-07-16	107510	5.03145	325	10	Long-Standing	B	CCTCAGATCACTCTTTGGCAGCGACCCCTTGTCACAATAAAagTAGGAGGgCAAgTAAAGGAAGCTCTATTAGATACAGGAGCAGATGATACAGTATTAGAAGAAATGCAATTGCCAGGAAAATGGAAGCCAAAAATGATAGGGGGAATTGGAGGTTTTATTAAAGTAAGACAGTATGATCAGGTACCCATAGAAATCTGTGGACATAAAGCTGAAGGTACAGTATTGATAGGACCTACACCTGTCAACATAATTGGAAGAAATCTGTTGACTCAGCTTGGTTGCACTTTAAATTTTCCTATCAGTCCTATTGAAACTGTACCGGTAAAATTAAAGCCAGGGATGGATGGCCCAAGAGTtAAACAATGGCCATTGACAGAAGAAAAAATAAAAGCATTA…
N-171 LACG	23	M	Unknown	Degree/Technician	Unemployed	MSM	2015-07-16	148172	5.17077	438	18	Long-Standing	B	CCTCAAATCACTCTTTGGCAACGACCCATCGTCACAGTAAAGATAGGAGGGCAACTAAAGGAAGCTCTATTAGATACAGGAGCAGATGATACAGTATTAGAAGACATGaATTTGCCAGGAAGATGGAAACCAAAAATGATAGGGGGAATTGGAGGTTTTATCAAAGTGAGACAATATGAGCAGATAACAGTAGAAATTTGTGGACATATAGcTGTAGGTACAGTTTtGGTAGGACCTACACCTGTCAACATAATTGGAAGAAATCTGTTGACTCAAATTGGGTGCACTTTAAATTTTCCCATTAGTCCTATTGAAACTGTACCAGTAAAATTAAAGCCAGGAATGGATGGCCCAAAAGTTAAGCAATGGCCATTGACAGAAGAAAAAATAAAAGCATTA…
N-172 EJLR	42	M	Single	Primary	Unemployed	MSM	2015-07-16	41671	4.61983	109	6	Long-Standing	B	CCTCAAATCACTCTTTGGCAGCGACCCCTAGTTACAATAAAGATAGCGGGGCAGCTAAAGGAAGCTCTATTAGATACAGGAGCAGATGATACAGTATTAGAAGAAATGAATTTACCAGGAAGATGGAAACCAAAAATGATAGGGGGAATTGGAGGTTTTATCAAAGTAAGACAGTATGATCAGRTATGCATAGAAATCTGTGGGCAtAAAgCTATAGGTACAGTATTAATAGGACCTACACCTGTCAACATAATTGGAAGAAATCTGTTGACTCAGCTAGGTTGCACTTTAAATTTTCCCATTAGTCcTATTGAAACTGTACCAGTAAAATTAAAGCCAGGAATGGATGGCCCAAAAGTTAAGCAATGGCCATTGACAGAAGAAAAAATAAAAGCATTA…
N-173 EJAP	32	M	Single	High School	Student	Unknown	2015-07-16	88300	4.94596	777	27	Long-Standing	B	CCTCAGATCACTCTTTGGCAGCGACCCCTCGTCACAATAAAGATAGGGGGGCAACTAAAGGAAGCACTATTAGATACAGGAGCAGATGATACAGTATTAGAAGACATAGATTTGCCAGGAAGATGGAAGCCAAAAATGATAGGGGGaATTGGAGGtTTTATCAAAGTAAGACAGTATGATCAGGTATcTATGGAAATATGTGGAYATAAAGTTRCAGGTACAGTATTAATAGGACCTACACCTGTCAATATAATTGGAAGAAATCTGTTGACTCAACTTGGTTGTACTTTAAATTTCCCCATTAGTCCTATTGAAACTGTACCAGTAAAACTAAAACCAGGAATGGATGGCCCAAAAGTTAAACAATGGCCATTGACAGAAGAAAAAATAAAAGCATTA…
N-174 ACLR	19	F	Single	Primary	Unemployed	Heterosexual	2017-09-19	624524	5.79555	29	5	Long-Standing	B	CCTCAAATCACTCTTTGGCARCGACCCCTCGTCACAATAAAGATAGGGGGGCAaATAAAGGAAGCTCTATTAGATACAGGAGCAGATGATACAGTATTAGAAGACATGAGTTTGCCAGGGAAATGGAGGCCAAAAATGATAGGGGGAATTGGAGGTTTTATCAAAGTAAGACAATATGATCAAATACCCATAGAAATYTGTGGACATAGGGCTATAGGTACAGTGTTARTAGGACCTACACCTGTCAACATAATTGGAAGAAATCTGTTGACTCAGATTGGCTGTACTTTAAAYTTCCCCATTAGTCCTATTGAAACTGTACCAGTAAAATTAAAGCCAGGAATGGATGGCCCAAAAGTTAAACAATGGCCTTTGACAGAAGAAAAAATAARAGCATTA…
N-175 Desconocida 1	50	F	Single	Unknown	Unknown	Unknown	2017-09-19	120363	5.08049	8	1	Long-Standing	B	CCTCAAATCACTCTTTGGCAACGACCCCTYGTCACAATAAAGATAGGGGGGCAACTAAAGGAAGCTCTATTAGATACAGGAGCAGATGATACAGTATTAGAAGACATGAATTTGCCAGGAAAATGGAAACCAAAAATGATAGGGGGAATTGGAGGTTTTATCAAAGTAAGACAGTATGATCAGGTACCCATAGAAATCTGTGGACATAAAACTACAGGTACAGTGTTAGTAGGACCTACCCCTGTTAACATAATTGGAAGAAATCTGTTGACTCAGATTGGTTGTACTTTAAATTTTCCCATTAGTCCTATTGAAACTGTACCAGTAAAATTAAAGCCAGGAATGGATGGTCCAAAAGTTAAACAGTGGCCATTAACAGAAGAAAAAATAAAAGCATTA…
N-176 WAAR	44	M	Domestic Partnership	Cannot read or write/None	Employed	Heterosexual	2017-09-19	849309	5.92907	9	1	Long-Standing	B	CCTCAAATCACTCTTTGGCAACGACCCCTCGTCACAATAAARATAGGGGGGCAACTAAAAGAAGCTCTATTAGATACAGGAGCAGATGATACAGTATTAGAAGAGATGARTTTGCCCGGAAGATGGAAACCAAAAATGATAGGGGGAATTGGAGGTTTTATCAAAGTAARACAGTATGAGCAGGTACCCATAGAAATTGAAGGGCATAAAGCTATTGGTACAGTATTAATAGGACCTACACCGGTCAACATAATTGGAAGAAATCTGTTGACTCAGATTGGTTGCACTTTAAATTTTCCCATTAGTCCTATTGAAACTGTACCAGTAAAATTAAAGCCAGGAATGGATGGTCCAAGAGTTAAACAATGGCCTTTGACAGAAGAAAAAATAAAAGCATTA…
N-177 DEMV	21	M	Single	Degree/Technician	Employed	Unknown	2017-09-19	317551	5.50181	181	7	Long-Standing	B	CCTCAAATCACTCTTTGGCAACGACCCCTTGTCACAATAAAGATAGGAGGGCAactAAgGGAAGCTCTATTAGATACAGGAGCAGATGATACAGTATTAGAAGAAATGGAGTTACCTGGAAGATGGAAACCAAAAATGATAGGGGGAATTGGAGGTTTTATCAAAGTAAGACAGTATGATCAGATAACCATAGAGATCTGTGRACATAAAGTYACAGGTACAGTATTAATAGGACCTACACCCGTCAACATAATTGGAAgGAATCTGTTGACTCAACTTGGGTGCACTTTAAATTTTCCCATTAGTTCTATTGAGACTGTACCAGTAAAATTAAAGCCAGGAATGGATGGCCCAAAAGTtAAACAATGGCCATTGACAGAAGAAAAAATAAAAGCATTA…
N-178 AAAG	26	M	Single	Degree/Technician	Employed	MSM	2017-09-19	57551	4.76005	439	16	Recent	B	CCTCAGATCACTCTTTGGCAGCGACCCCTTGTCACAGTAAAGATAGAAGGGCAAMTAAAGGAAGCTCTATTAGATACAGGAGCAGATGATACAGTATTAGAAGACATGCATTTGCCAGGAAAATGGAAGCCAAAAATGATAGGGGGAATTGGAGGTTTTATTAAAGTAAGACAGTATGATCAGATACCCATAGAAATCTATGGACATAAAGTTATAGGTACAGTGTTAATAGGACCTACGCCTGTCAACATAATTGGAAGAAATCTGTTGACTCAGCTTGGTTGTACCTTAAATTTTCCCATCAGTCCTATTGAAACTGTACCAGTAAAATTAAAGCCAGGGATGGATGGCCCAAAAGTTAAACAATGGCCATTAACAGAAGAAAAAATAAAAGcATTA…
N-179 JGAL	20	F	Married	Degree/Technician	Employed	Heterosexual	2017-09-19	86712	4.93808	812	25	Long-Standing	B	CCTCAAATCACTCTTTGGCAACGACCCCTTGTCACAATAAAGGTAGGGGGACAACTAAAGGAAGCTCTATTAGATACAGGAGCAGATGATACAGTATTAGAAGACATGTATTTACCAGGAAAATGGAAGCCAAGAATGATAGGGGGAATTGGAGGTTTTATTAAAGTAAGACAATATGATCAAGtAGCCaTAGAAATCTGTGGACAtAAAGCTATAGGTACAGTATTAATAGGACCGACACCTGTCAACATAATTGGAAGAAATTTGTTGACTCAGCTTGGTTGTACCTTAAATTTTCCCATTAGTCCTATTGAAACTGTACCGGTAAAATTAAAGCCAGGGATGGATGGGCCAAAAGTTAAACAATGGCCATTGACAGAAGAAAAAATAAAAGCATTA…
N-180 CJE	53	M	Domestic Partnership	Primary	Unknown	Heterosexual	2017-09-19	512278	5.70951	77	10	Long-Standing	B	CCTCAAATCACTCTTTGGCAACGACCCCTCGTCACAATAAAGATAGGGGGGCAACTAAAGGAAGCTCTATTAGATACAGGAGCAGATGACACAGTATTAGAAGACATGAATTTGCCAGGAAAATGGAAACCAAAAATGATAGGGGGAATTGGAGGTTTTATCAAAGTAAGGCAGTATGATCAGGtAGMCATAgAAATCTGTGGACAtAAAACTACAGGTACAGTGTTAGTAGGACCTACCCCTGTTAATATAATTGGAAGAAATCTATTGACTCAGATTGGTTGTACTTTAAATTTTCCCATTAGTCCTATTGAAACTGTACCAGTAAgATTAAAGCCaGGAATGGATGGTCCAAAAGTTAAACAGTGGCCATTAACAGAAGAAAARATAAAAGCATTA…
N-181 MEHC	49	M	Single	Primary	Employed	MSM	2017-10-26	28025	4.44755	198	8	Long-Standing	B	CCTCAGATCACTCTTTGGCAACGACCCCTCGTCACAATAAAAATAGAGGGGCAACTAAAGGAAGCTCTATTAGATACAGGAGCAGATGATACAGTATTAGAAGAAATGAGTTTGTCAGGAAGATGGAAACCAAGAATGATAGGGGGAATTGGAGGTTTTATCAAAGTAAGACAGTATGATCAGGTAGCCATAGAYATYTGTGGACATAAAGCTATAGGTACAGTRTTAATAGGACCTACACCTGTYAACATAATTGGAAGAAATCTGTTGACTCAgATTGGTTGCACTTTAAATTTTCCCATTAGTCCTATTGAGACTGTACCAGTAAAATTAAAGCCAGGAATGGATGGCCCAAAAATCAAACAATGGCCATTGACAGAAGARAAAATAAAAGCATTA…
N-182 RFCH	46	M	Single	Primary	Unemployed	Heterosexual	2017-10-26	3272	3.51481	180	5	Long-Standing	B	CCTCAGATCACTCTTTGGCAACGACCVGTCGTCAYAGTaARGATAGGGGGGCAACTAAAGGAAGCTCTATTAGACACAGGAGCAGATGATACAGTATTAGAAGAAATGAATTTGCCAGGGAGGTGGAgACCAAAAATGATAGGGGGAATTGGGGGTTTTATTAAAGTAAGACAGTATGATCAGATACARGTAGAAATYTGTGGGCAYAAAGCTATAGGTACAGTATTAGTAGGACCTACACCTGTCAACATAATTGGAAGAAATYTGTTGACTCAgATTGGTTGCACTTTAAATTTTCCCATTAGTCCTATtGAAACTGTACCAGTAAAATTAAAGCCAGGAATGGATGGCCCAAAAGTTAAACAATGGCCATTGACAGAAGAAAAAATAAAGGCATTA…
N-183 JLOD	25	M	Single	Degree/Technician	Employed	MSM	2017-10-26	257172	5.41022	326	14	Recent	B	CCTCAAATCACTCTTTGGCAACGACCCKTAGTCACARTAAAGATAGGGGGGCAACtAAAGGAAGCTCTMTTAGACACAGGAGCAGATGATACAGTACTAGAAGAAATGAATTTGCCAGGAAAATGGAAACCAAAAATGATAGGGGGAATTGGRGGTTTTATCAAAGTAAGACARTATGAGCARATACTYGTAGAAATYTGTGGACATAAAGCTATAGGTACAGTATTAGTAGGACCCACWCCTGTCAACATAATTGGAAGAAATCTGTTGACACAGATTGGHTGCACTTTAAATTTCCCCATTAGTTCTATTGAAACTGTRCCAGTAAAACTAAAGCCAGGGATGGATGGCCCAAAAGTTAAACAATGGCCATTGACAGAAGARAAAATAAAAGCATTA…
N-184 DAMS	37	M	Single	Primary	Unemployed	Unknown	2017-10-26	7758	3.88975	217	12	Long-Standing	B	CCTCAAATCACTCTTTGGCAACGACCCCTMGTCACAATAAAGRTAGAGGGGCAACTAAAGGAAGCTCTATTAGATACAGGAGCAGATGATACAGTATTAGAAGAAATGAATTTGCCAGGAAGATGGAAACCAAAAATGATAGGGGGAATTGGAGGTTTTATCAAAGTRAGACAGTATGATCAGRTARCCATAGAMATCTGTGGRCATAAAGCTATAGGTACAGTATTAGTAGGACCTACACCTRTCAACATAATTGGAAGAAATCTGTTGACTCAAATTGGTTGTACTTTAAATTTTCCTATTAGtCCTATTGAAACTRTACCAGTAAAATTAAAGCCAGGAATGGATGGcCCAAAAGTTAAACAATGGCCATTGACAGAAGAAAAAATAAAAGCATTA…
N-185 SJSC	33	M	Single	Primary	Unemployed	Heterosexual	2017-10-26	222456	5.34724	35	4	Long-Standing	B	CCTCAGATCACTCTTtGgcAACGACCCCTTGTCACAATAAAGRTAGGGGGGCAACTAAAGGAAGCTCTATTAGATACAGGAGCAGATGATACAGTATTAGAAGACATGAATTTGCCAGGAAGATGGAAACCAAAAATGATAGGGGGAATTGGAGGTTTTATCAAAGTAAGACAGTATGATCAGGTATCCATGGAAATCTGTGGAAATAAAGTTACAGGTACAGTGTTAGTAGGACCTACCCCTGTCAACATAATTGGAAGAAATCTGTTGACTCARCTTGGTTGTACTTTAAATTTTCCCATTAGTCCTATTGAAACTGTACCAGTAAAATTAAAGCCAGGAATGGATGGTCCAAAAGTTAAACAGTGGCCATTGACAGAAGAAAAAATAAAAGCATTA…
N-187 JANM	52	M	Domestic Partnership	Degree/Technician	Employed	Heterosexual	2017-11-22	92359	4.96548	311	12	Long-Standing	B	CCTCAAATCACTCTTTGGCAGCGACCCCTCGTCACAATAAAGATAGGGGGGCTACTAAAGGAAGCTCTATTAGATACAGGAGCAGATGATACAGTATTAGAAGACATGCATTTRCCAGGAAAATGGAARCCAAAAATGATAGGGGGAATTGGAGGTTTTATBAAAGTGAGACAGTATGATCAGATACCCATAGAAATCTGTGGGCATAAAGcTATAGGTACAGTATTAATAGGACCTACACCTGTCAACATAATTGGAAGAAATCTGTTGAcTCAGCTTGGTTGCACCTTAAATTTTCCCATYAGTCCTATtGAAACTGTACCAGTAAAATTAAAGCCAGGGATGGATGGCCCAAAAGTTAAACAATGGCCATTAACAGAAGAAAAAATAAAAGCATTR…
N-189 FACU	42	M	Single	Primary	Unemployed	Unknown	2017-11-22	63453	4.80245	116	7	Long-Standing	B	CCTCARATCACTCTTTGGCARCGACCCCTMGTYMCAWWAAAGRTAGGGGSRMAAYWAAAGGAAGCTCTATTRGATACAGGAGCAGATGATACAGTATTAGAAGAWATRaATTTGCMAGGAARATGGAAACCAAAAATGATAGGGGGAATTGGAGGYTTTATCAAAGTAAGACAGTATGATCAGgTamycataGAAATCTGBGGRCATAAAGCTAYRGGTACAGTATTAGTAGGRCCTACACCTGTCAACATAATTGGAAGAAATYTGtTGACTCAgATTGGtTGCACTTTAAATTTTCCCATTAGTCCTATTGARACTGTACCAGTAAAATTAAAgCCAGGAWTGGATGGCCCAARAGTTAAACAATGGCCATTGACAGAAGAAAAAATAAAAGCATTA…
N-190 DJH	40	M	Single	Primary	Unemployed	Heterosexual	2017-11-22	3486779	6.54242	32	3	Long-Standing	B	CCTCAGATCACTCTTTGGCAACGACCCCTCGTCACAATAAAGATAGGGGGGCAAYTAAAGGAAGCTCTATTAGATACAGGAGCAGATGATACAGTATTAGAAGASATGAATTTGCCAGGAAGATGGAAACCAAAAATGATAGGGGGAATTGGAGGTTTTATCAAAGTAAGACAGTATGATCAGGTACCCATAGAAATYTGTGGAAATAAAGCTATAGGCACAGTGTTAgTAGGACCTACCCCTGTCAACATAATTGGAAGAAATCTGTTGACTCAGATTGGTTGTACTTTAAATTTTCCCATTAGTCCTATTGAAACTGTRCCAGTAAAATTAAAGCCAGGAATGGATGGTCCAAAAGTTAAACAGTGGCCATTGACAGAAGAAAAAATAAAAGCATTA…
N-191 NCOR	30	F	Single	High School	Employed	Heterosexual	2017-11-22	39689	4.59867	339	24	Long-Standing	B	CCTCAGATCACTCTTTGGCAACGACCCCTCGTCACAATAAAAATAGgGGGGCAACTAAAGGAAGCTCTGTTAGACACAGGAGCAGATGACACAGTATTAGAAGAAATGCAATTGTCAGGAAGATGGAAGCCAAAAATGATAGGGGGAATTGGAGGATTTATCAAAGTGAAACAGTATGATCAGATACAHGTAGAGATCTGTGGACATAAAGCTGTAGGTACAGTATTAATAGGACCCACACCTGTCAACATAATTGGAAGAAATCTGTTGACTCAAMTTGGTTGCACTTTAAATTTTCCCATTAGTCCTATTGAAACTGTACCAGtAAAATTAAAGCCAGGAATGGATGGCCCRAAAGTTAAACAATGGCCATTGACAGAAGAGAAAATAAAAGCATTA…
N-192 MAS	49	F	Married	High School	Unemployed	Heterosexual	2017-12-07	639264	5.80568	511	5	Long-Standing	B	CCTCAAATCACTCTTTGGCAACGACCCCTTGTCACAATAAAGRTAGGGGATCAACTAAAGGAAGCTCTATTAGATACAGGAGCAGATGACACAGTACTAGAAGAAATAAATTTGCCAGGAAGATGGAAACCAAAAATGATAGGGGGAATTGGAGGTTTTATCAAAGTAAGACARTATGATCAGGTACCCATAGAAATTTGTGGRCATAAAGCTATAGGTACAGTATTAGTAGGACCTACACCTGTMAATATAATTGGAAGAAATTTGTTGACTCAGCTTGGTTGYACTTTAAATTTTCCTATTAGTCCTATTGAAACTGTACCAGTAAAATTAAAGCCAGGAATGGATGGCCCAAAAGTTAAACAATGGCCATTAACAGAAGAAAAAATAAAAGCATTA…
N-193 MCLR	24	M	Single	Degree/Technician	Employed	MSM	2017-12-07	57354	4.75856	746	23	Recent	B	CCTCAAATCACTCTTTGGCAGCGACCCCTTGTTACAATAAAGATAGGAGGRCAACTAAAGGAAGCTCTATTAGATACAGGAGCAGATGATACAGTATTAGAAGACATGCAGTTGCCAGGAAAATGGAAGCCAAAAATGATAGGGGGAATTGGAGGTTTTATTAAAGTAAAACAGTATGATCAGATACCCATAGAAATCTGTGGACATAAAGCTATAGGTACAGTGTTAGTAGGACCTACGCCGGTCAACATAATTGGAAGAAATCTGTTGACTCAGCTGGGTTGCACCTTAAATTTTCCCATCAGTCCTATTGAAACTGTACCAGTAAAATTAAAGCCAGGGATGGATGGCCCAAAAGTTAAACAATGGCCATTAACAGAAGAAAAAATAAAAGCATTA…
N-195 MCGR	40	F	Single	Primary	Unemployed	Heterosexual	2017-12-07	343608	5.53606	42	3	Long-Standing	B	CCTCAAATCACTCTTTGGCAACGACCCCTCGTCACAGTAAARATAGGAGGGCAACTAAAGGAAGCTCTACTAGATACAGGAGCAGATGATACAGTATTAGAAGAAATGGAATTGCCAGGAAGATGGAAACCAAAAATGATAGGGGGAATTGGAGGTTTTATCAAAGTAAGACAGTATGATCAGATACCCATAGATATCTGTGGGCACAAAGCTATAGGTACAGTTTTAGTAGGACCTACACCTGTCAACATAATTGGAAGGAATCTGTTGACTCAGATTGGTTGCACTTTAAATTTTCCCATTAGTCCTATTGAAACTGTACCAGTAAAATTAAAGCCAGGAATGGATGGCCCAAAAGTTAAACAATGGCCATTGACAGAAGAAAAAATAAAAGCATTA…
N-196 MACO	36	F	Single	High School	Employed	Heterosexual	2017-12-07	226063	5.35423	238	10	Recent	B	CCTCAAATCACTCTTTGGCAACGACCCCTCGTCACAATAAAGGTAGGGGGGCAAATAAAGGAAGCTCTATTAGACACAGGAGCAGATGATACAGTATTAGAAGAAATAGATTTGCCAGGAAAATGGAAACCAAAAATGATAGGGGGAATTGGAGGTTTTATCAAAGTAAGACAATATGATCAGATACTCATAGAAATTTGTGGACATAAAGCTGTAGGTACAGTATTAGTAGGACCCACACCTGTCAACATAATTGGAAGAAATCTGTTGACTCAgATTGGTTGCACTTTAAATTTTCCCATTAGTCATATTGAAACTGTACCAGTAMAACTGAAGCCAGGAATGGATGGCCCAAAAGTTAAACAATGGCCATTGACAGAAGAAAAAATAAAAGCATTA…
N-197 RCR	25	M	Married	Cannot read or write/None	Unemployed	Heterosexual	2017-12-07	47539	4.67705	415	19	Long-Standing	B	CCTCAAATCACTCTTTGGCAACGACCCCTCGTCAATATAAGGATAGGGGGGCAGTTAAAGGAAGCTCTATTAGATACAGGAGCAGATGATACAGTATTGGAAGAAATGAATTTATCAGGAAAATGGAAACCAAAAATGATAGGGGGAATTGGAGGTTTTATCAAAGTAAGACARTATGACCARATACCCATAGAAATCTGTGGAYATAAAACTATAGGTACAGTATTAATAGGACCTACACCTGTCAACATAATTGGAAGAAATCTGTTGACTCAGCTTGGTTGCACTTTAAATTTTCCCATTAGTCCTATTGAAACTATACCAGTAAAATTAAAGCCAGGAATGGATGGCCCAAAAGTTAAACAATGGCCATTGACAGAAGAAAAAATAAAAGCATTA…
N-198 GYS	25	F	Married	Degree/Technician	Unknown	Heterosexual	2018-03-15	796073	5.90095	94	7	Long-Standing	B	CCTCAAATCACTCTTTGGCAACGACCCCTCGTCACAGTAAAGATAGGGGGGCAACtAAAGGAAGCTCTATTAGATACAGGAGCAGATGATACAGTATTAGAAGAAATGGATTTGCCAGGAAGATGGAAACCAAAAATGATAGGGGGAATTGGAGGTTTTATCAAAGTAAGACAGTATGATCAGATACCCATAGAAATCTGTGGGCATAAAGCTATAGGTACAGTATTAGTAGGACCTACACCTGTCAACATAATTGGAAGAAATTTGTTGACtCAGATTGGTTGCACTCTAAATTTTCCCATTAGTCCTATTGAGACTGTACCAGTAAAATTAAAACCAGGAATGGATGGCCCAAAAGTTAAACAATGGCCATTGACAGAAGAAAAAATAAAAGCATTA…
N-199 RAVT	57	F	Unknown	Primary	Unemployed	Heterosexual	2018-03-15	2100380	6.3223	135	7	Long-Standing	B	CCTCAGATCACTCTTTGGCAGCGACCCTTAGTCACAATAAAGATAGGGGGACAACTAAAGGAAGCTCTATTAGATACAGGAGCAGATGATACAGTATTAGAAGAAATGAGTTTACCAGGAAGATGGAAACCAAAAATGATAGGGGGAATTGGGGGTTTTATTAAAGTAAGACAATATGATCAAATACAAGTAGAAATCTGTGGACATAAAGCTATAGGTACAGTATTAATAGGACCTACACCTGTCAACATAATTGGAAGAAACCTGTTGACTCAGATTGGtTGCACTTTAAATTTCCCCATTAGTCCTATTGAAACTGTACCAGTAAAATTAAAGCCAGGAATGGATGGCCCAAGAGTTAAGCAATGGCCATTGACAGAGGAAAAAATAAAAGCATTG…
N-200 GGMM	18	F	Married	High School	Unemployed	Heterosexual	2018-03-15	7034	3.8472	402	23	Long-Standing	B	CCTCAAATCACTCTTTGGCARCGACCCCTTGTCACAGTAAAGGTAGGAGGACAAATAAAAGAAGCTCTATTAGATACAGGAGCAGATGATACAGTATTAGAAGAAATGGATTTGCCAGGGAGRTGGAAACCAAAAATGATAGGGGGAATTGGAGGTTTTATCAAAGTAAGACAGTATGAACAGATAKCTATAGAAATTTGTGGGCATAAAGCTATAGGTACAGTATTAGTAGGACCTACACCTGTCAACATAATTGGAAGAAATcTGTTGACTCAGCTTGGTTGTACTTTAAATTTTCCCATTAGTCCTATTGAAACTGTACCAGTAAAATTAAAACCAGGAATGGATGGCCCAAAAGTTAAACAATGGCCACTGACAGAAGAAAAAATAAAAGCATTA…
N-202 JFS	31	M	Domestic Partnership	High School	Unemployed	Heterosexual	2018-03-15	444165	5.64754	134	23	Long-Standing	B	CCTCAAATCACTCTTTGGCAACGACCCCTCGTCACAATAAAAATAGGGGGGCAAATAAAGGAAGCTCTATTAGATACAGGAGCAGATGATACAGTATTAGAAGAAATGACTTTGCCAGGAAAATGGAAACCAAAAATGATAGGGGGAATTGGAGGTTTTATCAAAGTRAGACAGTATGAKCAGRTAKTGGTAGAcATCAGTGGACATAAAGCTATAGGCACAGTATtAATAGGACCCACACCTGTCAACATAATTGGAAGAAATCTGTTGACTCAAATTGGTTGTACTTTAAAtTTTCCTATTAgTCCTATTGAGACTGTGCCAGTAAAATTAAAGCCAGGAATGGATGGCCCAAAAGTTAAACAATGGCCACTGACAGAAGAAAAAATAAAAGCATTA…
N-204 JECML	25	M	Single	Degree/Technician	Unknown	MSM	2018-03-15	37504	4.57408	411	19	Long-Standing	B	CCTCAAATCACTCTTTGGCAACGACCACTCGTCACAATAAGGGTAGGGGGGCAAACAAAGGAAGCTCTATTAGATACAGGAGCAGATGACACAGTATTAGAAGAAATGACTTTGCCAGGAAGATGGAAACCAAAAATGATAGGAGGAATTGGAGGCTTTATCAAAGTAAGACAGTATGATCAAATAACTGTAGAAATTTGTGGACACAAAGCTGTGGGTACAGTATTAATAGGACCCACACCTGTCAACATAATTGGAAGAAATCTGTTGACTCAACTTGGTTGCACTCTAAATTTTCCTATTAGTCCTATTGATACTGTACCAGTAAAATTAAAGCCAGGAATGGACGGCCCAAGAGTTAAACAATGGCCATTGACAGAAGAAAAAATAAAAGCATTA…
N-205 CJMA	29	M	Single	Degree/Technician	Employed	MSM	2018-03-15	7235	3.85944	643	17	Long-Standing	B	CCTCAAATCACTCTTTGGCAACGACCCCTCGTCACAGTAAAGATAGGGGGGCAAATAAAGGAAGCTCTATTAGATACAGGAGCAGATGATACAGTATTAGAAGACATGGAgTTGCCAGGAAGATGGAAACCAAAAATGATAGGGGGAATTGGAGGTTTTATCAAAGTAAGACAGTATGATCAGATACCCATAGATATCTGTGGACATAAAGCTATAGGTACAGTTTTAGTAGGACCTACACCTGTCAACATAATTGGAAGAAATCTgTTGACTCAGATTGGCTGCACTTTAAATTTTCCCATTAGTCCTATTGAAACTGTACCAGTAAAATTAAAGCCAGGAATGGATGGCCCAAAAGTTAAACAATGGCCATTGACAGAAGAAAAAATAAAAGCATTA…
N-206 HAGA	37	M	Domestic Partnership	Primary	Unknown	Unknown	2018-03-15	113658	5.0556	153	5	Long-Standing	B	CCTCAGATCACTCTTTGGCAACGACCCCTTGTCACAATAAAGATAGGgGGGCAACTAAAGGAAGCTCTATTAGATACAGGAGCAGATGATACAGTATTAGAAGACATGAATTTGCCAGGAAAATGGAAACCAAAAATGATAGGGGGAATTGGAGGTTTTATCAAAGTAAGACAGTATGATCAGRTACCCATAGAAATCTGTGGACATAAAACTACAGGTACAGTGTTAGTAGGACCTACCCCTGTTAACATAATTGGAAGAAATCTGTTGACTCAGCTTGGTTGTACTTTAAATTTTCCCATTAGTCCTATTGAAACTGTACCAGTAAAATTAAAGCCAGGAATGGATGGTCCAAAAGTTAAACAGTGGCCATTAACAGAAGAAAAAATAAAAGCATTA…
N-207 JRNA	32	M	Single	Degree/Technician	Employed	MSM	2018-03-15	43499	4.63848	276	13	Long-Standing	B	CCTCAGATCACTCTTTGGCAGCGACCCCTTGTCACAGTAAAGATAGGAGGGCAACTAAAGGAAGCTCTATTAGATACAGGAGCAGATGATACAGTATTAGAAGACATGCATTTGCCAGGAAAATGGAAGCCAAAAATGATAGGGGGAATTGGAGGTTTTATTAAAGTAAGACAGTATGATCAGATCCCCATAGAAATCTGTGGACATAAAGYTATAGGTACAGTGTTARTAGGACCTACGCCTGTCAACATAATTGGAAGAAATCTGTTGACTCAGCTTGGCTGTACCTTAAATTTTCCCATYAGTCCTATTGAAACTGTACCAGTAAAATTAAAgCCAGGGATGGATGGCCCAAAAGTTAAACAATGGCCATTAACAGAAGAAAAAATAAAAGCATTA…
N-208 MCCL	42	F	Married	High School	Employed	Heterosexual	2018-03-15	88768	4.94826	167	14	Long-Standing	B	CCTCAAATCACTCTTTGGCAACGACCCCTCGTCRCAATAAAGATAGGGGGGCAAMTAAAgGAAGCTCTATTAGATACAGGAGCAGATGATACAGTATTAGAAGACATGAATTTGCCAGGAAAATGGAAACCAAAAATGATAGGGGGAATTGGAGGTTTTATCAAAGTAAGASAGTATGATCAGGTACCCATAGAAATCTGTGGRCATAAAACTACAGGTACAGTGTTAGTAGGACCTACCCCTGTTAACATAATTGGAAGAAATCTGTTGACTCARATTGGTTGTACTTTAAATTTTCCCATTAGTCCTATTGAAACTGTACCAGTAAAATTAAAGCCAGGAATGGATGGTCCAAAAGTTAAACAGTGGCCATTAACAGAAGAAAAAATAAAAGCATTA…
N-210 RPMC	33	M	Single	High School	Employed	Heterosexual	2018-04-11	21387	4.33015	172	12	Long-Standing	B	CCTCAGATCACTCTTTGGCAACGACCCMTCGTCACAGTAAAGATAGGGGGGCAACAAAAGGAAGCTCTATTAGATACAGGAGCAGATGATACAGTATTAGAAGAAATgGATTTGCCAGGAAGATGGAAACCAAAAATGATAGGGGGAATTGGAGGTTTTATCAAAGTAAGACAGTATGATCAGGTATCCATAGAAATCTGTGGGCATAARGCTATAGGTACAGTATTAGTAGGACCTACACCTGTCAACATAATTGGAAGAAATTTGTTGACYCAGATTGGTTGCACTCTAAATTTTCCCATTAGTCCTATTGAGACTGTACCAGTAAAATTAAAACCAGGAATGGATGGCCCAAAAGTTAAACAATGGCCATTGACAGAAGAAAAAATAAAAGCATTA…
N-211 ODSG	32	M	Single	Degree/Technician	Employed	Bisexual	2018-04-11	48444	4.68524	274	12	Long-Standing	B	CCTCAAATCACTCTTTGGCAACGACCCCTTGTCCCAATAAAAGTAGGGGGGCAACGAAAGGAAGCTcTATTAGATACAGGAGCAGATGATACAGTATTAGAAGAAATGAATTTACCAGGAAGGTGGAAACCaaAAATGATAGGGGGAATTGGAGGTTTTATCAAAGtAAAACAGTATGATCAGGTATCCATAGAAATCTGTGGACAAGAAGTTATAGGTACAGTATtagTAGGACCTACTCCTGTCAACATAATTGGAAGAAATCTGTTGACTCAGCTTGGTTGCACTTTAAATTTTCCTATTAGTCCTATTGAAACTGTACCAGTAAAATTAAAGCCAGGAATGGATGGCCCAAAAGTTAAACAATGGCCATTAACAGAAGAAAAGATAAAAGCATTA…
N-212 CALG	46	M	Single	High School	Employed	MSM	2018-04-11	24737	4.39335	378	20	Long-Standing	B	CCTCAAATCACTCTTTGGCAACGACCCCTCGTCACAATAAaGATAGGGGGGATACTAAAGGAAGCTCTATTAGATACAGGAGCAGATGAKACAGTATTAGAAGAAATAGATTTGCCAGGAaGATGgaaaccaAaAATGATAGGGGGAATTGGAGGTTTTATcAAAGTAAARCartatgAGCAGATARCTGTAGAAATTTGTGGACATAAAGCTRTAGGTACAGTaTtaGTAGGACCCACACCTGTCAACATAATTGGAAGAAATCTGTTGACTCAAATTGGTTGTACTTTAAATTTTCCTATTAGTCCTATTGAAACTGTACCAGTAAAATTAAAGCCAGGAATGGATGGCCCAAAGGTTAAACAATGGCCATTGACAGAAGAAAAAATAAAAGCATTA…
N-213 EATP	33	M	Domestic Partnership	Degree/Technician	Employed	MSM	2018-04-11	15230	4.1827	442	20	Long-Standing	B	CCTCAAATCACTCTTTGGCAACGACCCCTCGTCTCAATAAAGATAGGGGGGCAACTAAAAGAAGCTCTATTAGATACAGGAGCAGATGATACAGTATTAGAAGAAATGAATTTGCCAGGGAGATGGAAACcaAAAATGATAGGGGGAATTGGAGGTTTTATCAAAGTAAGACAGTATGAACACATACCTATAGAAATCTGTGGCCATACAGCTGTAGGTACAGTgttAaTAGGACCTACACCTGTCAACATAATTGGAAGAAATATGTTGACTCAGATTGGTTGCACTTTAAATTTTCCCATTAGTCCTATTGACACGGTACCAGTAAAATTAAAGCCAGGAATGGACGGCCCAAGAGTTAAACAATGGCCATTGACAGAAGAAAAAATAAAAGCATTA…
N-214 MEG	29	F	Domestic Partnership	Primary	Unemployed	Heterosexual	2018-04-11	15443	4.18873	459	15	Long-Standing	B	CCTCAGATCACTCTTTGGCAGCGACCCCTTGTCRCAATAAAAGTAGGAGAGCARTTAAAGGAAGCTCTATTAGATACAGGAGCRGATGATACAGTATTAGAAGAAATGCAATTGCCAGGAAAATGGAAGCGaaAAATGATAGGGGGAATTGGAGGTTTTATCAAAGTAARACARTATGATCAGGTAcCCaTAGAAATYTGTGGACATAAAGCTGTAGGTACAGTATtAaTAGGACCTACACCTGTCaACATAattgGVAGAAATCTGTTGACTCAGCTTGGTTGTActtTAAATTTTCCTATCaGTCCTATTGAAACTGTACCAGTAAGATTAAAGCCAGGGATGGATGGTCCAAAAGTTAAACAATGGCCATTGACAGAGGAAAAAATAAAAGCATTA…
N-215 BNXRH	19	M	Single	Degree/Technician	Student	MSM	2018-04-11	11786	4.07137	521	15	Recent	B	CCTCAAATCACTCTTTGGCAACGACCCCTCGTCACAATAAGGATAGGGGGGCAACTAAAAGAAGCTCTATTAGATACAGGAGCAGATGATACAGTATTAGAAGAAATAGATTTGCCAGGAAGATGGAAACCAAAAATGATAGGGGGAATTGGAGGTTTTATCAAAGTAAGACAGTATGATCAGGTAYGTGTAGAAATCTGTGGTCAGGAAGCTATAGGTACAGTatTagTAGGACCTACACCAATAAACATAATTGGAAGAAATCTATTAACTCAGATTGGTTGCACTTTAAATTTTCCCATTAGTCCTATTGAAACTGTACCAGTGAAATTAAAGCCAGGAATGGATGGTCCAAAAGTTAAACAATGGCCATTGACAGAAGAAAAAATAAGAGCATTA…
N-217 GMBM	35	M	Single	High School	Employed	Heterosexual	2018-04-11	283520	5.45258	71	6	Long-Standing	B	CCTCAAATCACTCTTTGGCAACGACCCCTCGTCTCAATAAAGATAGGGGGGCAACTAAAGGAAGCTCTATTAGATACAGGAGCAGATGATACAGTATTAGAAGAAATGAGTTTGCCTGGAAGATGGAAACCAAAAATGATAGGGGGAATTGGAGGTTTTATCAAAGTAAGACAgTATGATCAGGTACCCWTAGAAATTTGTGGGCATAAAGCTGTTGGTACAGTGTTAATAGGACCTACACCTGTCAAcATAATTGGAAGAAATCTGTTGACTCAGCTTGGTTGCACTTTAAATTTTCCCATTAGTCCTATTGAAACTGTACCAGTAAAATTAAAGCCAGGAATGGATGGTCCAAGAGTTAAACAATGGCCATTGACAGAAGAAAAAATAAAAGCATTA…
N-218 CJC	48	M	Married	Primary	Employed	Heterosexual	2018-04-11	231909	5.36532	347	16	Long-Standing	B	CCTCAAATCACTCTTTGGCAACGACCCCTCGTCACAATAAAGATAGGGGGGCAACTAAAGGAGGCTCTGTTAGATACAGGAGCAGATGATACAGTACTAGAAGACATAGATTTGCCAGGAAGATGGAAACCAaaAATGATAGGAGGAATTGGAGGTTTTATCAAAGTGAGACAGTATGATCAGATAGCCATAGAAATCTGTGGACATAAAGCTATAGGTACAGTATTAGTAGGGCCTACACCTGTCAACATAATTGGAAGGAATCTGTTGACTCAACTTGGCTGTACTTTAAATTTTCCTATTAGTCCTATTGAAACTGTACCAGTAAAATTAAAGCCAGGAATGGATGGCCCAAAAGTTAAACAATGGCCATTGACAGAAGAAAAAATAAAAGCATTA…
N-219 GSPD	26	M	Single	High School	Employed	MSM	2018-05-23	264	2.4216	180	22	Long-Standing	B	CCTCAGATCACTCTTTGGCARCGACCCYTAGTCACAATAAAGGTAGGAGGGCAACTMAAGGAAGCTCTATTAGATACAGGAGCAGATGATACAGTATTAGAAGAAAYGAGkTTGCCTGGAAGATGGAAACCAAAAATGATAGGGGGAATTGGAGGWTTTATCAAAGTAAGACAGTATGATCAGATAGCCATAGAAATCTGTGGACATAAAGCTATAGGTACAGTRTTAGTAGGACCTACACCTGTCAACATAATTGGAAGRAATCTGTTGACTCAGATTGGTTGCACTCTAAATTTTCCCATTAGTCCTATTGAGACTGTACCAGTAAAATTAAAGCCAGGAATGGATGGCCCAAAAGTTAAACAATGGCCATTGACAGAAGAAAAAATAAAAGCATTA…
N-220 ISVR	20	F	Single	Primary	Unemployed	Heterosexual	2018-05-23	793	2.89927	753	36	Long-Standing	B	CCTCaAATCACTCTTTGGCAACGACCCCTCGTCTCAATAAAGATAGGGGGGCAAACAAAGGAAGCTCTATTAGATACAGGAGCAGATGATACAGTATTTGAGGAAATGAATTTGTYAGGAARATGGAAACCAAAAATGATAGGGGGAATTGGAGGTTTTATCAAAGTAAGACAGTATGATCAGGTACCCATAGAAATCTGTGGACATAAAGCTATAGGTACAGTATTGGTAGGGCCTACACCTGTCAACATAATTGGAAGAAATCTGTTGACTCAGATTGGTTGCACTTTAAATTTTCCTATTAGTCCTATTGAAACTGTACCAGTAAAATTAAAGCCAGGCATGGATGGCCCAAAAGTTAAACAATGGCCATTGACAGAAGAAAAAATAAAAGCMTTA…
N-222 SEGV	25	F	Single	Primary	Unknown	Heterosexual	2018-05-23	12116	4.08336	249	21	Recent	B	CCTCAGATCACTCTTTGGCAACGACCCCTTGTCACAATAARGATAGGGGACCAACTAAAGGAAGCTCTATTAGACACAGGAGCAGATGATACAGTATTAGAAGACATGGATTTGCCAGGRAGATGGAAACCAAAAATGATAGGGGGAATTGGAGGTTTTATCAAAGTAAGACAATATGAGGAAGTACCCGTAGACATCTGTGGACATAAAGCTATAGGTACAGTATTAGTAGGACCCACACCTGTCAACATAATTGGAAGAAATCTGTTGACTCAAATTGGATGCACTTTAAATTTTCCCATTAGTCCTATTGAAACTGTACCAGTAAAACTAAAGCCAGGAATGGATGGCCCAARAGTTAAACAATGGCCATTGACAGAAGAAAAAATAAAAGCaTTA…
N-223 AYJR	21	F	Domestic Partnership	High School	Unknown	Heterosexual	2018-05-23	476667	5.67822	51	5	Long-Standing	B	CCTCAAATCACTCTTTGGCAACGACCCCTCGTCACAATAAAGATAGGGGGGCAACTAAAAGAAGCTCTATTAGATACAGGAGCAGATGATACAGTATTAGAAGAAATAGATTTGCCAGGAAGATGGAAACCAAAAATGATAGGGGGAATTGGAGGTTTTATCAAAGTAAAACAGTATGATCAGATACGTGTAGAAATTTGTGGTCATGAAGCTATaGGTACAGTATTAGTAGGACCTACACCAATCAACATAATTGGAAGAAATCTRTTAACTCAGATTGGTTGCACTTTAAATTTTCCCATTAGTCCTATTGAAACTGTACCAGTAAAATTAAAGCCAGGAATGGATGGTCCAAAAGTTAAACAATGGCCATTGACAGAAGAAAAAATAAAAGCATTA…
N-224 AMA	23	M	Single	High School	Unemployed	MSM	2018-05-23	906395	5.95732	223	5	Long-Standing	B	CCTCAAATCACTCTTTGGCAACGACCTCTAGTCACAGTAAAGATAGGGGGGCAACTTAAGGAAGCTCTATTAGATACAGGAGCAGATGATACAGTACTAGAAGAAATGAATTTGCCAGGGAAATGGAAACCAAAAATGATAGGGGGAATTGGAGGTTTTATCAAAGTAAGGCAGTATGAGCATGTACCCGTAGAGATCTGCGGATATAAAGCTGTGGGTACAGTCTTAGTAGGACCTACACCTGTCAACATAATTGGAAGAAATCTGTTGACTCAACTTGGTTGCACTTTAAATTTTCCCATTAGCCCTATTGAAACTGTACCAGTAAAATTAAAGCCAGGAATGGATGGCCCAAAAGTTAAACAATGGCCATTGACAGAAGAAAAAATAAAAGCATTA…
N-226 JCRB	31	M	Single	Degree/Technician	Unemployed	MSM	2018-05-23	111276	5.0464	111	3	Long-Standing	B	CCTCAGATCACTCTTTGGCAACGACCCATtGTCACAATAAAGGTAGGGGGGCAATTAAAGGAAGCTCTATTAGACACAGGAGCAGATGATACAGTATTAGAAGAAATGAATTTGCCAGGgAGATGGAAACCAAAAATGATAGGGGGAATTGGAGGTTTTATCAAAGTAAGACAGTATGATCAGGTTCCCATAGAAATCTGTGGGCATAAAGCTATAGGTACAGTATTAGTAGGACCTACACCTGTCAACATAATTGGAAGAAATTTGTTGACTCAGCTTGGTTGCACTCTAAATTTTCCTATTAGTCCTATTGAAACTGTACCAGTAAAATTAAAgCCAGGAATGGATGGCCCAAGAGTTAAGCAATGGCCATTGACAGAAGARAAAATAAAGGCATTA…
N-227 GJLV	25	M	Single	Degree/Technician	Employed	MSM	2018-05-23	7710	3.88705	432	18	Long-Standing	B	CCTCAAATCACTCTTTGGCAACGACCCCTCGTCACAGTAAGGGTAGGAGGGCAAATAAAGGAAGCTCTATTAGACACAGGAGCAGATGATACAGTATTAGAAGACATGGAGTTGCCRGGAAGATGGAAACCAAAAATGATAGGAGGAATTGGAGGTTTTATCAAAGTAAAACAGTATGATCAGATACCCATAGATATCTGTGGACATAAGGCTATAGGTACAGTTTTAGTAGGACCCACACCtGTCAACATAATTGGAAGAAATCTGTTGACTCAGATTGGTTGCACTTTAAATTTTCCCATTAGTCCTATTGAAACTGTACCAGTAAARTTAAAGCCAGGAATGGATGGCCCAAAAGTTAAACAATGGCCATTGACAGAAGAAAAAATAAAAGCATTA…
N-230 AAUM	23	M	Single	Degree/Technician	Student	MSM	2018-05-23	17738	4.2489	496	18	Recent	B	CCTCAGATCACTCTTTGGCAACGACCCCTTGTCAAAATAAGAGTAGGGGGACAGCAAAAAGAAGCtCTATTAGACACAGGAGCAGATGAYACAGTATTAGAAGAAATGAATTTGCCAGGAAAATGGAAACCAAAAATGATAGGGGGAATTGGAGGCTTTATCAAAGTAAGACAGTATGATCAGATACTGGTAGAAATTTGTGGACAtAAAGCTATAGGTACAGTATTAATAGGACCCACACCTGTCAACATAATTGGAAGAAATCTGTTGACTCAGATTGGTTGCACTTTAAATTTTCCCATTAGTCCTATTGAGACTGTACCAGTAAAATTGAAGCCAGGAATGGATGGCCCAAAAGTTAAACAATGGCCATTGACAGAAGAAAAAATAAAAGCATTA…
N-232 GEBR	27	M	Single	Degree/Technician	Employed	MSM	2018-05-23	1464	3.16554	402	34	Long-Standing	B	CCTCAAATCACTCTTTGGCAACGACCCCTCGTCACAATAAAAGTAGGGGGACAAATAAAGGAAGCTCTCTTGGACACAGGAGCAGATGATACAGTATTAGAAGAAATGAGTTTGCCAGGAAAATGGAGACCAAAAATGATAGGGGGAATTGGAGGTTTTATCAAAGTAAGACAGtATGATCAAATACTCATAGAAATCTGCGGGCATAAAGCTGTAGGTACAGTATTAGTAGGACCCACACCGGTCAACATAATTGGAAGAAATTTGTTGACTCAGVTTGGTTGCACTCTAAATTTTCCCATCAGTCCTATTGAAACTGTACCAGTAAAATTAAAGCCAGGAATGGATGGTCCAAAAGTTAAACAGTGGCCATTGACAGAAGAAAAAATAAAAGCATTA…
N-233 EALP	21	M	Single	Degree/Technician	Student	MSM	2018-05-23	9058	3.95703	88	4	Long-Standing	B	CCTCAGATCACTCTTTGGCAACGACCCATCGTCACAATAAAGATAGGGGGGCAATTAAAGGAAGCTCTATTAGACACAGGAGCAGATGATACAGTATTAGAAGAAATGAATTTGCCAGGGAGATGGAAACCAAAAATGATAGGGGGAATTGGAGGTTTTATCAAAGTAAGACAGTATGATCAGGTTTCCATAGAAATCTGTGGGCATAAAGCTATAGGTACAGTATTAGTAGGACCTACACCTGTCAACATAATTGGAAGAAATTTGTTGACTCAGCTTGGTTGCACTCTAAATTTTCCTATTAGTCCTATTGAAACTGTACCAGTAAAATTAAAACCAGGAATGGATGGCCCAARAGTTAAGCAATGGCCATTGACAGAAGAGAAAATAAAGGCATTA…
N-234 DJZR	31	M	Single	Degree/Technician	Employed	MSM	2018-05-23	595	2.77452	460	25	Long-Standing	BF1	CCTCAAATCACTCTTTGGCAACGACCCCTAGTCACAATAAAAGTAGGAGGGCAGCTAAAGGAAGCTCTATTAGATACAGGAGCAGATGATACAGTACTAGAAGACATagagCTGCCAGGAAAATGGAAACCAAAAATGATAGGAGGAATTGGAGGTTTTATCAAAGTAAAACAGTATGATAGCATACTCATAGAAATTTGTGGACACAAGGCTATAGGTACAGTGYTAGTAGGACCTACACCTGTCAACATAATTGGAAGAAATCTGTTGACTCAGCTTGGTTGCACTTTAAATTTTCCCATTAGTCCTATTGAAACTGTACCAGTAAAATTAAAACCAGGGATGGATGGCCCAAAAGTTAAACAATGGCCATTGACAGAAGAAAAAATAAAAGCATTA…
N-236 JOMV	20	M	Single	Degree/Technician	Employed	MSM	2018-05-23	29212	4.46556	393	19	Recent	B	CCTCAGATCACTCTTTGGCAGCGACCCCTTGTCACAATAAAGATAGGAGGGCAACTAAAGGAAGCTCTATTAGATACAGGAGCAGATGATACAGTATTAGAAGACATGCATTTGCCAGGAAAATGGAAGCCAAAAATGATAGGGGGAATTGGAGGTTTTATTAAAGTAAGACAGTATGATCAGATACCCATAGAAATCTGTGGACATAAAGCTATAGGTACAGTGTTAGTAGGACCTACGCCTGTCAACATAATTGGAAGAAATCTGTTGACTCaGCTTGGTTGCACCTTAAATTTTCCCATCAGTCCTATTGAAACTGTACCAGTAAAATTAAAGCCAGGAATGGATGGCCCAAAAGTTAAACAATGGCCATTAACAGAAGAAAAAATAAAAGCATTA…
N-237 WKM	53	M	Single	High School	Employed	Bisexual	2018-05-23	660245	5.81971	287	8	Recent	B	CCTCAAATCACTCTTTGGCAACGACCCATCGTCACAGTAAGGATAGGGGGGCAACTAAAGGAAGCTCTATTAGATACAGGAGCAGATGATACAGTATTAGAAGAAATAGATTTGCCAGGAAGATGGAAGCCAAAAATGATAGGGGGAATTGGAGGTTTTATCAAAGTAAGACAATATGAGCAGGTATTAGTAGAAATTTGtGGACATAAAGCTATAGGTACAGTATTAGTAGGACCTACTCCTGTCAACATAATTGGAAGAAACCTGTTGACTCAGCTTGGTTGCACTCTAAATTTTCCCATTAGTCCTATTGAAACTGTACCAGTAAAATTAAAGCCAGGAATGGATGGCCCAAAAGTTAAGCAATGGCCATTGACAGAAGAAAAAATAAAAGCATTA…
N-239 RLML	40	M	Single	High School	Unemployed	MSM	2018-05-23	578802	5.76253	26	1	Long-Standing	B	CCTCAGATCACTCTTTGGCAACGACCCCTTGTCACAATAARGATAGGGGACCAACTAAAGGAAGCTCTATTAGACACAGGAGCAGATGATACAGTATTAGAAGAAATGAATTTGCCAGGAAGATGGAAACCAAAAATGATAGGGGGAATTGGAGGTTTTATCAAAGTAAGACAATATGAGGAAGTACCAGTAGACATCTGTGGACATAAAGCTGTAGGTACAGTATTAGTAGGACCCACACCTGTCAACATAATTGGAAGAAATCTGTTGACTCAAATTGGATGCACTTTAAATTTTCCCATTAGTCCTaTTGAAACTGTACCAGTAAAACTAAAGCCAGGAATGGATGGCCCAAGAGTTAAACAATGGCCATTGACAGAAGAAAAAATAAAAGCATTA…
N-241 REDT	32	M	Single	Primary	Unemployed	Unknown	2018-07-01	595032	5.77454	34	3	Long-Standing	B	CCTCAGATCACTCTTTGGCAACGACCCCTCGTCCCAATAAGGATAGGGGGGCAACTAAAGGAAGCTCTATTAGATACAGGAGCAGATGATACAGTATTAGAAGAAATGAATTTGCCAGGTAGATGGAAACCAAAAATGATAGGGGGAATTGGAGGTTTTATCAAAGTAAGACAGTATGATCAGGTACCCATAGAAATCTGTGGRCATAaAACTACaGGTACagtGttAATAGGACCTACCCCTGTTAATATAATTGGAAGAAATCTGTTGACTCAGCTTGGTTGTACTTTAAATTTTCCCATTAGTCCTATTGAAACTGTACCAGTAAAATTAAAGCCAGGAaTGGATGGTCCAAAAGTTAAACAGTGGCCATTGACAGAAGAAAAAATAAAAGCATTA…
N-245 MADT	24	M	Single	High School	Student	Heterosexual	2018-07-01	3202	3.50542	85	8	Long-Standing	B	CCTCAGATCACTCTTTGGCAGCGACCCCTTGTCACARTAAAGATAGGAGGGCAACTAAAGGAAGCTCTATTAGATACAGGAGCAGATGATACAGTATTAGAAGACATGCATTTGCCAGGAAAATGGAAGCCAAARATGATAGGGGGAATTGGAGGTTTTATTAAAGTAAGACAGTATGATCARATACCCATAGAAATYTGTGGACATAAAGCTATAGGTACAGTGTTAGTAGGACCTACGCCTGTCAACATAATTGGAAGAAATCTGTTGACTCAGCTTGGTTGCACCTTAAATTTTCCCATCAGTCCTATTGAAACTGTACCAGTAAAATTAAAGCCAGGAATGGATGGCCCAAAAGTTAAACAATGGCCATTAACAGAAGAAAAAATAAAAGCATTA…
N-247 CJVT	51	M	Single	Degree/Technician	Employed	Other	2018-07-01	2024184	6.30625	184	6	Long-Standing	B	CCTCAAATCACTCTTTGGCAACGACCCCTCGTCAATATAAGRGTAGGGGGGCAGGTAAAGGAAGCTCTATTAGATACAGGAGCAGATGATACAGTATTGGAAGAAATGAATTTATCAGGAAAATGGAAACCAAAAATGATAGGGGGAATTGGAGGTTTTATCAAAGTAAGACAGTATGATCAGGTACCCATAGAAATTTGTGGACATAAAGCTATAGGTACAGTWTTAATAGGACCTACRCCYGTCAACATAATTGGAAGAAATCTGTTGACTCAACTTGGTTGCACTTTAAATTTYCCCATTAGTCCTATTGAAACTATACCAGTAAAATTAAAGCCAGGAATGGATGGCCCAAAAGTTAAACAATGGCCATTGACAGAAGAAAAAATAAAAGCATTA…
N-248 EAMD	39	M	Single	High School	Employed	MSM	2018-07-01	29713	4.47295	502	29	Long-Standing	B	CCTCAAATCACTCTTTGGCAACGACCCCTCGTCACAATAAAAGTAGGGGGACAAATAAAGGAAGCTCTCTTAGACACAGGAGCAGATGATACAGTATTAGAAGAAATGAGTTTGCCAGGAAAATGGAGgCCAAAAATGATAGGGGGAATTGGAGGYTTTATCAAAGTAAGACAGTATGATCAAATACTCATAGAAATCTGTGGGCATAAAGCTGTAGGTACAGTATTAGTAGGACCCACACCGGTCAACATAATTGGAAGAAATTTGTTGACTCAGATTGGTTGCACTCTAAATTTTCCCATTAGTCCTATTGAAACTGTACCAGTAAAATTAAAACCAGGAATGGATGGTCCAAAAGTTAAACAGTGGCCATTGACAGAAGAAAAAATAAAAGCATTA…
N-249 EJSV	23	M	Single	High School	Employed	Heterosexual	2018-07-01	212387	5.32713	66	4	Long-Standing	B	CCTCAGATCACTCTTTGGCAACGACCCATCGTCGCAGTAAAGATAGGGGGGCAACTAAAGGAAGCTCTATTAGACACAGGAGCAGATGATACAGTATTAGAAGATATGGACTTGCCAGGAARATGGAGACCAAAAATGATAGGGGGAATTGGAGGTTTTATCAAAGTAAAACAATATGATAATATACAAGtRGAAATCTGGGGACATAAAGCTATAGGTACAGTATTAaTagGACCCACACCGGTCAACATAATTGGAAGAAATYTGTTGACTCAGATTGGTTGCACTTTAAATTTTCCCATCAGTCCTATTGAAACTGTACCAGTAAAAYTAAAGCCAGGAATGGATGGGCCAAAAGTTAAACAATGGCCTTTGACAGAAGAAAAAATAAAAGCATTA…
N-251 CROG	49	M	Domestic Partnership	High School	Employed	Heterosexual	2018-08-23	556046	5.74511	14	2	Long-Standing	B	CCTCAAATCACTCTTTGGCAACGACCCCTCGTCACAATAARGATAGGGGGGCAACTAAARGAAGCTCTATTAGATACAGGAGCAGATGATACAGTATTAGAAGACATGGATTTGCCAGGAAAATGGAAACCAAAAATGATAGGGGGAATTGGAGGTTTTATTAAAGTAAGACAGTATGATAATATACCCATAGAGATCTGTGGACAGAGAGCTATAGGCACAGTATTAACAGGACCTACACCAGTCAACATAATTGGAAGAAATCTGTTGACTCAGATTGGTTGCACTTTAAATTTTCCCATTAGTCCTATTgAAACTGTGCCAGTAAAATTAAAGCCAGGAATGGATGGCCCAAAAGTTAAACAATGGCCATTGACAGAAGAAAAAATAAAAGCAtTA…
N-252 LEDC	18	M	Single	Degree/Technician	Student	MSM	2018-08-23	85427	4.9316	335	14	Recent	B	CCTCAGATCACTCTTTGGCAGCGACCCCTTGTCACAGTAAAGATAGGAGGGCAACTAAAGGAAGCTCTATTAGATACAGGAGCAGATGATACAGTATTAGAAGACATGCATTTGCCAGGAAAATGGAAGCCAAAAATGATAGGGGGAATTGGAGGTTTTATTAAAGTAAGACAGTATGATCAGATACCCATAGAAATCTGTGGACATAAAGCTATAGGTACAGTGTTAGTAGGACCTACGCCTGTCAACATAATTGGAAGAAATCTGTTGACTCAGCTCGGTTGCACCTTAAATTTTCCCATCAGTCCTATTGAAACTGTACCAGTAAAATTAAAGCCAGGAATGGATGGCCCAAAAGTTAAACAATGGCCATTAACAGAAGAAAAAATAAAAGCATTA…
N-254 FPPD	54	M	Single	High School	Employed	Heterosexual	2018-08-23	30542	4.4849	128	17	Long-Standing	B	CCTCAAATCACTCTTTGGCAACGACCCCTTGTCACAATAAAGATAGGGGGGCAACTAAAGGAAGCTCTATTAGATACAGGAGCAGATGATACAGTATTAGAAGAAATGAATTTGCCAGGAAGATGGAAACCAAAAATGATAGGGGGAATTGGAGGTTTTATCAAAGTAAAACAGTATGATCAAGTACCTATAGAAATCTGTGGACATAAAGCTATTGGTACAgTATTAGTAGGACCAACACCTGTCAACATAATTGGTAGAAATCTGTTRACTCAGCTTGGTTGTACTTTAAATTTTCCTATTAGTCCTATTGAAACTGTACCAGTAAAATTAAAGCCAGGAATGGATGGCCCAAAAGTTAAACARTGGCCATTGACAGAAGAAAAAATAAAAGCATTG…
N-255 KVYS	15	F	Single	High School	Student	Heterosexual	2018-08-23	15143	4.18021	495	26	Recent	B	CCTCAGATCACTCTTTGGCAACGACCCCTCGTCACAATAAAGATAGGGGGGCAACTAAAGGAAGCTCTATTAGATACAGGAGCAGATGATACAGTATTAGAAGACATGAATTTGCCAGGAAAATGGAAACCAAAAATGATAGGGGGAATTGGAGGTTTTATCAAAGTAAGACAGTATGATGAGATACCCATAGAAATCTGTGGACATAAAACTACAGGTaCAGTGTTAGTAGGACCTACCCCTGTTAACATAATTGGAAGAAATcTGTTGAcTCAGaTtGGTTGTACTTTAAATTTTCCCATTAGTCCTATtGAAACTGTACCAGTAAAATTAAAGCCAGGAATGGATGGTCCAAAAGTTAAACAGTGGCCATTAACAGAAGAAAAAATAAAAgCACTA…
N-257 CMDH	33	M	Single	High School	Employed	MSM	2018-08-23	1782248	6.25097	233	7	Recent	B	CCTCAGATCACTCTTTGGCAACGACCCCTCGTCACAATAAAGATAGAGGGACAACTAAAGGAAGCTCTGTTAGATACAGGAGCAGATGATACAGTATTAGAAGAAATAAATTTGCCAGGGAGATGGAAACCAAAAATGATAGGGGGAATTGGAGGTTTTATCAAAGTAAGACAATATGATCAGGTACACATAGAAATCTGTGGCCATAAAGCTGTAGGTACAGTATTAGTAGGACCTACACCTGTCAACATAATTGGAAGAAATCTGTTGACTCAGATTGGATGCACCTTAAATTTTCCCATTAGCCCTATTGAAACAGTACCAGTAAAATTAAAACCAGGAATGGATGGCCCAAAAGTTAAACAATGGCCATTGACAGAAGAAAAAATAAAAGCATTA…
N-258 LCGR	26	M	Domestic Partnership	Degree/Technician	Employed	MSM	2018-09-27	179862	5.25494	347	21	Recent	B	CCTCAGATCACTCTTTGGCAACGACCCCTCGTCACAATAAAGGTAGGGGGGCAACTAAAAGAAGCTCTATTAGATACAGGAGCAGATGATACAGTATTAGAAGAAATGAATTTGCCAGGGAGATGGAAACCAAAAATGATAGGGGGAATTGGAGGTTTTATCAAAGTAAGACAGTATGAAGAAATACCCATAGAAATCTGTGGCCATACAGCTATAGGTACAGTGTTAATAGGACCTACACCTGTCAACATAATTGGAAGAAATCTGTTGACTCAGATTGGTTGCACTTTAAATTTTCCCATTAGTCCTATTGACACGGTACCAGTAAAATTAAAGCCAGGAATGGACGGCCCAAGAGTTAAACAATGGCCATTGACAGAAGAAAAAATAAAAGCATTA…
N-260 CLA	25	F	Domestic Partnership	High School	Unemployed	Heterosexual	2018-09-27	26594	4.42478	654	24	Long-Standing	B	CCTCAAATCACTCTTTGGCAACGACCCATCGTCACAGTAAAGATAGGGGGGCAACTGAAGGAAGCTCTATTAGATACAGGAGCAGATGATACAGTATTAGAAGACATGGAGTTGCCAGGAAAATGGAAACCAAAAATGATAGGGGGAATTGGAGGCTTTATCAAAGTAAGACAGTATGAGCAGGTACCCATAGATATCTGTGGACACAAAGCTATAGGTACAGTTTTAGTAGGACCTACACCTGTCAACATAATTGGAAGAAACCTGTTGACTCAGCTTGGTTGCACTTTAAATTTTCCCATTAGTCCTATTGAAACTGTACCAGTAAAACTAAAACCAGGAATGGATGGCCCAAAAGTCAAACAATGGCCATTGACAGAAGAAAAAATAAAAGCATTA…
N-263 CACZ	28	M	Single	High School	Unemployed	Heterosexual	2018-09-27	245945	5.39084	120	25	Long-Standing	B	CCTCAGATCACTCTTTGGCAACGACCCCTCGTCACAATAAAGATAGGGGGGCAACTAAAGGAAGCTCTATTAGATACAGGAGCAGATGATACAGTATTAGAAGACATAAATTTGCCAGGAAGATGGAAACCAAAAATGATAGGGGGAATTGGAGGTTTTATCAAAGTAAGACAGTATGATCAGGTACCCATAGAAATCTGTGGAMATAAAGCTATAGGTACAGTGTTAGTAGGACCTACCCCTGTCAACATAATTGGAAGAAATCTGTTGACTMAGaTTGGTTGTACTTTAAATTTTCCCATTAGTCCTATTGAAACTGTACCAGTAAAATTAAAGCCAGGAATGGATGGTCCAAAAGTTAAACAGTGGCCATTGACAGAAGAAAAAATAAAAGCATTA…
N-264 JTGR	48	M	Single	Primary	Unemployed	MSM	2018-09-27	137014	5.13676	No Sol.	No Sol.	Long-Standing	B	CCTCAGATCACTCTTTGGCAACGACCCCTCGTCACAATAAAGATAGGGGGGCAACTAAAGGAAGCTCTATTAGATACAGGAGCAGATGATACAGTATTAGAAGAAATGAATTTGCCAGGAAGATGGAAACCAAAAATGATAGGGGGAATTGGAGGTTTTATCAAAGTAAGACAGTATGATCAGGTACCCGTAGARATCTGTGGAAATAAAGCTATAGGTACAGTRTTAGTAGGACCTACCCCTGTCAACATAATTGGAAGAAATCTGTTGACTCAAATTGGTTGTACTTTAAATTTTCCCATTAGTCCTATTGAAACTGTACCAGTACAATTAAAGCCAGGAATGGATGGTCCAAAAGTTAAACAGTGGCCATTGACAGAAGAAAAAATAAAAGCATTA…
N-265 IVV	32	M	Single	High School	Unemployed	Bisexual	2018-09-27	299580	5.47651	256	16	Recent	B	CCTCAAATCACTCTTTGGCAACGACCCCTTGTCACAATAAAGGTAGGGGGGCAAGTAAAGGAAGCTCTATTAGATACAGGAGCAGATGACACAGTATTAGAGGATATGAATTTACCAGGAAGATGGAAACCAAAAATGATAGGGGGAATTGGAGGTTTTATCAAAGTAAGACAGTATGATCAAATACTTGTAGAAATTTGTGGACACAAAGCTGTGGGTACAGTATTAGTAGGACCcACACCTGTCAACATAATTGGAAGAAATTTGTTGACTCAGMTTGGCTGCACTTTAaATTTTCCCATTAGTCCTATTGATACTGTACCAGTAAAATTAAAGCCAGGAATGGATGGCCCAAGAGTTAAACAgTGGCCATTGACAGAAGAAAAAATAAAAGCATTA…
N-266 MRL	27	M	Single	Primary	Unemployed	MSM	2018-09-27	803320	5.90489	199	12	Long-Standing	B	CCTCAAATCACTCTTTGGCAACGACCCCTCGTCACAATAAgGATAGGGGGGCAACTAAAAGAAGCTCTATTAGATACAGGAGCAGATGATACAGTATTAGAAGAAATAGATTTGCCAGGAAGATGGAAACCAAAAATGATAGGGGGAATTGGAGGTTTTATCAAAGTAAGACAGTATGATCAGATACGTGTAGAAATCTGTGGTCAGGAAGCTATAGGTACAGTATTAGTAGGACCTACACCAGTCAACATAATTGGAAGAAATCTGTTAACTCAGATTGGTTGCACTTTAAATTTYCCCATTAGTCCTATTGAAACTGTACCAGTAAAATTAAAGCCAGGAATGGATGGGCCAARAGTTAAACAATGGCCATTGACAGAAGAAAAAATAAAAGCATTA…
N-267 LEGM	35	M	Single	High School	Employed	MSM	2018-09-27	123723	5.09245	29	2	Long-Standing	B	CCTCAGATCACTCTTTGGCAACGACCCCTTGTCACAATAAAGGTAGGAGGGCARTTAAAAGAAGCTCTATTAGATACAGGAGCAGATGATACAGTATTAGAAGACATAGATTTGCCAGGAAGATGGAAACCAAAAATGATAGGGGGAATTGGAGGTTTTATCAAAGTAAGACAGTATGAGGAAATACCCATAGAAATTTGTGGACATAAAGCTgTAGGTACAGTCTTAGTAGGACCTACACCTGTCAACATAATTGGAAGAAAYTTGTTGACTCAGATTGGtTGCACTCTAAATTTTCCCATTAGTCCTATTGAAACTGTACCAGTAAAATTAAARCCAGGAATGGATGGCCCAAAAgTTAAACAaTGGCCATTGACAGAGGAAAAAATaAAAGCATTA…
N-268 OASA	47	M	Single	High School	Unemployed	Heterosexual	2018-09-27	655027	5.81626	11	2	Long-Standing	B	CCTCAAATCACTCTTTGGCAACGACCCCTCGTCACAATAAGGATAGGGGGGCAACTAAAGGAAGCTCTATTAGATACAGGAGCAGATGATACAGTATTAGAAGACATAGaTtTACCAGGAAGATGGAAACCAAAAATGATAGGGGGAATTGGAGGTTTTATCAAAGTAAGACAATATGATCAGGTACCAATAGAAATTTGTGGAYATAAAGCTATAGGTACAGTATTGGTAGGACCTACACCTGTCAACATAATTGGAAGAAATCTGTTGACCCAGATTGGTTGCACTCTAAATTTTCCCATTAGTCCTATTGAAACTGTACCAGTAAAATTAAAACCAGGAATGGATGGCCCAAAAGTTAAACAATGGCCATTGACAGAAGAAAAAATAAAAGCATTA…
N-269 KEPG	19	M	Domestic Partnership	Primary	Employed	Heterosexual	2018-09-27	41382	4.61681	341	15	Long-Standing	B	CCTCAGATCACTCTTTGGCAACGACCCCTCGTCACAATAAAGATAGGGGGGCAACTAAAGGAAGCTCTATTAGATACAGGAGCAGATGATACAGTATTAGAAGACATGAATTTGCCAGGAAAATGGAAACCAAAAATGATAGGGGGAATTGGAGGTTTTATCAAAGTAAGACAGTATGATGAGATACCCATAGAAATCTGTGGACATAAAACTACAGGTACAGTGTTAGTAGGACCTACCCCTGTTAACATAATTGGAAGAAATCTGTTGACTCAGCTTGGTTGTACTTTAAATTTTCCCATTAGTCCTATTGAAACTGTACCAGTAAAATTAAARCCAGGAATGGATGGTCCAAAAGTTAAACAGTGGCCATTAACAGAAGAAAAAATAAAAGCACTA…
N-270 RALA	35	M	Domestic Partnership	Degree/Technician	Employed	MSM	2018-09-27	78436	4.89452	332	10	Long-Standing	B	CCTCAGATCACTCTTTGGCAACGACCCATCGTCACAATAAAGATCGGGGGGCAGTTAAAGGAAGCTCTATTAGATACAGGAGCAGATGATACAGTATTAGAAGAAATAAATTTGCCAGGAAAATGGAAACCAAAAATGATAGGGGGAATTGGAGGTTTTATCAAAGTAAGACAATATGATCAAATAGTCATAGAAATCTGTGGACATAAAGCTATAGGTACAGTATTAGTAGGACCTACACCTGTCAACATAATTGGAAGAAATCTGTTGACTCAGCTTGGTTGCACCTTAAATTTTCCCATTAGTCCTATTGAAACTGTACCAGTAAAATTAAAGCCAGGAATGGATGGCCCGAAAGTTAAACAATGGCCATTGACAGAAGAAAAAATAAAAGCATTA…
N-271 IACH	43	M	Single	High School	Unknown	Heterosexual	2018-09-27	36364	4.56067	219	16	Recent	B	CCTCAGATCACTCTTTGGCAACGACCCCTCGTCACAGTaAgaATAGGGGGGCAACTAAAGGAAGCTCTATTAGACACAGGAGCAGATGATACAGTATTAGAAGATATGGACTTGCCAGGAAGATGGAAACCAAAAATGATAGGGGGGATTGGAGGTTTTATCAAAGTAAAACAATATGATAATATACAAATGGAAATCTGTGGGCATAAGGCTAYGGGTACAGTGTTAATAGGACCCACACCTATTAACATAATTGGAAGAAATCTGTTGACTCAGATTGGTTGCACTTTAAATTTTCCCATCAGTCCTATTGAAACTGTACCAGTAAAAYTAAAGCCAGGAATGGATGGGCCAAAAGTTAAACAATGGCCATTAACAGAAGAAAAAATAAAAGCATTA…
N-272 RSC	51	M	Single	Degree/Technician	Employed	Unknown	2018-09-27	60982	4.7852	463	18	Long-Standing	B	CCTCAAATCACTCTTTGGCAACGACCCCTTGTCACAATAAAGATAGGGGAGCAACTAAAGGAAGCTCTATTAGATACAGGAGCAGACGATACAGTATTAGAAGAAATGTATTTGCCAGGAAAATGGAAGCCAAAAATGATAGGGGGAATTGGAGGTTTTATTAAAGTAAGACAATATGATCAGGTAGCCATAGAAATCTGTGGACATAAAGCTATAGGTACAGTGTTAATAGGACCTACACCTGTCAACATAATTGGAAGAAATCTGTTGACTCAGCTTGGTTGCACCTTAAATTTTCCCATCAGTCCTATTGAAACTGTGCCAGTAAAATTAAAGCCAGGGATGGATGGCCCAAAAGTTAAACAATGGCCATTGACAGAAGAAAAAATAAAAGCATTA…
N-274 PCC	48	M	Single	Primary	Unemployed	Heterosexual	2018-10-25	76830	4.88553	201	11	Long-Standing	B	CCTCAGATCACTCTTTGGCAACGACCCCTCGTYGCAATAAAGATAGGGGGGCAACTAAAGGAAGCTCTATTAGATACAGGAGCAGATGATACAGTATTAGAAGACATGGATTTGCCAGGAAAATGGAAACCAAAAATGATAGGGGGAATTGGAGGTTTTATCAAAGTAAGACAGTATGATCAGATACCCATAGAAATCTGTGGACATAAAACTACAGGTACAGTGTTAGTAGGACCTACCCCTGTTAACATAATTGGAAGAAATCTGTTRACTCAGATTGGTTGTACTTTAAATTTTCCCATTAGTCCTATTgAAACTGTACCAGTAAAATTAAAGCCAGGAATGGATGGTCCAAAAGTTAAACAGTGGCCATTAACAGAAGAAAAAATAAAAGCATTA…
N-276 JAPS	22	M	Domestic Partnership	High School	Employed	Heterosexual	2018-10-25	23083	4.36329	776	33	Recent	B	CCTCAAATCACTCTTTGGCAACGACCCCTTGTCACAGTAaAAGTAGGAGGACAAATAAAAGAAGCTCTATTAGATACAGGAGCAGATGATACAGTATTAGAAGAAATGGATTTRCCMGGGAGATGGAAACCAAAAATGATAGGGGGAATTGGAGGTTTTATCAAAGTAAGACAGTATGAACAGATATCTGTAGAAATTTGTGGGCATAAAGCTATAGGTACAGTATTAGTAGGACKTACACCTGTCAACATAATTGGAAGAAATCTGTTGACTCAGCTTGGTTGTACYTTAAATTTTCCCATTAGTCCTATTGAAACTGTACCAGTAAAATTAAAACCAGGAATGGATGGTCCAAAAGTTAAACAATGGCCACTGACAGAAGAAAAAATAAAAGCATTA…
N-280 JLGP	18	M	Single	Degree/Technician	Student	MSM	2018-10-25	63299	4.8014	397	18	Recent	B	CCTCAAATCACTCTTTGGCAACGACCCCTCGTCACAATAAGGGTAGGGGGGCAAACAAAGGAAGCTCTATTAGATACAGGAGCAGATGACACAGTATTAGAGGAAATGAATTTGCCAGGAAAATGGAAACCAAAAATGATAGGAGGAATTGGAGGCTTTATCAAAGTAAGACAGTATGAGCAAATAACTGTAGAAATTTGTGGACACAAAGCTGTGGGTACAGTATTAGTAGGACCCACACCTGTCAACATAATTGGAAGAAATCTGTTGACTCAACTTGGCTGCACTCTAAATTTTCCTATTAGTCCTATTGATACTGTACCAGTAAAATTAAAGCCAGGAATGGACGGCCCAAGAGTTAAACAATGGCCATTGACAGAAGAAAAAATAAAAGCATTA…
N-283 OJGH	25	M	Single	Degree/Technician	Employed	MSM	2018-11-22	678	2.83123	457	13	Recent	B	CCTCAGATCACTCTTTGGCAACGACCCCTCGTCGYAATAAAAATAGGAGGGCAGCTAAAGGAAGCTCTATTAGATACAGGAGCAGATGATACAGTATTAGAAGATATGGATTTGCCAGGAAGATGGAAACCAAAAATGATAGGGGGAATTGGAGGTTTTATCAAAGTAAAACAGTATGATCAGRTACCCATAGAAATTTGTGGACATAAAACTATAGGCACAGTATTAGTAGGACCTACACCTGTCAACATAATTGGAAGAAACCTGTTGACTCAGCTTGGGTGTACTTTAAATTTTCCCATTAGTCCTATTGAAACTGTACCAGTAAAATTAAAGCCAGGAATGGATGGCCCAAAAATTAAACAATGGCCATTGACAGAAGAAAAAATAAAAGCATTA…
N-285 EJMD	32	M	Single	Degree/Technician	Unemployed	MSM	2018-11-22	28133	4.44922	286	10	Long-Standing	B	CCTCAGATCACTCTTTGGCAACGACCCCTCGTCACAATAAAGATAGGGGGGCAGCTAAAGGAAGCTCTATTAGACACAGGAGCAGATGATACAGTATTAGAAGACATGAATTTGCCAGGAAGATGGAAACCAAAAATGATAGGGGGAATTGGAGGTTTTATCAAAGTAAAACAGTATGATGAAATACCTATAGAAATCTGTGGGCATAAAGCCATAGGTACAGTATTAATAGGACCCACACCTATCAACATAATTGGAAGAAATCTGTTGACCCAgCTCGGTTGCACTCTAAATTTTCCCATWRGTCCTATTGAAACTGTACCAgtAAAATTAAARCCAGGAATGGATGGCCCAAGAGTTAAACAATGGCCATTGACAGAAGAAAAAATAAAAGCATTA…
N-288 MAZL	30	M	Unknown	Primary	Unemployed	MSM	2018-11-22	757740	5.87952	748	30	Recent	B	CCTCAGATCACTCTTTGGCAGCGACCCCTCGTCACAATAAAAATAGGGGGGCAGATAAAGGAAGCTCTCTTAGACACAGGAGCAGATGATACAGTATTAGAAGAAATGAATCTACCAGGAAAATGGAAACCAAAAATGATAGGGGGAATTGGAGGTTTTATCAAAGTAAGACAGTATGATCAAATACCCATAGAAATCTGTGGGCATAAAGCTGTAGGTACAGTATTGGTAGGACCCACACCTGTCAACATAATTGGAAGAAATTTGTTGACTGAGATTGGTTGCACCTTAAATTTTCCCATTAGTCCTATTGAAACTGTGCCAGTAAAATTAAAACCAGGAATGGATGGCCCAAAAGTTAAACAGTGGCCATTGACAGAAGAAAAAATAAAAGCATTA…
N-290 OJCR	46	M	Single	High School	Unemployed	Bisexual	2018-11-22	200189	5.30144	503	15	Long-Standing	B	CCTCAAATCACTCTTTGGCAACGACCCCTCGTCACAATAAAGATAGGGGGGCARMTAAAGGAAGCTCTATTAGACACAGGAGCAGATGATACAGTATTRGAAGACATGGAKTTGCCAGGAAGATGGAAACCAAAAATGATAGGGGGAATTGGAGGTTTTATCAAAGTAAGACAGTATGATCAAATACCTATAGATATCTGTGGACATAAAGCCATAGGTACAGTGTTAATAGGACCCACACCTGTCAACATAATTGGAAGAAATCTGTTGACTCAGATCGGTTGCACTCTAAATTTTCCCATTAGTCCTATTGAAACTGTACCAGTAAAATTAAAGCCAGGAATGGATGGCCCAAGAGTTAAACAATGGCCATTGACAGAAGAAAAAATAAAAGCATTA…
N-291 ALAG	30	M	Single	High School	Employed	Heterosexual	2018-11-22	862	2.93551	31	3	Long-Standing	B	CCTCAAATCACTCTTTGGCAACGACCCCTCGTCRCARTAAAGRTAGGGGGGCAAATAAAGGAAGCTCTATTAGACACAGGAGCAGATGATACAGTATTAGAAGAAATGWWTTTGCCAGGAARATGGAAACCAAAAATGATAGGGGGAATTGGAGGTTTTATCAAAGTAAARCAGTATGATCARATACCTRTRGAAATCTGTGGACATAAAGCTaTRGGTACAGTATTAATAGGACCYACACCTGTCAATATAATTGGAAGAAACYTATTGACTCARATTGGGTGCACTTTAAATTTCCCYATYAGTCCTATTGARACTRTACCAGTAAAATTAAAGCCAGGGATGGATGGTCCAAAAGTCAAACARTGGCCATTGACAGAAGAAAAGATAAAAGCATTA…
N-292 ODCM	35	M	Single	Primary	Employed	Heterosexual	2019-03-13	678128	5.83131	92	7	Long-Standing	B	CCTCAAATCACTCTTTGGCAACGACCCCTTGTTACAGTAAARGTAGGAGGGCAAACAAAGGAAGCTCTATTAGATACAGGAGCAGATGATACAGTATTAGAAGAAATGAATTTRCCAGGAAGATGGAAACCAAGAATGATAGGRGGAATTGGAGGTTTTATCAAAGTAAGACAaTATGATCAGATACTTGTAGAAATtTGTGGGCATAAAGCTATAGGTACAGTATTAATAGGACCTACACCTGTCAACATAATTGGAAGAAATCTGTTGACTCAGATTGGTTGTACTTTAAATTTTCCCATTAGTCCTATTGAAACTGTACCAGTaAAATTAAAGCCAGGAATGGATGGCCCAAAAGTTAAACAATGGCCACTGACAGAAGAAAAAATAAAAGCATTA…
N-293 MKNZ	20	F	Single	High School	Unemployed	Heterosexual	2019-03-13	304513	5.48361	52	6	Long-Standing	B	CCTCAAATCACTCTTTGGCAACGACCCCTCGTCACAGTAAAGATAGGGGGGCAATTAAAGGAAGCTCTATTAGATACAGGAGCAGATGATACAGTATTAGAAGAAATGAATTTGCCAGGAAGATGGAAACCAAAAATGATAGGGGGAATTGGAGGTTTTATCAAAGTAAGACAGTATGATCAGATACCCATAGAAATCTGTGGGCATAAAGCTATAGGTACAGTATTAGTGGGACCTACACCTGTCAacatAATTGGAAGAAATTTGTTGACTCAGATTGGTTGCACTCTAAATTTTCCCATTAGTCCCATTGAAACTGTACCAGTAAAATTAAAGCCAGGAATGGATGGCCCAAGAGTTAAGCAATGGCCATTGACAGAAGAAAAAATAAAAGCATTA…
N-294 JJR	27	M	Domestic Partnership	High School	Employed	Heterosexual	2019-03-13	2752929	6.4398	308	5	Long-Standing	B	CCTCAAATCACTCTTTGGCAACGACCCCTCGTCACAGTAAaGATAGGGGGGCAACTAAAGGAAGCTTTATTAGATACAGGAGCAGATGATACAGTATTAGAAGACATGGAGTTGCCAGGAAGATGGAAACCAAAAATGATAGGGGGAATTGGAGgTTTtatcAaAGTAAAACAGTATGATCAGATACCCATAGAGATCTGTGGACATAAAGCTATAGGTWCAGTTTTAGTAGGACCTACACCTGTCAACATAATTGGAAGAAATCTGTTGACTCAGATtGGTTGCACTTTAAATTTTCCCATTAGTCCTATTGAAACTGTACCAGTAAAATTGAAGCCAGGAATGGATGGCCCAAAAGTTAAACAATGGCCATTGACAGAGGAAAAAATAAAAGCATTA…
N-295 JACE	27	M	Single	Degree/Technician	Employed	MSM	2019-03-13	287588	5.45877	248	17	Long-Standing	B	CCTCAGATCACTCTTTGGCAGCGACCCCTTGTCACAATAAAGATAGGGGGGCAGCTAAAGGAAGCTCTATTAGATACAGGAGCAGATGATACAGTATTAGAAGAAATGTGTTTGCCAGGAAGATGGAAACCAAAAATGATAGGGGGAATTGGAGGTTTTATCAAAGTAAGACAGTATGATCAGATATGCATAGAAATTTGTGGACATAAAGCTATAGGTACAGTATTAATAGGACCTACACCTGTCAACATAATTGGAAGAAATCTGTTGACTCAGATTGGCTGCACTTTAAATTTTCCCATTAGTCCTATTGAAACTGTACCAGTAAAATTAAAGCCAGGAATGGATGGCCCAAAAGTTAAACAATGGCCATTGACAGCAGAAAAAATAAAAGCGTTA…
N-296 MTOR	29	M	Single	Degree/Technician	Employed	MSM	2019-03-13	64095	4.80682	331	16	Recent	B	CCTCAGATCACTCTTTGGCAACGACCCCTCGTCACAATAAAGATCGGGGGGCAACTAAAGGAAGCTCTATTGGACACAGGAGCAGATGATACAGTATTAGAAGACATGTATTTGCCAGGAAAATGGAAaCCAAAAATGATAGGGGGAATTGGAGGCTTTATCAAAGTAAARCAGTATGATCAAATATCTGTaGAAATCTGTGGGCATAAAGCTATAGGTACAGTTTTAGTAGGACCCACACCTATTAATATAaTtGgAagAAACCTGTTGACTCAGATTGGATGCACTTTAAATTTCCCCATTAGTCCTATTGAAACTGTACCAGTAAAACTAAAGCCAGGAATGGATGGGCCAAAAGTTAAACAATGGCCATTGACAGAAGAAAAAATAAAAGCATTA…
N-297 YCAU	35	F	Domestic Partnership	Primary	Unemployed	Heterosexual	2019-03-13	76091	4.88133	315	21	Recent	B	CCTCAAATCACTCTTTGGCAACGACCCCTCGTCACAGTAAAGATAGGGGGGCAACTAAAGGAAGCTTTATTAGATACAGGAGCAGATGATACAGTATTAGAAGACATGGAGTTGCCAGGAAGATGGAAACCAAAAATGATAGGGGGAATTGGAGGTTTTATCAAAGTAAAACAGTATGATCAGATACCCATAGAGATCTGTGGACATAAAGCTATAGGTTCAGTTTTAGTAGGACCTACACCTGTCAACATAATTGGAAGAAATCTGTTGACTCAGATTGGTTGCACTTTAAATTTTCCCATTAGTCCTATTGAAACTGTACCAGTAAAATTGAAGTCAGGAATGGATGGCCCAAGAGTTAAACAATGGCCATTGACAGAGGAAAAAATAAAAGCATTA…
N-298 CJRR	23	M	Domestic Partnership	High School	Unemployed	Heterosexual	2019-04-18	245009	5.38918	56	8	Long-Standing	B	CCTCAAATCACTCTTTGGCAACGACCMCTCGTCACAATAARgGtAGGRGGGCAAACAAAGGAAGCTCTATTAGATACAGGAGCAGATGACACAGTATTAGAGGAAATGAATTTGCCAGGAAAATGGAAACCAAAAATGATAGGAGGAATTGGAGGYTTTATCAAAGTAAGACARTATGAGCAAATAACTGTAGAAATTTGTGGACAYAAAGCTGTGGGTACAGTWTTARTAGGACCTACACCTGTCAACATAATTGGAAGAAATYTGTTGACTCAACTTGGCTGCACTYTAAATTTTCCTATTAGTCCTATTGATACTGTACCAGTAAAATTAAAGCCAGGAATGGACGGCCCAAGAGTTAAACAATGGCCATTGACAGAAGAAAAAATAAAAGCATTA…
N-299 ENHA	31	F	Single	High School	Employed	Heterosexual	2019-04-18	116956	5.06802	68	5	Long-Standing	B	CCTCAAATCACTCTTTGGCAACGACCCCTCGTCACAGTAAAGATAGGGGGGCAACTAAARGAAGCTCTTTTAGATACAGGAGCAGATGATACAGTATTGGAAGACATGAATTTGCCAGGAAGATGGAAGCCAAAAATGATAGGGGGAATTGGAGGTTTTATCAAAGTAAGACAGTATGATCARGTACCCATAGAAATCTGTGGGCATAAAGCTATAGGTACAGTATTAGTAGGACCTACACCTGTCAACATAATTGGAAGAAACCTGTTGACTCAAATTGGTTGCACtCTAAATTTTCCCATWAGTCCTATTGAAACTGTACCAGTAAAATTAAAGCCAGGAATGGATGGGCCAAAAGTTAAACAATGGCCCTTGACAGAAGAAAAAATAAAAGCaYTA…
N-300 JLRS	20	M	Single	High School	Unemployed	MSM	2019-04-18	55445	4.74386	17	2	Long-Standing	B	CCTCARATCACTCTTTGGCAACGACCCCTCGTCGCAGTAAAGATAGRAGGGCAACTAAAGGAAGCTCTATTAGACACAGGAGCAGATGATACAGTATTAGAAGAAATGGAATTGCCAGGGAGATGGAGACCAAAAATGATAGGgggGaTTGGAGGTTTTATCAAAGTAAAACAATATGATAATATACAAATGGAAATCTGTGGACATAAAGCTATAGGTACAGTATTAATAGGaCCCACACCTGTCAACATAATTGGAAGAAATCTGTTGACTCAGATTGGTTGCACTTTAAATTTTCCTATTAGTCCTATTGAAACGGTACCAGTAAAACTAAAGCCAGGAATGGATGGcCCAAAAGTTAAACAATGGCCATTGACAGAAGAAAAAATAAAAgcaTTA…
N-302 MAME	28	M	Domestic Partnership	Primary	Employed	Heterosexual	2019-04-18	509730	5.70734	58	4	Long-Standing	B	CCTCAAATCACTCTTTGGCAACGACCCATCGTCATAGTAAAGATAGGGGGGCAAGTAAAGGAAGCTCTATTAGATACAGGAGCAGATGATACAGTATTAGAAGAAATGAATTTGCCTGGAAAATGGAAACCAAAAATGATAGGGGgAATTGGAGGtTTTATCAGAGTAAGACAGTATGATCAGGTACCCATAGAAATTAGTGGgCATAAAGCTATTGGTACAGTATTAATAGGACCTACACCTGTCAACATAATTGGAAGAAATCTGTTGACYCAGATTGGTTGCACTTTAAATTTTCCCATTAGTCCTATTGACACTGTACCTGTAAAATTRAAGCCAGGAATGGATGGTCCAAGAGTDAAACAATGGCCATTGACAGAAGAAAAAATAAAAGCATTA…
N-303 LAOC	28	M	Married	High School	Unemployed	Heterosexual	2019-04-18	2980	3.47422	71	6	Long-Standing	B	CCTCAAATCACTCTTTGGCAACGACCCCTCGTCACAATAAAAGTAGGGGGGCARTTAAAGGAAGCTCTATTAGATACAGGAGCAGATGACACAGTATTAGAGGAAAYGAATTTGCCAGGAAAAtGGAGGCCAAAAATGATAGGGggaaTTGGAGGTTTTATCAAAGTAAGACAgTATGATCAAATACTTGTAGAAATTTGTGGACACAAAGCTGTGGGTACAGTAYTAGTAGGacCCACaccTGTCAACATAATTGGAAGAAATYTGTTGACTCAGCTTGGCTGCACATTAAATTTTCCCATTAGTCCTATTGATACTGTACCAGTAAAATTAAAGCCAGGAATGGATGGCCCAAGAGTTAAACAATGGCCATTGACAGAAGAAAAAATAAAAGCATTA…
N-304 HLO	31	M	Single	Primary	Unemployed	Heterosexual	2019-04-18	28558	4.45573	288	18	Long-Standing	B	CCTCAAATCACTCTTTGGCAACGACCCCTCGTCACAATAAAGATAGGGGGGCAACTAAAGGAAGCTCTATTAGATACAGGAGCAGATGATACAGTATTAGAAGAAGTAGAATTGCCAGGAAGAtGGAAACCAAAAATGATAGGGGGAATTGGAGGTTTTATCAAAGTAARACAGTATGATCAGGTAGCCTTAGAAATTTGTGGACATAAAGTTAYAGGTACAGTATTAGTAGGAcCTACACCTGTTAATATAATTGGAAGAAATCTGTTGACTCARCTTGGTTGCACTTTAAATTTYCCCATTAGTCCTATTGAMACTGTACCAGTAAAATTAAAGCCAGGAATGGATGGCCCAAAAGTTAARCAATGGCCATTAACAGAAGAAAAAATAAAAGCATTR…
N-305 OAHC	33	M	Single	Primary	Employed	Heterosexual	2019-04-18	84519	4.92695	70	7	Long-Standing	B	CcTcaGATCACTCTttGGCAACgaCCCaTCGtCCCAATAAAAGTAGGGGGGCAGCTAAAGGAAGCTCTaTTAgAtAcaGGAGCAGATGATACAGTATTAGAAGAAATAAATTTGCAAGGAAAATGGAAACCAAAAATGATAGGGGGAATTGGAGGTTTTATCAAAGTAAGACAGTATGATGAAATACCCCTAGAAATCTGTGGACATAAAGCTGTAGGTACAGTATTAGTAGGACCAACACCTGTCAACATAATTGGAAGAAATCTGTTGACTCAGCTTGGTTGCACTTTAAATTTCCCAATAAGTCCTATTGAAACTGTACCAGTAAAATTAAAGCCAGGAATGGATGGCCCAAARGTTAAACAATGGCCATTGACAGAAGAAAAAATAAAAGCATTA…
N-308 YALM	35	M	Domestic Partnership	Primary	Unemployed	Heterosexual	2019-05-08	743	2.87099	1079	31	Recent	B	CCTCAAATCACTCTTTGGCAACGACCCCTCGTCACAATAAGGATAGGGGGGCAACTAAAAGAAGCTCTATTAGATACAGGAGCAGATGATACAGTATTAGAAGAAATAGATTTGCCAGGRAGATGGAAACCAAAAATGATAGGGGGAATTGGAGGTTTTATCAAAGTAAGACAGTATGATCAGATACGTGTAGAAATCTGTGGTCAGGAAGCTATAGGTACaGTATTAGTAGGACCTACACCAATCAACATAATTGGAAGAAATCTGTTAACTCAGATTGGTTGCACTTTAAATTTTCCCATTAGTCCTATTGAAACTGTACCAGTAAAATTAAAGCCAGGAATGGATGGcCCAAGAGTTAAACAATGGCCATTGACAGAAGAAAAAATAAAaGCATTA…
N-310 HEMV	34	M	Single	High School	Unemployed	IDU/Heterosexual	2019-05-08	21660	4.33566	230	28	Long-Standing	B	CCTCAAATCACTCTTTGGCAACGACCCCTCGTCACAATAAAGATAGGGGGGCAACTAAAAGAAGCCCTATTAGATACAGGAGCAGATGATACAGTATTAGAAGAAATgTGCTTGCCAGGGAGATGGAAACCAAAAATGATAGGGGGAATTGGAGGTTTTATCAAAGTAAGACAGTATGATCAGGTACCCATAGAAATTTGTGGACAGAAAGCTATTGGTACAGTATTAATAGGACCTACACCTGTCAACATAATTGGAAGAAATCTGTTGACTCAGATTGGTTGTACTTTAAATTTTCCCATTAGTCCTATTGAAACTGTACCAGTAAAATTAAAGCCAGGAATGGATGGTCCAAGAGTTAAACAATGGCCATTGACAGAAGAAAAAATAAAAGCATTA…
N-311 EAMM	29	M	Single	Degree/Technician	Unemployed	Heterosexual	2019-05-08	228648	5.35917	17	3	Long-Standing	B	CCTCAAATCACTCTTTGGCAACGACCCCTCGTCACAGTAAGGATAGGGGGGCAACTAAAGGAAGCMCTGTTAGACACAGGAGCAGATGATACAGTATTAGARGAAATGGATTTGCCAGGAAGATGGAAACCAAAAATGATAGGGGGGATTGGAGGTTTTATCAAAGTAAAACAATATGAYAATATACAAATTGAAATCTGTGAACATAAGGTTATGGGTACAGTRTTAATAGGACCCACACCMATCAACATAATTGGAAGAAATCTGTTAACTCAGCTTGGTTGCACTTTAAATTTTCCCATCAGTCCTATTGAAACTGTACCAGTAAAACTAAAGCCAGGAATGGATGGGCCAAAAGTTAAACAATGGCCATTgACAgAAGAAAAAAtAAAAGCATTa…
N-312 MDA	27	M	Single	Unknown	Unknown	MSM	2019-05-08	3494	3.54332	706	36	Recent	B	CCTCAAATCACTCTTTGGCAGCGACCCCTCGTTACAATAAAGATAGCGGGACAGCTAAAGGAAGCTCTATTAGATACAGGAGCAGATGATACAGTATTAGAAGAAATGAACTTACCAGGAAAATGGAAACCAAAAATGATAGGGGGAATTGGAGGTTTTATCAAAGTAAGACAGTATGATCAGGTATGCATAGAAATCTGTGGGCATAAAGCTATAGGTACAgTATTAATAGGACCTACACCTGTCAACATAATTGGAAGAAATCTGTTGACTCAGCTAGGTTGCACTTTAAATTTTCCCATTAGTCCTATTGAAACTGTACCAGTAAAATTAAAGCCAGGAATGGATGGCCCAAAAGTTAAGCAATGGCCATTGACAGAAGAAAAAATAAAAGCATTA…
N-313 DJGN	36	M	Single	High School	Unemployed	Heterosexual	2019-05-08	1863	3.27021	288	29	Long-Standing	B	CCTCAAATCACTCTTTGGCAACGACCCCTCGTCACAATAAAGATAGGGGGGCAACTAAAAGAAGCTCTATTAGATACAGGAGCAGATGATACAGTAtTAGAAGAcATGGAGTTGYCAGGAAGATGGAAACCAAAAATGATAGGGGGAATTGGAGGTTTTATCAAAGTAAGACAGTATGATCAAATACGTGTRGAAATCTGTGGRCATGAAGCTATAGGTACAGTATTAGTAGGACCTACACCTGTCAACATAATTGGAAGRAATCTGTTGACTCAGATTGGTTGCACTTTAAATTTTCCCATTAGTCCTATTGAAACTGTACCAGTGAAATTAAAGCCAGGAATGGATGGCCCAAGAGTTAAACAATGGCCATTgACAGAAGAAAAAATAAAAGCATTA…
N-316 MASM	21	M	Single	High School	Unemployed	MSM	2019-05-08	12290	4.08955	358	18	Long-Standing	B	CCTCAAATCACTCTTTGGCAGCGACCCCTCGTCGCAATAAAGATAGGGGGGCAACTAAAGGAAGCTCTATTAGATACAGGAGCAGATGATACAGTATTAGAAGACATAGATTTGCCAGGAAGATGGAAGCCAAAAATGATAGGGGGAATTGGAGGTTTTATCAAAGTAAGACAGTATGATCAGGTATCTATAGAAATATGTGGACATAAAGTTACAGGTACAGTATTAATAGGACCCACACCTGtCAACATAATTGGAAGAAATCTGTTGACTCAACTTGGTTGTACTTTGAATTTCCCCATTAGTCCTATTGAAACTGTACCAGTAAAATTRAAACCAGGAATGGATGGCCCAAAAGTTAAACAATGGCCATTGACAGAAGAAAAAATAAAAGCATTA…
N-319 NAGP	48	M	Single	High School	Unemployed	Heterosexual	2019-07-25	214636	5.3317	14	1	Long-Standing		CCTCAAATCACTCTTTGGCAACGACCCCTTGTCACAATAAAGATAGgGGaGCAACTAAAGGAAGCTCTATTAGATACAGGAGCAGATGATACAGTATTAGAAGACATGtATTTGCCAGGAAAATGGAAGCCAAAAATGATAGGGGGAATTGGAGGTTTTATTAAAGTAAGACAATATGATCAGGTASCCATAGAAATcTGTGGACATAAAGBTATAGGTACAGTgTtAataGGACCtACACCTGTCAACATAATTGGAAGAAATcTgTTGACTCAGcTtGGTTGCACCTTAAATTTTCCCATCAGTCCTATTGAAACTGTACCAGTAAAATTAAAGCCAGGGATGGATGGCCCAAAAGTTAAaCAATGGCCATTGACAGAAGAAAAAATAAAAGCATTA…
N-323 MNLC	30	M	Single	High School	Unemployed	MSM	2019-07-25	793914	5.89977	65	3	Long-Standing		CCTCAAATCACTCTTTGGCAGCGACCCcTCGTcGYAATAAAGATAGGGGGGCAACTAAAGGAAGCTCTATTAGATACAGGAGCAGATGATACAGTATTAGAAGACATAGATTTGCCAGGAAGATGGAArCCAAAAATGATAGGGGGAATTGGAGGTTTTATCAAAGTAAGACAGTATGATCAGGTATCTATAGAAATATGTGGACATAaAGTTACAGGTACAGTATTAATAGGACCCACACCtGTCAACATAATTGGAAGAAATcTGTTGACTCAACTTGGTTGTACTTTRAATTTCCCCATTAGTCCTATTGAAACTGTACCAGTAAAATTGAAaCCAGGAATGGATGGCCCAAAAGTTAAaCAATGGCCATTGACAGAAGAAAAAATAAAAgCATTA…
N-328 FJFM	36	M	Married	Degree/Technician	Employed	Heterosexual	2019-07-25	1080081	6.03346	44	7	Long-Standing		CCTCAGATCACTCTTTGGCAACGACCCCTCGTCACAATAAAGATAGGGGGGCAACTAAARGAAGCTCTATTAGATACAGGAGCAGATGAYACAGTATTAGAAGACATGAATTTgCCAGGAAAATGGAAACCAAAAATGATAGGKGGAATTGGAGGTTTTATCAAAGTAAGACAGTATGAGCAGGTCCCCGTAGAAATCTGTGGAMATAAAGCTATAGGTACAGTGTTARTAGGACCTACCCCTGTYAACATAATTGGAAGAAACYTGTTGACTCAGATTGGTTGTACTYTAAATTTTCCCATTAGTCCTATTaAAACTGTACCAGTAAAATTAAAGCCAGGAATGGATGGTCCAAAAGTTAAACAGTGGCCATTGACAGAAGAAAAAATAAAAGCATTA…
N-335 RASCH	27	M	Single	Degree/Technician	Employed	MSM	2019-08-22	504588	5.70294	654	15	Recent		CCTCAAATCACTCTTTGGCAACGACCACTCGTTACTATAAAGATAGGGGGGCAACTAAAGGAAGCTCTATTAGACACAGGAGCAGATGATACAGTATTAGAAGACATRAATTTGCCAGGAAAATGGAAACCAAAAATGATAGGGGGAATTGGAGGTTTTATCAAAGTGAGACAGTATGATCAGATATCCGTAgAAATCTGTGGACATAAAGCTATAGGTACAGTATTAATAGGACCTACACCTGTCAACATAATTGGAAGAAATCTGTTGACTCaAATTGGCTGTACTTTAAATTTTCCTATTAGTCCTATTGAAACTGTACCAGTAAAATTAAAGCCAGGAATGGATGGCCCGAAAGTTAAACAATGGCCATTGACAGAAGAAAAAATAAAAGCATTA…
N-336 HEOA	21	F	Married	High School	Employed	Heterosexual	2019-08-22	1519	3.18156	710	28	Recent		TGGCAACGACCCCTCGTCACAATAAAGATAGGGGGGCAACTAAAAGAAGCTCTATTAGATACAGGAGCAGATGATACAGTATTAGAAGACATGAATTTGCCAGGAAAATGGAAGCCAAAAATGATAGGGGGAATTGGAGGTTTTATCAAAGTAAGACARTATGAGCAGGTCCCCATAGAAATCTGTGGAAATAAAGCTATAGGTACAGTGTTAGTAGGACCTACCCCTGTCAACATAATTGGAAGAAACCTGTTGACTCAGATTGGTTGTACTTTAAATTTTCCCATTAGTCCTATTGAAACTGTACCAGTAAAATTAAAGCCAGGAATGGATGGTCCAAAAGTTAAACAGTGGCCATTGACAGAAGAAAAAATAAAAGCATTAGTAGAAATTTGTACA…
N-337 SMP	42	M	Domestic Partnership	Primary	Unemployed	Heterosexual	2019-08-22	283339	5.45231	65	3	Long-Standing		CCTCAAATCACTCTTTGGCAACGACCCCTTGTCacaATAAAGATAGGGGGGCAAYTAAAGGAAGCTCTATTAGATACAGGAGCAGATGATACAGTATTAGAAGACATGAGTTTGYMAGGAAGATGGAAACCAAAAaTGATAGGGGGAATTGGAGGTTTTATCAAAGTAAAACAGTATGATCAGGTACCCCTAGAAATTTGTGGGCATAAGGTTATTGGTACAGTRTTAATAGGACCTACACCTGTCAACATAATTGGAAGAAATCTGTTGACTCAACTTGGTTGCACTTTAAATTTTCCCATTAGCCCTATTGAAACTGTACCAGTAAAATTAAAGCCAGGAATGGATGGTCCAAGAGTTAAACAATGGCCATTGACAGAAGAAAAAATAAAAGCATTA…
N-338 ACPC	22	F	Married	High School	Employed	Heterosexual	2019-08-22	76136	4.88159	431	18	Long-Standing		CCTCAGATCACTCTTTGGCAACGACCCCTCGTCACAGTAAAGATAGGGGGGCAACTAAAGGAAGCTCTATTAGACACAGGAGCAGATGATACAGTATTAGAAGAAATGGATTTGCCAGGAAGATGGAAACCAAAAATGATAGGGGGAATTGGAGGTTTTATTAAAGTAAGACAATATGATAATATACAAATGGAAATTTGTGGACATAAAGCTATGGGTACAGTATTAATAGGACCTACACCTGTCAACATAATTGGAAGAAATTTGTTGACTCAGATTGGCTGCACTTTAAATTTTCCTATTAGTCCTATTGAAACTGTACCTGTAAAATTAAAGCCAGGAATGGATGGGCCTAAGGTTAAACAATGGCCATTAACAGAAGAAAAAATAAAAGCATTA…
N-339 RABG	35	M	Married	High School	Unemployed	Heterosexual	2019-08-22	266152	5.42513	44	4	Long-Standing		CCTCAAATCACTCTTTGGCAACGACCCCTCGTCACAGTAAAGATAGGGGGGCAACTAAAGGAAGCTCTATTAGACACAGGAGCAGATGATACAGTATTAGAAGAAATGGATTTGCCAGGAAGATGGAAACCAAAAATGATAGGGGGAATTGGAGGTTTTATCAAAGTAAGACAATATGATAATATACAAATGGAAATTTGTGGACATAAAGCTATGGGTACAGTATTAATAGGACCTACAcCTGTCaACATAATTGGAAGRAATCTGTTGACTCAGATTGGTTGCACTTTAAATTTTCCCATTAGTCCTATTGAAACTGTMCCTGTAAAAYTAAAGCCAGGAATGGATGGGCCTAAGGTTAAACAATGGCCATTAACAGAAGAAAAAATAAAASCATTA…
N-340 LARR	23	M	Single	Degree/Technician	Student	Unknown	2019-08-22	18178	4.25955	608	21	Recent	B	CCTCAGATCACTCTTTGGCAGCGACCCCTTGTCACAATAAAGATAGGAGGGCAACTAAAGGAAGCTCTATTAGATACAGGAGCAGATGATACAGTATTAGAAGACATGCATTTGCCAGGAAAATGGAAGCCAARAATGATAGGGGGAATTGGAGGTTTTATTAAAGTAAGACAGTATGATCaGATATCCATAGAAATCTGTGGACATAAAGCTATAGGTACAGTGTTAGTAGGACCTACACCTGTCAACATAATTGGAAGAAATCTGYTGACTCAGMTTGGYTGTACCTTAAATTTTCCCATCAGTCCTATTGAAACTGTACCAGTAAAATTAAAGCCAGGGATGGATGGCCCAAAAGTTAAACAATGGCCATTAACAGAAGAAAAAATAAAAGCATTA…
N-341 ESMR	28	F	Single	High School	Unemployed	Heterosexual	2019-08-22	No Sol.	#VALUE!	8	5	Long-Standing	C	CCTCAAATCACTCTTTGGCAGCGACCCATGGTCACAATAAAAGTAGGGGGTcAgacAAaGgAaGCTCTCTTAGACACAGGAGCAGATGATACAGTATTAGAAGAAATAAATTTGCCAGGAAAATGGAAACCAAAAATGATAGGaGgAaTtGgaGgTTTtATCAAAGTAAGACAGTATGATCAAATAAtTATAGAAATTTGTGGAAAAAAGGCTATAGGCACAGTATTAGTAGGGCCTACaCCAGTCAACATAATTGGAAGAAATATGTTGACTCAGCTAGGATGCACACTAAATTTTCCAaTtagtCccattgAaactgtgCcagtAaAATTAAAGCCAGGAATGGATGGCCCAAAGGTTAAACAATGGCCATTGACAGAGGAAAAAATAAAAGCATTA…
N-342 ZRSA	53	F	Single	High School	Unemployed	Heterosexual	2019-08-22	1130358	6.05322	7	2	Long-Standing	B	CCTCAAATCACTCTTTGGCAACGACCYCTTGTCACAATAAAGATAGGGGGGCAACTAAAAGAAGCTCTGCTAGACACAGGAGCAGATGATACAGTATTAGAAGAAATGAATTTGCCAGGAAGATGGAAACCAAAAATGATAGGGGGAATTGGAGGGTTTATCAAAGTAAgACAGTATGATCAGATACAAATAGAAATTTGTGGACATAAAGCTATAGGTACAGTATTAGTAGGACCTACACCTGTCAACATAATTGGAAGAAATCTGTTGACTCAGATTGGTTGTACTTTAAATTTTCCCATTAGTCCTATTGAAACTGTACCAGTAAAACTAAAGCCAGGAATGGATGGCCCAAAAGTTAAACAATGGCCATTAACAGAAGAAAAAATAAAAGCATTG…
N-343 AFAS	22	M	Single	Degree/Technician	Employed	Heterosexual	2019-08-22	1795	3.25406	251	14	Recent	B	CCTCAAATCACTCTTTGGCAACGACCCCTTGTCACAATAAGGGTAGGGGGGCAAACAAAGGAAGCTCTATTAGATACAGGAGCAGATGACACAGTATTAGAGGAAATGAATTTGCCAGGAAAATGGAAACCAAAAATGATAGGAGGAATTGGAGGCTTTATCAAAGTAARACAGTATGAGCAAATAACTGTAGAAATTTGTGGACACAAAGCTGTGGGTACAGTATTAGTAGGACCCACACCTGTCAACATAATTGGAAGAAATCTGTTGACTCAACTTGGCTGCACTCTAAATTTTCCTATTAGTCCTATTGATACTGTACCAGTAMAATTAAAGCCAGGAATGGACGGCCCAAGAGTTAAACAATGGCCATTGACAGAAGAAAAAATAAAAGCATTA…
N-344 EJRC	22	M	Single	Primary	Unemployed	Heterosexual	2019-09-10	451463	5.65462	96	14	Long-Standing	B	CCTCAGATCACTCTTTGGCAACGACCCCTCGTCACAGTAAAAGTAGGGGGGCAACTAAAGGAAGCTCTATTAGATACAGGAGCAGATGATACAGTATTAGAAGACATGGAGTTGCCAGGAAAATGGAAACCAAAAATGATAGGGGGAATTGGAGGTTTTATCAAAGTGAAACAGTATGATCAGATACCCATAGATATCTGTGGGCATAAAGCTATAGGTACAGTCTTAGTAGGACCTACACCTGTCAACATAATTGGAAGAAATCTGTTGACTCAGATTGGTTGCACTTTAAATTTTCCCATTAGTCCTATTGAAACTGTACCAGTAAAATTAAAGCCAGGAATGGATGGCCCGAAAGTAAAACAATGGCCATTGACAGAAGAAAAACTAAAAGCATTA…
N-345 CROS	33	M	Married	High School	Employed	Heterosexual	2019-09-10	51941	4.71551	766	23	Long-Standing	B	CCTCAAATCACTCTTTGGCAGCGACCCCTCGTCACAATAAAGATAGGGGGGCAGCTRAGGGAAGCCCTATTAGATACAGGAGCAGATGATACAGTATTAGAAGACATAAATTTGCCAGGGAGATGGAAACCAAAAATGATAGGGGGAATTGGAGGATTTATCAAAGTAAGACAGTATGATCAGATACCCATAGAAATCTGTGGGCATAAAGCAGTAGGTACAGTATTAGTAgGACCTACACCTGTCAACATAATtGGAAGAAATCTGTTGACTCAGATTGGTTGCACTTtAAATTTTCCCATTAGTCcTATTGAAACTGTACCAGTAAAATTAAAGCCAGGAATGGATGGCCCAAGAGTTAAACAATGGCCATTGACAGAAGAAAAAATAAAAGCATTA…
N-346 EADD			Unknown	Unknown		Unknown	2019-09-10	3309	3.5197	724	34	Recent	B	CCTCAAATCACTCTTTGGCAACGACCCCTCGTCACAGTAAAGATAGGGGAGCAATTAAAGGAAGCTCTATTAGATACAGGAGCAGATGATACAGTATTAGAAGAAATGAATTTGCCAGGAAGATGGAAACCAAAAATGATAGGGGGAATTGGAGGTTTTATCAAAGTAAAACAGTATGATCAGATACCCATAGAAATCTGTGGGCATAAAGCTATAGGTACAGTATTAGTGGGACCTACACCTGTCAACATAATTGGAAGAAATTTGTTGACTCAGATTGGTTGCACTCTAAATTTTCCCATTAGTCCCATTGAAACTGTACCAGTAAAATTAAAGCCAGGAATGGATGGCCCAAAAATTAAGCAATGGCCATTGACAGAAGAAAAAATAAAAGCAtTA…
N-347 ARCR	23	M	Single	High School	Student	MSM	2019-09-10	1138245	6.05624	118	5	Long-Standing	B	cctcaAaTCacTctttggcaACGACCCCTCGTTGTTATAAAGGTAGAGGGACAGCTAAAGGAAGCTCTATTAGATACAGGAGCAGATGATACAGTATTAGAAGACATGAATTTACCAGGAAGATGGAAACCAAAAATGATAGGGGGAATTGGAGGTTTTATCAAAGTAAGACAATATGATCAAGTGGCCATAGAAATCTGTGGACATAAAGCTGTAGGTACAGTATTAGTAGGACCTACACCTGTCAACATAATTGGAAGAAACCTGTTGACTCAGCTTGGTTGCACTTTAAATTTTCCCATTAGTCCTATTGAAACTGTACCAGTAAAATTAAAACCAGGAATGGATGGCCCAAAAGTTAAACAATGGCCATTGACAGAAGAAAAAATAAATGCATTA…
N-348 RASM	50	M	Married	High School	Employed	Heterosexual	2019-09-10	268009	5.42815	97	9	Long-Standing	B	CCTCAAATCACTCTTTGGCAACGACCCCTCGTCACAATAAAGATAGGGGGGCAACTAAAGGAAGCTCTATTAGATACAGGAGCAGATGATACAGTATTAGAAGACATGGAATTACCAGGRAGATGGAAACCAAAAATGATAGGGGGAATTGGAGGTTTTATCAAAGTAAGACAGTATGATCAGGTACCCATAGAAATCTGTGGACATAAAGCTATAGGTACAGTTTTAGTAGGACCTACACCTGTCaACATAATTGGAAgAAATCTGTTGACTCAGCTTGGTTGCaCTTTAAATTTTCCCATTAGTCcTATTGAAACTGTACCAGTAAAATTAAAACCAGGAATGGATGGCCCAAAAGTTAAACAATGGCCATTGACAGAAGAAAAaATAAAAGCATTA…
N-349 MEPM	28	M	Single	High School	Student	MSM	2019-09-10	575851	5.76031	480	17	Recent	B	CCTCAAATCACTCTTTGGCAACGACCCCTCGTTGTTATAAAGGTAGAGGGACAGCTAAAGGAAGCTCTATTAGATACAGGAGCAGATGATACAGTATTAGAAGACATGAATTTACCAGGAAGATGGAAACCAAAAATGATAGGGGGAATTGGAGGTTTTATCAAAGTAAGACAATATGATCAAGTGGCCATAGAAATCTGTGGACATAAAGCTGTAGGTACAGTATTAGTAGGACcTACACCTGTCAACATAATTGGAAGAAACCTGTTGACTCAGCTTGGTtGCACTTTAAATTTTCCCATTAGTCCTATTGAAACTGTACCAGTAAAATTAAAACCAGGAATGGATGGCCCAAAAGTTAAACAATGGCCATTGACAGAAGAAAAAATAAATGCATTA…
N-350 MLC	52	F	Married	Degree/Technician	Employed	Heterosexual	2019-09-10	28564	4.45582	116	4	Long-Standing	B	CCTCAAATCACTCTTTGGCAACGACCCCTCGTCGCAATAAAGATAGGGGGGCAACTAAAGGAAGCTCTATTAGATACAGGAGCAGATGATACAGTATTAGAAGACATGGAATTACCAGGAAGATGGAAACCAAAAATGATAGGGGGAATTGGAGGTTTTATCAAAGTAAGACAGTATGATCAGGTACCCATAGAAATCTGTGGACATAAAGCTATAGGTACAGTTTTAGTAGGACCTACACCTGTCAACATAATTGGAAGAAATCTGTTGACTCAGCTTGGTTGCACTTTAAATTTTCCCATWAGTCCTATTGAAACTGTACCAGTAAAATTAAAACCAGGAATGGATGGCCCAAAAGTTAAACAATGGCCATTGACAGAAGAAAAAATAAAAGCATTA…
N-351 MALL	45	M	Domestic Partnership	Degree/Technician	Student	MSM	2019-09-10	82761	4.91783	674	18	Recent		CCTCAAATCACTCTTTGGCAACGACCTCTAGTCACAGTAAAGATAGGGGGGCAaCTTAAGGAAGCTCTATTAGATACAGGAGCAGATGATACAGTAGTAGAAGAAATGAATTTGTCAGGGAAATGGAAACCAAAAATGATAGGGGGAATTGGAGGTTTTATCAAAGTAAGGCAGTATGAGCAAGTACCCGTAGAGATCTGCGGATATAAAGCTGTGGGTACAGTCTTAGTAGGACCTACACCTGTCAACATAATTGGAAGAAATCTGtTGACTCAAATTGGTTGCACTTTAAATTTTCCCATTAGTCCTATTGAAACTGTACCAGTAAAATTAAAGCCAGGAATGGATGGCCCAAAAGTTAAACAATGGCCATTGACAGAAGAAAAAATAAAAGCATTA…
N-354 JCPB	23	M	Single	High School	Student	Heterosexual	2019-10-09	86117		408	18		B	CCTCAAATCACTCTTTGGCAGCGACCCCTTGTTACAGTAAGgatagGGGGgcAactAaAGGAAGCTCTGTTAGATACAGGAGCAGATGATaCAGTATTAGAAGACATGCAGTTgCCAGGAAAATGGaAGCCAAAAATGATAGGGGGAATTGGAGGTTTTATTAAAGTAAGACAGTATGATCAGATACCCATAGAAATCTGTGGACATAAAGCTATAGGTACAGTGTTGRTAGGACCTACACCTGTCAACATAATTGGAAGAAATCTGtTGACTCAGCTTGGTTGCACCTTAAATTTTCCCATCAGTCCTATTGAAACTGTACCAGTAAAATTAAAGCCAGGGATGGATGGCCCAAAAGTTAAACAATGGCCATTAACAGAAGAAAAAATAAAAGCATTA…
N-355 LEBG	25	M	Single	High School	Unemployed	Heterosexual	2019-10-09	82633		15	8	Long-Standing	B	CCTCAGATCACTCTTTGGCAACGACCCCTTGTCACAATAAAGATAGGGgGACCACTAAARGAAGCTCTATTAGACACAGGAGCAGATGATACAGTATTAGAAGAAATGAATTTGCCAGGAAGATGGAAACCAAAAATGATAGGGGGAATTGGAGGTTTTATCAAAGTAAGACAATATGAGGAAGTACCARTAGAAaTCTgTGGAYATAaAGCTATAGGTACAGTATTAATAGgACCCACACCTGTYAACATAaTTGGAAGAAATCTGTTGACTCAACTTGGATGCACTTTAAATTTTCCCATTAGTCCTATTGAAACTGTACCAGTAAAACTAAAGCCAGGAATGGATGGCCCAAGAGTTAAACAATGGCCATTAACAGAAGAAAAAATAAAAGCATTA…
N-356 CMOM	21	M	Single	High School	Employed	MSM	2019-10-09	14094		317	26		B	CCTCAGATCTCTCTTTGGCAGCGACCCCTCGTCACAATAAAGATAGGGGGGCAAACAAAGGAAGCTCTATTAGATACAGGAGCAGATGATACAGTATTAGAAGAAATGAATTTGCCAGGAAGATGGAAACCAAAAATGATAGGGGGAATTGGAGGATTTATCAAAGTAAGACAGTATGATCAAATACTCATAGAAATTTGTGGGCAAAAAGCTATAGGTACAGTATTAGTAGGACCTACACCTGTCAACATAATTGGAAGAAATCTGTTGACTCAGATtGGCTGTACTTTAaATTTTCCTATCaGTCCTATTGAAACTGTACCAGTAAAATTAAAGCCAGGAATGGATGGCCCAAAAGTTAAGCAATGGCCATTGACAGAAGAAAAAATAAAAGCATTA…
N-357 EAEG	34	M	Single	High School	Employed	Heterosexual	2019-10-09	102283		31	3	Long-Standing	B	CCTCAAATCACTCTTTGGCAACGACCCCTCGTCACAATAAAGATAGGGGGACAAATAAAGGAAGCTCTATTGGATACAGGAGCAGATGATACAGTATTAGAAGACATGAATTTGCCAGGAAAATGGAAACCAAAAATGATAGGGGGAATTGGAGGTTTTATCAAAGTAAGACAGTATGATCAGATACCCATAGAGATCTGTGGRCATAARGCTATGGGTACAGTATTAGTAGGACCTACACCTGTCAACATAATTGGAAGGAATCTGTTGACTCAGATTGGCTGCACTTTAAATTTTCCYATTAGTCCTATTGAAACTGTACCAGTAAAATTAAAGCCAGGAATGGATGGYCCAAAAGTTAAACAATGGCCATTGACAGAAGAAAAAATAAAAGCATTA…
N-358 MAGA	57	M	Single	High School	Unemployed	MSM	2019-10-09	181080		8	1	Long-Standing	B	CCTCAAATCACTCTTTGGCAACGACCCCTTGTCACAATAAAGGTAGGGGGGCAAGTAAAGGAAGCTCTATTAGATACAGGAGCAGATGACACAGTATTAGAGGAAATGAATTTACCAGGAAAATGGAAACCAAAAATGATAGGGGGRATTGGAGGTTTTATCAAAGTAAGACAGTATGAKCAAATACTTGTAGAAATTTGTGGACACAAAGCTGTGGGTACAGTATTAGTAGGACCCACACCTGTCAACATAATTGGAAGAAATTTGTTGACTCAGATTGGCTGCACTTTAAATTTTCCCATTAGTCCTATTGATACTGTACCAGTAAAATTAAAGCCAGGAATGGATGGCCCAAGAGTTAAACAGTGGCCATTGACAGAAGAAAAAATAAAAGCATTA…
N-360 JJZ	29	M	Single	Degree/Technician	Employed	Heterosexual	2019-10-09	10484		119	6	Long-Standing	B	CCTCAAATCACTCTTTGGCARCGACCCCTCGTCACAGTAAAAGTAGGGGGACARMTAAAGGAAGCTCTATTAGATACAGGAGCAGATGATACAGTATTAGAAGAAATGACTTTGCCAGGAAGATGGAAACCAAAAATGATAGGGGGAATTGGAGGTTTTATCAAAGTAAAACAGTATGATCAGATACTTGTAGAAATTTGCGGACATAAAGCTGTGGGTACAGTATTARTAGGACCTACACCTGTCAACATAATTGGAAGAAATCTGTTGACTCAGATTGGTTGCACTTTAAATTTTCCCATTAGTCCTATTGAAACTGTACCAGTAAAATTGAAGCCAGGAATGGATGGCCCAAAAATTAAACAATGGCCATTGACAGAAGAAAAAATAAAAGCATTA…
N-361 AMM	35	F	Single	High School	Unemployed	Heterosexual	2019-10-09	293362		146	12	Long-Standing	B	CCTCAAATCACTCTTTGGCAacGaCCCCTCGTCaCAaTAARGATAGGGGGGCAACTAAAGGAAGCTCTCTTAGATACAGGAgCAGATGAtaCAGTATTAGAAGACATGAATTTGCCAGGGAAATGGAAGCCAAAAATGATAGGGGGAATTGGAGGTTTTATCAAAGTAAGaCAGTATGATCAAATACCCATAGAAATCTGTGGACATAAGGCtATAGGTACAGTGTTAGTAGGACCCACACCTGTCAACatAattgGAAGAAAtCTGTTGACTCAGATTGGtTGTACTTTAAAtTTTCCCaTTAGTCCTATTGAAACTGTACCAGTAAAATTAAAgCCAGGAATGGATGGCCCAAAAGTTAAaCAATGgCCTTTGACAGAAGAAAAAATAAaAgCATTA…
N-362 JLOD	21	M	Domestic Partnership	Primary	Unemployed	Heterosexual	2019-10-09	522561		300	30		B	CCTCAGAtCACTCTTTGGCAACGACCCCTcGTCaCAATAAAGATAGGGGGGCAACTAAAGGAAGCTcTATTAGATaCAGGAgCAGATGATaCAGTATTAGAAGACATAAATTTgCCAGGAAGATGGAAaCCAAAAATGATAGGGGGAATTGGAGGTTTTATCAAAGTAAGaCAGTATGATCAGGTaCCCATAGAAATCTGTGGAAATAAAGCTATAGGtACAGTGtTAGTAGGACCTACCCCTGtCAACATAATTGGAAGAAATCTGTTGACTCAGATTGGTTGTACTTTAAATTTTCCCATTAGTCCTATTGaAACTGTACCAGTAAAATTAAAGCCAGGaATGGATGGTCCAAAAGTTAAaCAGTGGCCATTGACAGAAGAAAAAATAAAAgCATTA…
N-363 GRB	71	M	Married	Primary	Unemployed	Heterosexual	2019-10-09	943420		97	6	Long-Standing	B	CCTCAAATCACTCTTTGGCAACGACCCTTAGTCAAAATAAAGGTAGGGGGGCAAATAAGGGAAGCTCTACTAGATaCAGGAgCAGATGATaCAGTATTAGAAGAAATAAATTTaCCAGGGAAATGGAAACCAAAAATGATAGGGGGAATTGGAGGTTTTATCAAAGTAAAMCAGTATGATCAGATACTCATAGAAATTTGTGGaCATAAVGCTAtAGGTACAGTATTAGTAGGACCTACACCTGTCAaCataattGGAAGAAATCTGTTGACTCAGATTGGTTGCACTTTAAATTTTCCCATTAGTCCTATTGAAACTGTACCAGTAAAATTAAAGCCAGGAATGGATGGCCCAAAAGTTAAaCAATGGCCATTGACAGAAGAAAAAATAAAGgCATTA…

## Sheet: HyDRA Analysis
Sample Name	Gene	Classification	Surveillance	Wildtype	Position	Mutation	Frequency	Coverage
N006-REVP_S1_L001_R1-2_001	PR	PIMinor	No	L	10	I	13.44	9057
N006-REVP_S1_L001_R1-2_001	PR	Other	No	V	82	I	50.53	14699	1
N008-MLGS_S25_L001_R1-2_001	RT	NRTI	Yes	M	184	V	1.18	23903
N008-MLGS_S25_L001_R1-2_001	PR	Other	No	K	20	R	1.21	20094	1
N009-OEUC_S37_L001_R1-2_001	RT	NNRTI	Yes	K	101	E	2.88	11281
N009-OEUC_S37_L001_R1-2_001	RT	NRTI	Yes	M	184	V	1.3	16518
N009-OEUC_S37_L001_R1-2_001	PR	Other	No	K	20	R	12.31	18032
N009-OEUC_S37_L001_R1-2_001	PR	Other	No	V	82	I	1.18	24731
N009-OEUC_S37_L001_R1-2_001	PR	Other	No	L	89	M	98.54	24306	1
N010-GRON_S49_L001_R1-2_001	PR	PIMinor	Yes	F	53	L	1.15	24874	1
N012-BALV_S61_L001_R1-2_001	RT	NRTI	Yes	F	77	L	1.08	20157
N012-BALV_S61_L001_R1-2_001	PR	PIMajor	Yes	V	82	L	13.1	24083
N012-BALV_S61_L001_R1-2_001	PR	Other	No	K	20	R	98.75	16768
N012-BALV_S61_L001_R1-2_001	PR	Other	No	V	82	I	84.45	24083	1
N013-FLVG_S3_L001_R1-2_001	RT	NNRTI	No	E	138	A	99.25	24781
N013-JADR_S73_L001_R1-2_001	PR	PIMinor	No	L	10	I	3.68	16475
N013-JADR_S73_L001_R1-2_001	RT	NNRTI	No	V	90	I	98.31	15867	1
N014-AJUS_S85_L001_R1-2_001	RT	NNRTI	No	V	90	I	98.74	15764
N014-AJUS_S85_L001_R1-2_001	PR	PIMinor	No	A	71	T	46.62	23316	1
N015-PDGM_S2_L001_R1-2_001	RT	NNRTI	Yes	V	106	A	1.39	19021
N015-PDGM_S2_L001_R1-2_001	PR	Other	Yes	I	85	V	1.06	21574
N015-PDGM_S2_L001_R1-2_001	PR	PIMinor	No	A	71	V	1.14	19440	1
N016-EVRC_S14_L001_R1-2_001	RT	NRTI	Yes	M	41	L	99.16	19074
N016-EVRC_S14_L001_R1-2_001	PR	PIMinor	No	E	35	G	1.65	22391	1
N017-UJUR_S26_L001_R1-2_001	PR	PIMajor	Yes	I	50	V	1.94	19839	1
N019-LALC_S50_L001_R2_001	PR	PIMinor	Yes	F	53	L	1.58	17604
N019-LALC_S50_L001_R2_001	RT	NNRTI	No	V	106	I	20.63	16830	1
N020-FCUA_S62_L001_R1-2_001	RT	NNRTI	No	V	106	I	59.55	14849	1
N021-JAM_S74_L001_R1-2_001	RT	NNRTI	Yes	K	103	N	97.47	14439
N021-JAM_S74_L001_R1-2_001	RT	NNRTI	Yes	K	103	S	1.52	14439
N021-JAM_S74_L001_R1-2_001	RT	NNRTI	No	V	90	I	75.79	13178	1
N022-MFE_S86_L001_R1-2_001	RT	Other	No	T	69	A	2.04	17896
N022-MFE_S86_L001_R1-2_001	RT	NRTI	No	T	69	N	2.37	17896
N022-MFE_S86_L001_R1-2_001	RT	Other	No	K	103	R	1.24	14748
N022-MFE_S86_L001_R1-2_001	RT	Other	No	K	238	R	1.09	20595	1
N024-BAGF_S15_L001_R1-2_001	RT	NNRTI	No	V	106	I	1.54	18369
N024-BAGF_S15_L001_R1-2_001	PR	PIMinor	No	A	71	T	97.67	20103	1
N026-MLMA_S39_L001_R1-2_001	PR	PIMajor	Yes	M	46	I	95.36	18695	1
N027-ARGE_S51_L001_R1-2_001	RT	NRTI	Yes	F	77	L	1.74	18116
N027-ARGE_S51_L001_R1-2_001	RT	NRTI	No	A	62	V	4.75	19791
N027-ARGE_S51_L001_R1-2_001	RT	Other	No	T	69	A	1.76	19415
N027-ARGE_S51_L001_R1-2_001	PR	Other	No	V	82	I	98.12	21847	1
N031-FRUR_S75_L001_R1-2_001	RT	NRTI	Yes	K	70	R	2.35	21328
N031-FRUR_S75_L001_R1-2_001	PR	PIMajor	Yes	I	47	V	2.44	23503
N031-FRUR_S75_L001_R1-2_001	RT	Other	No	M	41	I	1.41	25014
N031-FRUR_S75_L001_R1-2_001	PR	Other	No	K	20	R	7.56	18442
N031-FRUR_S75_L001_R1-2_001	RT	Other	No	V	179	I	84.33	10541	1
N032-NAMA_S87_L001_R1-2_001	PR	PIMinor	No	A	71	T	8.48	22528	1
N033-MFM_S4_L001_R1-2_001	RT	Other	No	K	101	Q	63.65	9133	1
N034-RMCV_S16_L001_R1-2_001	PR	PIMinor	No	L	10	I	98.63	12577	1
N035-SGAR_S28_L001_R1-2_001	RT	NRTI	Yes	V	75	A	1.31	12786	1
N037-GJA_S40_L001_R1-2_001	PR	PIMajor	Yes	I	50	V	1.74	21904
N037-GJA_S40_L001_R1-2_001	RT	NNRTI	No	V	106	I	89.77	11835
N037-GJA_S40_L001_R1-2_001	PR	PIMinor	No	A	71	T	98.88	19278	1
N039-WPSV_S52_L001_R1-2_001	RT	Other	No	T	69	A	19.69	17439
N039-WPSV_S52_L001_R1-2_001	PR	PIMinor	No	A	71	T	83.71	20657	1
N040-HEA_S64_L001_R1-2_001	PR	PIMinor	No	A	71	T	1.14	20872
N040-HEA_S64_L001_R1-2_001	PR	PIMinor	No	A	71	V	2.12	20872	1
N041-MAAC_S76_L001_R1-2_001	RT	NNRTI	No	V	90	I	4.84	4463	1
N042-HALM_S88_L001_R1-2_001	PR	PIMajor	Yes	V	82	A	1.25	17954
N042-HALM_S88_L001_R1-2_001	PR	PIMajor	Yes	L	90	M	3.1	18945
N042-HALM_S88_L001_R1-2_001	RT	NNRTI	No	V	90	I	97.56	16591
N042-HALM_S88_L001_R1-2_001	PR	Other	No	K	20	R	1.64	22216
N042-HALM_S88_L001_R1-2_001	RT	Other	No	V	118	I	1.2	17940	1
N044-LASS_S17_L001_R1-2_001	RT	NNRTI	Yes	K	101	E	1.32	456
N044-LASS_S17_L001_R1-2_001	PR	PIMinor	No	A	71	T	91.23	365	1
N045-RALR_S29_L001_R1-2_001	RT	NNRTI	No	V	90	I	3.74	12202	1
N046-JEOT_S41_L001_R1-2_001	RT	NRTI	No	T	69	N	3.7	16206
N046-JEOT_S41_L001_R1-2_001	PR	PIMinor	No	A	71	T	1	26409	1
N047-DJMG_S53_L001_R1-2_001	PR	PIMinor	No	L	10	I	7.15	17107
N047-DJMG_S53_L001_R1-2_001	RT	NNRTI	No	V	106	I	99.14	17997	1
N048-SEHL_S65_L001_R1-2_001	RT	Other	No	V	118	I	5.62	14892	1
N051-JAIM_S77_L001_R1-2_001	RT	NNRTI	Yes	Y	188	H	1.65	22540
N051-JAIM_S77_L001_R1-2_001	RT	NNRTI	No	E	138	A	99.36	20717	1
N053-LRMM_S6_L001_R1-2_001	RT	NRTI	No	T	69	N	1.68	17582
N053-LRMM_S6_L001_R1-2_001	RT	Other	No	V	118	I	93.71	15160	1
N054-EJZ_S18_L001_R1-2_001	PR	PIMinor	No	L	10	I	99.49	10365
N054-EJZ_S18_L001_R1-2_001	RT	Other	No	V	118	I	1.23	19672
N054-EJZ_S18_L001_R1-2_001	PR	PIMinor	No	L	33	I	4.01	17844
N054-EJZ_S18_L001_R1-2_001	PR	Other	No	L	33	V	94.85	17844	1
N055-NCHT_S30_L001_R1-2_001	RT	NNRTI	No	V	90	I	6.28	23110
N055-NCHT_S30_L001_R1-2_001	PR	Other	No	K	20	R	19.85	9603
N055-NCHT_S30_L001_R1-2_001	PR	Other	No	V	82	I	98.46	14860	1
N056-KRL_S42_L001_R1-2_001	RT	NRTI	Yes	D	67	G	1.62	8713
N056-KRL_S42_L001_R1-2_001	PR	Other	No	K	20	R	1.02	16168	1
N057-AGAR_S54_L001_R1-2_001	PR	PIMinor	Yes	L	23	I	1.04	15830
N057-AGAR_S54_L001_R1-2_001	PR	PIMinor	No	A	71	V	39.71	17856	1
N058-PAGM_S66_L001_R1-2_001	PR	PIMinor	No	E	35	G	1.73	16101	1
N060-RAEA_S90_L001_R1-2_001	RT	NNRTI	No	V	108	I	1.36	16650
N060-RAEA_S90_L001_R1-2_001	RT	NNRTI	No	E	138	G	1.03	20899
N060-RAEA_S90_L001_R1-2_001	PR	PIMinor	No	A	71	V	1.58	23099	1
N061-MACS_S7_L001_R1-2_001	RT	NNRTI	No	V	106	I	3.53	18628
N061-MACS_S7_L001_R1-2_001	RT	NNRTI	No	M	230	I	1.29	20166	1
N062-RRM_S19_L001_R1-2_001	PR	PIMajor	Yes	D	30	N	2.34	18349
N062-RRM_S19_L001_R1-2_001	PR	PIMinor	No	V	11	I	16.38	10350
N062-RRM_S19_L001_R1-2_001	RT	NRTI	No	T	69	N	5.73	20277	1
N063-CAEH_S31_L001_R1-2_001	RT	NRTI	Yes	D	67	G	1.04	23863
N063-CAEH_S31_L001_R1-2_001	RT	NRTI	Yes	M	184	V	1.97	19746
N063-CAEH_S31_L001_R1-2_001	RT	NRTI	No	T	69	N	3.59	25281
N063-CAEH_S31_L001_R1-2_001	PR	Other	No	L	33	V	8.86	23070	1
N064-SCMF_S43_L001_R1-2_001	PR	PIMinor	Yes	N	88	D	1.26	22741
N064-SCMF_S43_L001_R1-2_001	PR	PIMinor	No	L	10	I	90.24	12488
N064-SCMF_S43_L001_R1-2_001	RT	NRTI	No	T	69	N	93.59	16319
N064-SCMF_S43_L001_R1-2_001	RT	Other	No	V	179	I	7.35	23551	1
N065-EWR_S55_L001_R1-2_001	PR	PIMinor	No	V	11	I	1.05	10892
N065-EWR_S55_L001_R1-2_001	PR	Other	No	K	20	R	1.03	13159
N065-EWR_S55_L001_R1-2_001	RT	NNRTI	No	V	106	I	3.74	19401	1
N066-EGTB_S67_L001_R1-2_001	RT	Other	No	T	69	S	1.72	19618
N066-EGTB_S67_L001_R1-2_001	PR	PIMinor	No	A	71	V	98.95	19105	1
N069-EDMG_S79_L001_R2_001	RT	NRTI	No	T	69	N	34.98	16314
N069-EDMG_S79_L001_R2_001	RT	NNRTI	No	V	108	I	1.69	15346
N069-EDMG_S79_L001_R2_001	RT	NNRTI	No	E	138	A	8.72	17223	1
N070-GGCO_S91_L001_R1-2_001	RT	NRTI	Yes	K	219	R	10.8	21637
N070-GGCO_S91_L001_R1-2_001	PR	PIMajor	Yes	I	54	T	2.17	18815
N070-GGCO_S91_L001_R1-2_001	RT	Other	No	K	101	Q	99.3	15665
N070-GGCO_S91_L001_R1-2_001	RT	NNRTI	No	V	108	I	1.04	16339
N070-GGCO_S91_L001_R1-2_001	RT	Other	No	V	179	I	83.66	13863
N070-GGCO_S91_L001_R1-2_001	PR	PIMinor	No	A	71	T	98.21	16971	1
N072-RJB_S8_L001_R1-2_001	PR	PIMinor	No	Q	58	E	99.22	20094	1
N073-OGRT_S20_L001_R1-2_001	RT	Other	No	T	69	A	1.5	18543
N073-OGRT_S20_L001_R1-2_001	RT	NRTI	No	T	69	N	21.06	18543
N073-OGRT_S20_L001_R1-2_001	RT	Other	No	T	69	S	1.63	18543
N073-OGRT_S20_L001_R1-2_001	RT	Other	No	K	101	R	1.4	18662	1
N074-MLBG_S32_L001_R2_001	PR	PIMinor	No	L	10	I	98.52	10324
N074-MLBG_S32_L001_R2_001	RT	Other	No	T	69	A	1.59	18007
N074-MLBG_S32_L001_R2_001	RT	Other	No	T	69	S	49.14	18007
N074-MLBG_S32_L001_R2_001	PR	Other	No	K	20	R	1.13	12328
N074-MLBG_S32_L001_R2_001	RT	NNRTI	No	V	106	I	15.99	16304
N074-MLBG_S32_L001_R2_001	RT	Other	No	V	179	I	5.39	20332
N074-MLBG_S32_L001_R2_001	PR	PIMinor	No	A	71	T	98.53	17507	1
N075-GVP_S44_L001_R1-2_001	PR	Other	No	K	20	R	2.19	15678
N075-GVP_S44_L001_R1-2_001	RT	Other	No	K	101	Q	99.29	17090
N075-GVP_S44_L001_R1-2_001	RT	Other	No	K	103	R	1.48	17610
N075-GVP_S44_L001_R1-2_001	RT	Other	No	V	179	I	98.95	13493
N075-GVP_S44_L001_R1-2_001	RT	Other	No	K	238	R	1.13	18235
N075-GVP_S44_L001_R1-2_001	PR	PIMinor	No	A	71	T	97.93	24558	1
N076-LEVG_S56_L001_R1-2_001	PR	PIMinor	No	L	10	I	2.1	15684
N076-LEVG_S56_L001_R1-2_001	PR	PIMinor	No	L	33	I	37.35	21401
N076-LEVG_S56_L001_R1-2_001	PR	Other	No	L	33	V	61.77	21401
N076-LEVG_S56_L001_R1-2_001	PR	PIMinor	No	A	71	V	2.53	20985	1
N078-FJJL_S80_L001_R1-2_001	RT	NRTI	Yes	V	75	M	83.54	13787
N078-FJJL_S80_L001_R1-2_001	RT	NNRTI	Yes	Y	181	C	87.37	28251
N078-FJJL_S80_L001_R1-2_001	RT	Other	No	T	69	S	8.09	15068
N078-FJJL_S80_L001_R1-2_001	RT	NNRTI	No	V	90	I	98.85	15098
N078-FJJL_S80_L001_R1-2_001	RT	Other	No	K	238	R	1.38	25879
N078-FJJL_S80_L001_R1-2_001	PR	Other	No	V	82	I	83.67	17105	1
N079-JJAP_S92_L001_R1-2_001	RT	NNRTI	Yes	V	106	A	1.02	16324
N079-JJAP_S92_L001_R1-2_001	RT	NRTI	Yes	M	184	V	2.91	28455
N079-JJAP_S92_L001_R1-2_001	RT	NNRTI	No	V	90	I	21.34	14445	1
N080-EOJS_S9_L001_R1-2_001	RT	NRTI	Yes	M	41	L	99.43	12753
N080-EOJS_S9_L001_R1-2_001	RT	NNRTI	No	K	238	N	5.36	27935
N080-EOJS_S9_L001_R1-2_001	PR	Other	No	V	82	I	1.58	24002	1
N081-JAJJ_S21_L001_R1-2_001	RT	NRTI	Yes	M	41	L	99.68	12186	1
N082-NRMG_S33_L001_R1-2_001	PR	PIMajor	Yes	M	46	L	21.64	19775
N082-NRMG_S33_L001_R1-2_001	PR	PIMinor	No	L	10	I	11.91	13343
N082-NRMG_S33_L001_R1-2_001	RT	Other	No	T	69	A	1.81	6868
N082-NRMG_S33_L001_R1-2_001	RT	NNRTI	No	V	179	D	13.61	34413	1
N083-MERC_S45_L001_R1-2_001	RT	NRTI	Yes	M	41	L	99.14	13437
N083-MERC_S45_L001_R1-2_001	RT	Other	No	V	179	I	98.71	26037
N083-MERC_S45_L001_R1-2_001	RT	Other	No	K	238	R	99.23	25202	1
N085-SCC_S69_L001_R1-2_001	RT	NRTI	Yes	K	70	E	1.22	16928	1
N086-RAGO_S81_L001_R2_001	RT	NNRTI	No	V	90	I	91.35	16213
N086-RAGO_S81_L001_R2_001	RT	NNRTI	No	V	179	D	86.67	26942	1
N087-JJLA_S93_L001_R1-2_001	RT	NRTI	Yes	K	219	R	1.07	19076
N087-JJLA_S93_L001_R1-2_001	PR	PIMinor	No	A	71	T	1.19	21231	1
N088-LATL_S10_L001_R1-2_001	RT	Other	No	T	69	A	1.81	16669	1
N089-URAT_S22_L001_R1-2_001	PR	PIMajor	Yes	V	82	A	1.03	24915
N089-URAT_S22_L001_R1-2_001	PR	PIMinor	No	L	10	I	5.16	12131
N089-URAT_S22_L001_R1-2_001	RT	Other	No	V	118	I	44.67	16048	1
N090-JEMS_S34_L001_R1-2_001	PR	Other	No	K	20	R	1.58	11360
N090-JEMS_S34_L001_R1-2_001	RT	NNRTI	No	V	106	I	7.2	19896
N090-JEMS_S34_L001_R1-2_001	RT	NNRTI	No	V	108	I	98.45	19828
N090-JEMS_S34_L001_R1-2_001	RT	Other	No	V	179	I	2.48	26079
N090-JEMS_S34_L001_R1-2_001	PR	PIMinor	No	A	71	T	97.06	8435
N090-JEMS_S34_L001_R1-2_001	PR	Other	No	V	82	I	98.54	11141	1
N091-GAFS_S46_L001_R1-2_001	PR	PIMajor	Yes	I	54	T	1.03	16581
N091-GAFS_S46_L001_R1-2_001	PR	PIMajor	Yes	V	82	A	1.93	20628	1
N092-GAVP_S58_L001_R1-2_001	RT	NNRTI	Yes	K	101	E	1.33	14640
N092-GAVP_S58_L001_R1-2_001	PR	Other	No	K	20	R	1.15	12551
N092-GAVP_S58_L001_R1-2_001	RT	Other	No	L	210	S	1.05	22443	1
N093-MMMG_S70_L001_R1-2_001	PR	PIMajor	Yes	M	46	I	1.29	17596
N093-MMMG_S70_L001_R1-2_001	RT	Other	No	T	69	A	2.27	21853
N093-MMMG_S70_L001_R1-2_001	RT	Other	No	K	101	R	32.93	18073
N093-MMMG_S70_L001_R1-2_001	RT	Other	No	V	118	I	1.21	17326	1
N094-LCP_S82_L001_R1-2_001	RT	NNRTI	No	V	106	I	59.99	16030
N094-LCP_S82_L001_R1-2_001	RT	NNRTI	No	E	138	A	1.05	21221	1
N095-MAVD_S94_L001_R1-2_001	RT	NRTI	Yes	M	41	L	99.23	15851	1
N098-OAP_S11_L001_R1-2_001	RT	Other	No	K	103	R	98.76	12091
N098-OAP_S11_L001_R1-2_001	RT	NNRTI	No	V	179	E	98.97	14903	1
N099-PARA_S23_L001_R1-2_001	PR	PIMinor	No	L	10	I	98.91	10021	1
N100-CWV_S35_L001_R1-2_001	RT	Other	No	V	118	I	22.06	17500
N100-CWV_S35_L001_R1-2_001	PR	PIMinor	No	K	43	T	96.65	16745	1
N101-EREE_S47_L001_R1-2_001	PR	PIMinor	No	K	20	M	12.74	11838	1
N103-MAMM_S71_L001_R1-2_001	RT	Other	No	T	69	A	1.73	18429
N103-MAMM_S71_L001_R1-2_001	RT	NNRTI	No	E	138	A	99.41	25967	1
N104-EJZC_S83_L001_R1-2_001	RT	NNRTI	Yes	K	101	E	99.32	18569
N104-EJZC_S83_L001_R1-2_001	PR	PIMinor	No	K	20	M	99.1	10440	1
N105-KRGC_S95_L001_R1-2_001	RT	NRTI	No	K	70	N	1.29	9589
N105-KRGC_S95_L001_R1-2_001	PR	Other	No	K	20	R	1.02	24249
N105-KRGC_S95_L001_R1-2_001	RT	Other	No	V	179	I	8.9	17042
N105-KRGC_S95_L001_R1-2_001	PR	PIMinor	No	L	33	I	1.66	26331
N105-KRGC_S95_L001_R1-2_001	PR	Other	No	L	33	V	97.49	26331	1
N106-PDSF_S12_L001_R1-2_001	RT	NNRTI	Yes	L	100	I	1.26	14037
N106-PDSF_S12_L001_R1-2_001	RT	NRTI	Yes	K	219	E	1.57	19921	1
N107-NAM_S24_L001_R2_001	PR	PIMajor	Yes	I	84	V	1.11	23009
N107-NAM_S24_L001_R2_001	PR	PIMinor	No	V	11	I	7.16	11068
N107-NAM_S24_L001_R2_001	RT	NNRTI	No	V	90	I	1.15	16302
N107-NAM_S24_L001_R2_001	PR	PIMinor	No	A	71	V	98.7	23020	1
N108-TJO_S36_L001_R1-2_001	RT	NRTI	Yes	M	41	L	1.72	26380
N108-TJO_S36_L001_R1-2_001	PR	PIMinor	Yes	G	73	S	1.73	29683
N108-TJO_S36_L001_R1-2_001	PR	PIMinor	Yes	N	88	D	1.22	34060
N108-TJO_S36_L001_R1-2_001	RT	NNRTI	No	M	230	I	1.12	12813	1
N109-ROJC_S48_L001_R2_001	RT	NNRTI	No	V	179	D	98.87	21593
N109-ROJC_S48_L001_R2_001	RT	NNRTI	No	H	221	Y	1.08	16331	1
N112-MSFP_S60_L001_R1-2_001	PR	PIMajor	Yes	M	46	L	99.51	18001
N112-MSFP_S60_L001_R1-2_001	PR	PIMinor	Yes	N	83	D	1.26	21568
N112-MSFP_S60_L001_R1-2_001	PR	PIMinor	No	E	35	G	1.11	17564	1
N113-LAMG_S72_L001_R1-2_001	RT	NRTI	Yes	M	41	L	99.31	16235
N113-LAMG_S72_L001_R1-2_001	RT	Other	No	V	179	I	98.96	22052
N113-LAMG_S72_L001_R1-2_001	RT	Other	No	K	238	R	99.3	17639	1
N114-GFFM_S84_L001_R1-2_001	PR	PIMinor	No	L	10	I	99.05	12131	1
N115-EMMG_S96_L001_R1-2_001	PR	PIMajor	Yes	I	47	V	1.07	20047	1
N116-JAGP_S1_L001_R2_001	RT	NRTI	Yes	M	41	L	99.23	5070
N116-JAGP_S1_L001_R2_001	RT	NNRTI	No	V	106	I	1.08	7386	1
N117-CERM_S13_L001_R1-2_001	RT	Other	No	T	69	A	2.92	18796
N117-CERM_S13_L001_R1-2_001	RT	NRTI	No	T	69	N	11.87	18796
N117-CERM_S13_L001_R1-2_001	RT	NNRTI	No	E	138	A	14.3	21066	1
N118-JLMB_S25_L001_R1-2_001	RT	NRTI	Yes	K	70	E	2.75	12712
N118-JLMB_S25_L001_R1-2_001	RT	Other	No	T	69	A	3.83	12676
N118-JLMB_S25_L001_R1-2_001	RT	NRTI	No	T	69	N	4.83	12676	1
N120-LSCF_S49_L001_R1-2_001	PR	PIMinor	No	A	71	V	98.88	18057	1
N121-HMM_S61_L001_R1-2_001	RT	NNRTI	Yes	K	103	S	94.86	17116
N121-HMM_S61_L001_R1-2_001	RT	NNRTI	Yes	G	190	A	87.21	14011
N121-HMM_S61_L001_R1-2_001	RT	Other	No	V	179	I	7.23	14680
N121-HMM_S61_L001_R1-2_001	RT	NNRTI	No	K	238	T	91.96	19550	1
N122-RCCM_S73_L001_R1-2_001	RT	NRTI	Yes	T	215	I	1.07	22185
N122-RCCM_S73_L001_R1-2_001	RT	Other	No	T	69	A	1.36	12346	1
N123-VCMA_S85_L001_R1-2_001	RT	NRTI	Yes	M	41	L	89.52	24029
N123-VCMA_S85_L001_R1-2_001	RT	NNRTI	Yes	K	103	N	2.38	20358
N123-VCMA_S85_L001_R1-2_001	RT	Other	No	E	44	D	79.13	22732
N123-VCMA_S85_L001_R1-2_001	RT	NRTI	No	T	69	N	7.23	20778
N123-VCMA_S85_L001_R1-2_001	RT	Other	No	K	101	R	1.17	20297	1
N124-RJML_S2_L001_R1-2_001	PR	Other	No	K	20	R	98.77	15401
N124-RJML_S2_L001_R1-2_001	RT	Other	No	V	118	I	99.29	21336
N124-RJML_S2_L001_R1-2_001	RT	NNRTI	No	V	179	E	98.79	23222
N124-RJML_S2_L001_R1-2_001	PR	PIMinor	No	A	71	T	1.4	19486
N124-RJML_S2_L001_R1-2_001	PR	Other	No	L	89	M	98.99	20033	1
N125-PJR_S14_L001_R1-2_001	PR	PIMajor	Yes	N	88	S	1.43	20092
N125-PJR_S14_L001_R1-2_001	RT	Other	No	T	69	A	4.24	24225
N125-PJR_S14_L001_R1-2_001	PR	Other	No	K	20	R	99.22	10720
N125-PJR_S14_L001_R1-2_001	RT	Other	No	V	118	I	98.85	23963
N125-PJR_S14_L001_R1-2_001	RT	NNRTI	No	V	179	E	98.98	25382
N125-PJR_S14_L001_R1-2_001	PR	Other	No	V	82	I	2.96	18813
N125-PJR_S14_L001_R1-2_001	PR	PIMajor	No	N	88	T	1.95	20092
N125-PJR_S14_L001_R1-2_001	PR	Other	No	L	89	M	99.02	19962	1
N126-EJGM_S26_L001_R1-2_001	RT	NRTI	Yes	D	67	G	1.18	19362
N126-EJGM_S26_L001_R1-2_001	RT	NNRTI	Yes	K	103	N	98.72	19966
N126-EJGM_S26_L001_R1-2_001	RT	NRTI	Yes	L	210	W	98.94	22057
N126-EJGM_S26_L001_R1-2_001	RT	NRTI	Yes	T	215	D	65.82	21562
N126-EJGM_S26_L001_R1-2_001	RT	Other	No	V	118	I	98.96	20008	1
N127-MAL_S38_L001_R1-2_001	RT	NNRTI	No	V	90	I	2.87	14259
N127-MAL_S38_L001_R1-2_001	RT	Other	No	K	101	Q	1.24	14525	1
N128-JRMV_S50_L001_R1-2_001	RT	NRTI	Yes	D	67	G	1.21	18684
N128-JRMV_S50_L001_R1-2_001	RT	Other	No	K	238	R	84.69	16985	1
N129-ODOJ_S62_L001_R1-2_001	PR	Other	No	V	82	I	99.22	11600	1
N130-MEGP_S74_L001_R1-2_001	RT	NRTI	Yes	M	184	V	1.89	477
N130-MEGP_S74_L001_R1-2_001	PR	PIMajor	Yes	I	47	V	1.35	444
N130-MEGP_S74_L001_R1-2_001	PR	PIMinor	Yes	N	83	D	1.15	521
N130-MEGP_S74_L001_R1-2_001	RT	NNRTI	No	F	227	L	1.37	439
N130-MEGP_S74_L001_R1-2_001	PR	PIMinor	No	E	35	G	1.9	421	1
N131-CMLO_S86_L001_R1-2_001	PR	PIMinor	No	L	10	I	80.71	14331
N131-CMLO_S86_L001_R1-2_001	RT	NRTI	No	T	69	N	95.39	12845
N131-CMLO_S86_L001_R1-2_001	PR	Other	No	L	89	M	1.77	21106	1
N132-LCLH_S3_L001_R1-2_001	PR	Other	No	K	20	R	33.66	30171	1
N133-JROC_S15_L001_R1-2_001	RT	NNRTI	No	K	103	Q	2.1	17469
N133-JROC_S15_L001_R1-2_001	RT	NNRTI	No	V	106	I	59.14	19874	1
N134-ERGP_S27_L001_R1-2_001	PR	PIMinor	No	K	20	M	1.36	21146
N134-ERGP_S27_L001_R1-2_001	PR	Other	No	K	20	R	15.85	21146
N134-ERGP_S27_L001_R1-2_001	RT	Other	No	K	101	R	1.7	14270
N134-ERGP_S27_L001_R1-2_001	PR	PIMinor	No	K	43	T	36.44	24664	1
N135-LACG_S39_L001_R1-2_001	RT	NNRTI	Yes	K	103	N	96.36	7028
N135-LACG_S39_L001_R1-2_001	RT	NNRTI	Yes	G	190	A	2.53	10923
N135-LACG_S39_L001_R1-2_001	PR	PIMinor	No	L	10	I	98.85	7540
N135-LACG_S39_L001_R1-2_001	RT	NNRTI	No	V	179	E	1.36	9297
N135-LACG_S39_L001_R1-2_001	RT	Other	No	K	238	R	1.12	12653	1
N136-JJOS_S51_L001_R1-2_001	RT	Other	No	T	69	A	12.75	14505
N136-JJOS_S51_L001_R1-2_001	RT	NRTI	No	T	69	N	3.34	14505	1
N137-WFBO_S63_L001_R1-2_001	RT	NNRTI	No	V	90	I	5.28	24056	1
N138-IVAB_S75_L001_R1-2_001	RT	NNRTI	No	E	138	A	99.13	21263	1
N139-RJM_S87_L001_R1-2_001	RT	Other	No	K	101	R	6.01	15051
N139-RJM_S87_L001_R1-2_001	PR	PIMinor	No	A	71	T	9.69	24794	1
N140-GACH_S4_L001_R1-2_001	RT	NNRTI	Yes	K	103	S	98.88	15995
N140-GACH_S4_L001_R1-2_001	RT	NNRTI	No	V	106	I	1.12	16878	1
N143-EJBR_S28_L001_R1-2_001	PR	Other	No	K	20	R	1.23	21278	1
N145-NRPG_S40_L001_R1-2_001	RT	NRTI	Yes	M	41	L	99.46	17138	1
N146-AAHS_S52_L001_R1-2_001	PR	PIMajor	Yes	M	46	I	1.07	23099
N146-AAHS_S52_L001_R1-2_001	PR	Other	No	V	82	I	7.64	23995	1
N149-MEAS_S76_L001_R1-2_001	RT	NRTI	Yes	K	219	R	1.02	29524
N149-MEAS_S76_L001_R1-2_001	RT	Other	No	T	69	A	1.03	20424
N149-MEAS_S76_L001_R1-2_001	RT	NNRTI	No	K	103	E	1.66	20019
N149-MEAS_S76_L001_R1-2_001	RT	NNRTI	No	V	179	D	44.16	29991
N149-MEAS_S76_L001_R1-2_001	PR	PIMinor	No	M	46	V	1.11	17688	1
N151-SAU_S88_L001_R2_001	PR	PIMinor	No	A	71	V	1.88	23111	1
N153-RECV_S5_L001_R1-2_001	RT	NRTI	Yes	K	219	E	1.05	25392
N153-RECV_S5_L001_R1-2_001	PR	PIMinor	No	L	10	I	98.57	15842
N153-RECV_S5_L001_R1-2_001	PR	Other	No	K	20	R	6	19466
N153-RECV_S5_L001_R1-2_001	RT	NNRTI	No	K	103	Q	1.65	12391	1
N154-YGS_S17_L001_R1-2_001	PR	PIMinor	No	K	20	M	50.46	17577
N154-YGS_S17_L001_R1-2_001	RT	NNRTI	No	V	106	I	1.5	18787
N154-YGS_S17_L001_R1-2_001	RT	Other	No	V	118	I	3.37	18599	1
N155-ELFO_S29_L001_R1-2_001	PR	PIMajor	Yes	D	30	N	3.15	19374
N155-ELFO_S29_L001_R1-2_001	PR	Other	No	K	20	R	1.02	16297
N155-ELFO_S29_L001_R1-2_001	RT	Other	No	K	101	Q	30.86	17122	1
N156-LSMF_S41_L001_R1-2_001	PR	PIMinor	Yes	N	83	D	1.54	19730
N156-LSMF_S41_L001_R1-2_001	PR	PIMinor	No	L	10	I	4.03	11847
N156-LSMF_S41_L001_R1-2_001	PR	Other	No	K	20	R	50.5	14661
N156-LSMF_S41_L001_R1-2_001	RT	Other	No	K	101	R	40.22	15274
N156-LSMF_S41_L001_R1-2_001	RT	Other	No	K	103	R	55.29	16031
N156-LSMF_S41_L001_R1-2_001	PR	PIMinor	No	A	71	V	98.63	18813	1
N157-JVSM_S53_L001_R1-2_001	RT	NNRTI	No	V	90	I	55.72	16159
N157-JVSM_S53_L001_R1-2_001	RT	Other	No	V	179	I	4.24	17035	1
N158-ALGL_S65_L001_R1-2_001	PR	PIMinor	No	L	10	I	58.82	11413
N158-ALGL_S65_L001_R1-2_001	PR	PIMinor	No	V	11	I	2.8	11626
N158-ALGL_S65_L001_R1-2_001	RT	Other	No	K	101	R	1.15	18398
N158-ALGL_S65_L001_R1-2_001	RT	NNRTI	No	V	106	I	2.5	18299
N158-ALGL_S65_L001_R1-2_001	RT	NNRTI	No	E	138	A	13.37	21795
N158-ALGL_S65_L001_R1-2_001	PR	Other	No	V	82	I	98.85	22185	1
N160-RPB_S89_L001_R1-2_001	RT	NNRTI	Yes	K	103	N	93.38	17544
N160-RPB_S89_L001_R1-2_001	RT	NNRTI	Yes	Y	181	C	6.81	20373
N160-RPB_S89_L001_R1-2_001	RT	NRTI	Yes	K	219	Q	1.95	23813
N160-RPB_S89_L001_R1-2_001	RT	Other	No	K	101	Q	1.16	18293
N160-RPB_S89_L001_R1-2_001	RT	NNRTI	No	V	179	E	3.32	20064
N160-RPB_S89_L001_R1-2_001	RT	NRTI	No	T	215	N	98.6	21911	1
N163-JIHB_S18_L001_R1-2_001	PR	PIMajor	Yes	M	46	I	1.09	25491
N163-JIHB_S18_L001_R1-2_001	PR	PIMajor	Yes	I	47	V	1.03	25494
N163-JIHB_S18_L001_R1-2_001	RT	Other	No	K	101	R	1.25	17185
N163-JIHB_S18_L001_R1-2_001	RT	NNRTI	No	E	138	G	1.24	20773
N163-JIHB_S18_L001_R1-2_001	RT	Other	No	K	238	R	1.28	28172	1
N168-PCFA_S30_L001_R1-2_001	RT	NNRTI	Yes	G	190	E	1.06	26896
N168-PCFA_S30_L001_R1-2_001	RT	Other	No	T	69	S	98.58	25126
N168-PCFA_S30_L001_R1-2_001	PR	Other	No	K	20	R	1.4	14893
N168-PCFA_S30_L001_R1-2_001	RT	Other	No	K	101	R	96.39	25127
N168-PCFA_S30_L001_R1-2_001	RT	NNRTI	No	E	138	A	99.4	25172
N168-PCFA_S30_L001_R1-2_001	RT	Other	No	V	179	I	99.21	27175
N168-PCFA_S30_L001_R1-2_001	PR	PIMinor	No	L	89	V	2.3	21481	1
N169-BAA_S42_L001_R1-2_001	RT	NNRTI	No	V	106	I	4.26	15789	1
N174-ACLR_S54_L001_R1-2_001	RT	Other	No	T	69	S	98.94	1035
N174-ACLR_S54_L001_R1-2_001	PR	PIMinor	No	A	71	T	3.2	34059	1
N175-DESCONOCIDA1_S66_L001_R1-2_001	RT	NNRTI	Yes	K	103	N	98.41	16261
N175-DESCONOCIDA1_S66_L001_R1-2_001	PR	PIMajor	Yes	D	30	N	2.14	20512
N175-DESCONOCIDA1_S66_L001_R1-2_001	PR	PIMinor	No	E	35	G	2.19	20892
N175-DESCONOCIDA1_S66_L001_R1-2_001	PR	PIMinor	No	A	71	T	98.89	22224	1
N176-WAAR_S78_L001_R1-2_001	PR	PIMajor	Yes	M	46	I	1.67	22234
N176-WAAR_S78_L001_R1-2_001	PR	PIMinor	Yes	N	83	D	1.63	24158
N176-WAAR_S78_L001_R1-2_001	RT	NNRTI	No	V	106	I	28.18	18614
N176-WAAR_S78_L001_R1-2_001	RT	Other	No	L	210	S	11.33	24114	1
N177-DEMV_S90_L001_R1-2_001	PR	Other	No	K	20	R	1.64	16900
N177-DEMV_S90_L001_R1-2_001	RT	NNRTI	No	V	106	I	1.57	17274
N177-DEMV_S90_L001_R1-2_001	RT	Other	No	V	118	I	99.17	17667
N177-DEMV_S90_L001_R1-2_001	PR	PIMinor	No	A	71	V	98.93	20293	1
N178-AAAG_S7_L001_R1_001	RT	NRTI	Yes	V	75	A	1.04	7952
N178-AAAG_S7_L001_R1_001	PR	PIMinor	Yes	G	73	S	1.32	13671
N178-AAAG_S7_L001_R1_001	PR	PIMinor	No	A	71	V	99.1	13226	1
N179-JGAL_S19_L001_R1-2_001	RT	NRTI	Yes	M	184	V	1.36	24440
N179-JGAL_S19_L001_R1-2_001	PR	PIMajor	Yes	V	82	A	1.05	24649
N179-JGAL_S19_L001_R1-2_001	PR	PIMajor	Yes	N	88	S	1.05	26564
N179-JGAL_S19_L001_R1-2_001	PR	PIMinor	No	L	10	F	26.4	10414
N179-JGAL_S19_L001_R1-2_001	RT	NNRTI	No	F	227	L	1.23	27210
N179-JGAL_S19_L001_R1-2_001	PR	PIMinor	No	A	71	T	1.01	23831	1
N180-CJE_S31_L001_R1-2_001	PR	PIMinor	No	A	71	T	98.69	27490	1
N182-RFCH_S55_L001_R1-2_001	PR	PIMinor	No	L	10	V	98.76	7523
N182-RFCH_S55_L001_R1-2_001	RT	Other	No	V	118	I	98.99	12094	1
N183-JLOD_S67_L001_R1_001	RT	Other	No	K	101	R	1.23	13918
N183-JLOD_S67_L001_R1_001	RT	NNRTI	No	E	138	A	99.29	17138	1
N184-DAMS_S79_L001_R1_001	PR	Other	No	V	82	I	17.34	15116	1
N185-SJSC_S91_L001_R1-2_001	RT	Other	No	T	69	A	5.98	13328
N185-SJSC_S91_L001_R1-2_001	RT	Other	No	T	69	S	3.17	13328
N185-SJSC_S91_L001_R1-2_001	RT	NNRTI	No	V	90	I	1.2	13381
N185-SJSC_S91_L001_R1-2_001	RT	NNRTI	No	V	106	I	2.35	15635
N185-SJSC_S91_L001_R1-2_001	RT	Other	No	L	210	S	5.89	27153
N185-SJSC_S91_L001_R1-2_001	PR	PIMinor	No	A	71	V	98.87	18739	1
N187-JANM_S8_L001_R1-2_001	RT	NRTI	Yes	D	67	G	2.29	10691
N187-JANM_S8_L001_R1-2_001	RT	NRTI	Yes	K	70	R	1.74	11829
N187-JANM_S8_L001_R1-2_001	RT	NRTI	Yes	M	184	I	1.82	32458
N187-JANM_S8_L001_R1-2_001	PR	PIMajor	Yes	V	82	A	1.56	16068
N187-JANM_S8_L001_R1-2_001	RT	NNRTI	No	M	230	I	1.72	27748
N187-JANM_S8_L001_R1-2_001	PR	PIMinor	No	A	71	V	4.24	21195	1
N189-FACU_S20_L001_R1-2_001	RT	Other	No	T	69	S	73.68	14396
N189-FACU_S20_L001_R1-2_001	RT	NNRTI	No	V	90	I	6.43	15021
N189-FACU_S20_L001_R1-2_001	RT	Other	No	V	118	I	57.8	17269
N189-FACU_S20_L001_R1-2_001	PR	PIMinor	No	E	35	G	1.46	19820	1
N190-DJH_S32_L001_R1-2_001	RT	NRTI	Yes	D	67	G	1.04	8442	1
N191-NCOR_S44_L001_R1-2_001	RT	Other	No	V	118	I	98.87	22797
N191-NCOR_S44_L001_R1-2_001	RT	NNRTI	No	E	138	G	1.63	27991	1
N192-MAS_S56_L001_R1-2_001	RT	NNRTI	Yes	K	103	N	21.84	17477
N192-MAS_S56_L001_R1-2_001	RT	NNRTI	Yes	K	103	S	5.18	17477	1
N193-MCLR_S68_L001_R1-2_001	RT	NRTI	Yes	K	70	E	1.02	10291
N193-MCLR_S68_L001_R1-2_001	RT	NNRTI	Yes	K	101	E	1.18	12482
N193-MCLR_S68_L001_R1-2_001	PR	PIMajor	Yes	L	90	M	1.13	25437	1
N195-MCGR_S80_L001_R1-2_001	RT	NRTI	No	T	69	N	3.02	15156	1
N197-RCR_S92_L001_R1-2_001	RT	NNRTI	Yes	K	101	E	3.97	17650
N197-RCR_S92_L001_R1-2_001	RT	NNRTI	Yes	K	103	N	74.47	17831
N197-RCR_S92_L001_R1-2_001	RT	NNRTI	Yes	V	106	A	5.44	17690
N197-RCR_S92_L001_R1-2_001	RT	NNRTI	Yes	Y	181	C	6.29	24041
N197-RCR_S92_L001_R1-2_001	PR	Other	No	K	20	R	3.22	14583
N197-RCR_S92_L001_R1-2_001	RT	NNRTI	No	P	236	L	19.78	21804
N197-RCR_S92_L001_R1-2_001	PR	PIMinor	No	A	71	I	12.46	15588
N197-RCR_S92_L001_R1-2_001	PR	PIMinor	No	A	71	T	80.27	15588
N197-RCR_S92_L001_R1-2_001	PR	PIMinor	No	A	71	V	1.23	15588	1
N198-GYS_S9_L001_R1-2_001	PR	PIMinor	No	L	10	I	2.03	17772
N198-GYS_S9_L001_R1-2_001	RT	Other	No	V	179	I	98.83	16570	1
N199-RAVT_S21_L001_R1-2_001	RT	NNRTI	Yes	K	103	N	3.95	17056
N199-RAVT_S21_L001_R1-2_001	RT	NNRTI	Yes	P	225	H	30.81	14282	1
N206-HAGA_S33_L001_R1-2_001	RT	NRTI	Yes	D	67	G	1.53	6910
N206-HAGA_S33_L001_R1-2_001	RT	Other	No	K	101	R	2.7	11161
N206-HAGA_S33_L001_R1-2_001	RT	NNRTI	No	F	227	L	1.03	37020
N206-HAGA_S33_L001_R1-2_001	PR	PIMinor	No	A	71	T	98.79	15105	1
N207-JRNA_S45_L001_R1-2_001	PR	PIMinor	No	A	71	V	6.11	24359	1
N208-MCCL_S57_L001_R1-2_001	RT	NRTI	Yes	K	70	E	3.14	12332
N208-MCCL_S57_L001_R1-2_001	RT	NNRTI	Yes	G	190	E	1.03	22294
N208-MCCL_S57_L001_R1-2_001	PR	PIMajor	Yes	I	50	V	1.63	29740
N208-MCCL_S57_L001_R1-2_001	RT	NNRTI	No	V	106	I	2	15449
N208-MCCL_S57_L001_R1-2_001	PR	PIMinor	No	Q	58	E	38.21	32791
N208-MCCL_S57_L001_R1-2_001	PR	PIMinor	No	A	71	T	98.99	30324	1
N210-RPMC_S69_L001_R1-2_001	RT	NRTI	Yes	L	210	W	3.38	13160
N210-RPMC_S69_L001_R1-2_001	PR	PIMinor	No	L	10	I	27.14	12189
N210-RPMC_S69_L001_R1-2_001	RT	NNRTI	No	V	106	I	5.06	16311
N210-RPMC_S69_L001_R1-2_001	RT	Other	No	V	179	I	92.37	14332	1
N211-ODSG_S81_L001_R1-2_001	RT	Other	No	T	69	S	1.45	8668
N211-ODSG_S81_L001_R1-2_001	PR	PIMinor	No	A	71	V	98.86	24473	1
N212-CALG_S93_L001_R2_001	RT	NNRTI	No	V	90	I	1.55	17343
N212-CALG_S93_L001_R2_001	PR	Other	No	K	20	R	2.72	17928	1
N214-MEG_S10_L001_R1-2_001	RT	NRTI	Yes	D	67	G	1.27	10392
N214-MEG_S10_L001_R1-2_001	RT	NRTI	Yes	F	77	L	1.18	10487
N214-MEG_S10_L001_R1-2_001	RT	Other	No	K	103	R	2.06	16101	1
N215-BNXRH_S22_L001_R1-2_001	RT	NRTI	Yes	L	74	V	1.19	28991
N215-BNXRH_S22_L001_R1-2_001	RT	Other	No	V	179	I	99.54	9278
N215-BNXRH_S22_L001_R1-2_001	PR	Other	No	V	82	I	99.21	22410	1
N217-GMBM_S34_L001_R1-2_001	RT	Other	No	V	179	I	85.41	9654	1
N218-CJC_S46_L001_R1-2_001	RT	NNRTI	No	V	90	I	79.08	16214
N218-CJC_S46_L001_R1-2_001	RT	Other	No	V	179	I	2.4	17449	1
N219-GSPD_S58_L001_R1-2_001	RT	NRTI	Yes	D	67	G	1.04	12918
N219-GSPD_S58_L001_R1-2_001	RT	NNRTI	Yes	K	103	N	98.66	16792
N219-GSPD_S58_L001_R1-2_001	RT	NNRTI	Yes	P	225	H	98.94	22287
N219-GSPD_S58_L001_R1-2_001	PR	PIMinor	No	L	10	V	1.31	11948
N219-GSPD_S58_L001_R1-2_001	RT	NNRTI	No	V	90	I	8.43	14976	1
N220-ISVR_S70_L001_R1-2_001	RT	NRTI	Yes	M	184	V	1.23	15977
N220-ISVR_S70_L001_R1-2_001	PR	PIMinor	Yes	F	53	L	2.52	21444
N220-ISVR_S70_L001_R1-2_001	RT	Other	No	K	101	R	18.78	20340
N220-ISVR_S70_L001_R1-2_001	RT	NNRTI	No	H	221	Y	16.07	17077
N220-ISVR_S70_L001_R1-2_001	PR	PIMinor	No	L	33	F	98.94	19724	1
N222-SEGV_S82_L001_R1-2_001	RT	NRTI	Yes	K	65	R	8.94	16730
N222-SEGV_S82_L001_R1-2_001	RT	NRTI	Yes	L	74	V	10.44	13827
N222-SEGV_S82_L001_R1-2_001	RT	NNRTI	Yes	L	100	I	6.95	15403
N222-SEGV_S82_L001_R1-2_001	RT	NNRTI	Yes	K	103	N	99.02	15299
N222-SEGV_S82_L001_R1-2_001	RT	NNRTI	Yes	V	106	A	15.13	15810
N222-SEGV_S82_L001_R1-2_001	RT	NRTI	Yes	M	184	V	7.59	26408
N222-SEGV_S82_L001_R1-2_001	RT	NNRTI	Yes	P	225	H	22.94	23527
N222-SEGV_S82_L001_R1-2_001	RT	NRTI	No	A	62	V	9.25	16823
N222-SEGV_S82_L001_R1-2_001	RT	NNRTI	No	V	90	I	98.91	14009
N222-SEGV_S82_L001_R1-2_001	RT	Other	No	V	179	I	7	26335	1
N223-AYJR_S94_L001_R1-2_001	RT	NRTI	Yes	D	67	N	1.03	23389
N223-AYJR_S94_L001_R1-2_001	RT	NNRTI	No	V	90	I	4.83	19481
N223-AYJR_S94_L001_R1-2_001	RT	Other	No	V	179	I	98.67	17167
N223-AYJR_S94_L001_R1-2_001	PR	Other	No	V	82	I	98.3	26221	1
N224-AMA_S11_L001_R1-2_001	PR	Other	No	L	33	V	2.65	21291	1
N226-JCRB_S23_L001_R1-2_001	RT	NRTI	Yes	K	70	R	1.01	6758
N226-JCRB_S23_L001_R1-2_001	PR	PIMinor	No	L	10	I	83.95	14397
N226-JCRB_S23_L001_R1-2_001	PR	Other	No	K	20	R	9.2	20478
N226-JCRB_S23_L001_R1-2_001	RT	NNRTI	No	E	138	A	99.24	21081
N226-JCRB_S23_L001_R1-2_001	PR	PIMinor	No	A	71	T	2.96	32838	1
N230-AAUM_S35_L001_R2_001	PR	PIMajor	Yes	I	50	V	1.51	33192
N230-AAUM_S35_L001_R2_001	PR	PIMajor	Yes	N	88	S	1.7	27667	1
N232-GEBR_S47_L001_R1-2_001	RT	NRTI	Yes	M	41	L	99.26	10177
N232-GEBR_S47_L001_R1-2_001	RT	NNRTI	Yes	Y	181	C	1.27	25376
N232-GEBR_S47_L001_R1-2_001	RT	NNRTI	No	V	90	I	9.46	10569
N232-GEBR_S47_L001_R1-2_001	RT	NNRTI	No	K	103	E	1.12	12744
N232-GEBR_S47_L001_R1-2_001	RT	Other	No	V	179	I	91.44	23587
N232-GEBR_S47_L001_R1-2_001	RT	Other	No	K	238	R	99.02	28224
N232-GEBR_S47_L001_R1-2_001	PR	Other	No	V	82	I	2.96	22464	1
N233-EALP_S59_L001_R1-2_001	RT	NRTI	Yes	D	67	G	5.66	10078
N233-EALP_S59_L001_R1-2_001	RT	NRTI	Yes	K	70	R	1.73	10754
N233-EALP_S59_L001_R1-2_001	PR	PIMinor	No	L	10	I	97.84	10536
N233-EALP_S59_L001_R1-2_001	RT	NNRTI	No	E	138	A	99.17	20902
N233-EALP_S59_L001_R1-2_001	PR	Other	No	L	33	V	1.77	27130	1
N237-WKM_S71_L001_R1-2_001	PR	PIMinor	No	L	10	I	98.55	12710	1
N239-RLML_S83_L001_R1_001	RT	NNRTI	Yes	K	103	N	7.07	14000
N239-RLML_S83_L001_R1_001	RT	NNRTI	No	V	106	I	1.27	14114	1
N241-REDT_S95_L001_R1_001	RT	NNRTI	No	V	106	I	2.07	16241
N241-REDT_S95_L001_R1_001	PR	PIMinor	No	A	71	T	98.16	19567	1
N245-MADT_S12_L001_R1-2_001	RT	NRTI	Yes	F	77	L	1.25	11259
N245-MADT_S12_L001_R1-2_001	PR	PIMinor	No	L	10	I	1.3	15373
N245-MADT_S12_L001_R1-2_001	RT	NNRTI	No	E	138	G	2.25	20243	1
N247-CJVT_S24_L001_R1-2_001	RT	NRTI	Yes	K	65	R	1.06	12723
N247-CJVT_S24_L001_R1-2_001	RT	Other	No	K	101	R	2.95	17476	1
N248-EAMD_S36_L001_R1-2_001	RT	NRTI	Yes	M	41	L	98.89	12804
N248-EAMD_S36_L001_R1-2_001	RT	NRTI	Yes	V	75	A	1.26	11262
N248-EAMD_S36_L001_R1-2_001	RT	Other	No	K	101	R	1.4	16137
N248-EAMD_S36_L001_R1-2_001	RT	Other	No	V	179	I	98.63	32797
N248-EAMD_S36_L001_R1-2_001	RT	Other	No	K	238	R	99.44	26189	1
N249-EJSV_S48_L001_R1-2_001	PR	PIMinor	No	L	10	I	87.97	15736
N249-EJSV_S48_L001_R1-2_001	PR	PIMinor	No	V	11	I	6.11	15837
N249-EJSV_S48_L001_R1-2_001	RT	NRTI	No	T	69	N	31.92	16218
N249-EJSV_S48_L001_R1-2_001	RT	NNRTI	No	V	90	I	11.69	15589
N249-EJSV_S48_L001_R1-2_001	RT	NNRTI	No	V	179	D	39.37	23062
N249-EJSV_S48_L001_R1-2_001	RT	NRTI	No	T	215	A	1.09	24695	1
N251-CROG_S60_L001_R1-2_001	RT	NRTI	Yes	D	67	G	1.2	19040
N251-CROG_S60_L001_R1-2_001	RT	Other	No	T	69	A	7.17	19781
N251-CROG_S60_L001_R1-2_001	RT	NNRTI	No	V	90	I	84.71	19007
N251-CROG_S60_L001_R1-2_001	RT	NNRTI	No	E	138	A	99.43	17937
N251-CROG_S60_L001_R1-2_001	RT	NNRTI	No	V	179	D	1.07	15613
N251-CROG_S60_L001_R1-2_001	RT	Other	No	V	179	I	16.79	15613
N251-CROG_S60_L001_R1-2_001	PR	PIMinor	No	A	71	V	1.16	19535	1
N254-FPPD_S84_L001_R1_001	RT	NNRTI	Yes	K	101	E	8.66	16675
N254-FPPD_S84_L001_R1_001	PR	PIMajor	Yes	I	47	V	1.63	19504
N254-FPPD_S84_L001_R1_001	RT	NNRTI	No	E	138	A	43.34	22538
N254-FPPD_S84_L001_R1_001	RT	NNRTI	No	E	138	K	9.29	22538
N254-FPPD_S84_L001_R1_001	PR	PIMinor	No	A	71	T	2.12	16638	1
N255-KVYS_S96_L001_R1-2_001	PR	PIMinor	No	A	71	T	98.92	22214	1
N257-CMDH_S1_L001_R1-2_001	IN	Other	No	E	138	D	100	292	1
N260-CLA_S25_L001_R1-2_001	RT	NRTI	Yes	D	67	N	2.8	12295
N260-CLA_S25_L001_R1-2_001	RT	NNRTI	Yes	K	103	N	99.07	13532
N260-CLA_S25_L001_R1-2_001	PR	PIMajor	Yes	M	46	I	4.15	13210
N260-CLA_S25_L001_R1-2_001	PR	PIMinor	No	L	10	I	99.18	7274
N260-CLA_S25_L001_R1-2_001	RT	Other	No	V	179	I	6.43	19107	1
N263-CACZ_S37_L001_R1-2_001	PR	PIMinor	No	L	10	I	7.48	9967
N263-CACZ_S37_L001_R1-2_001	RT	Other	No	V	179	I	96.36	11315
N263-CACZ_S37_L001_R1-2_001	PR	PIMinor	No	A	71	V	5.51	12327	1
N264-JTGR_S49_L001_R1-2_001	PR	Other	No	V	82	I	4.73	22908	1
N267-LEGM_S85_L001_R1-2_001	RT	NNRTI	No	V	90	I	82.05	10929
N267-LEGM_S85_L001_R1-2_001	RT	NNRTI	No	V	106	I	94.51	12466
N267-LEGM_S85_L001_R1-2_001	RT	Other	No	L	210	F	1.21	11950	1
N268-OASA_S2_L001_R1-2_001	RT	NRTI	Yes	K	70	E	1.47	9074
N268-OASA_S2_L001_R1-2_001	RT	NRTI	Yes	L	210	W	1.5	15188
N268-OASA_S2_L001_R1-2_001	RT	NNRTI	No	V	90	I	56.48	8619
N268-OASA_S2_L001_R1-2_001	RT	Other	No	V	118	I	18.79	10839	1
N269-KEPG_S14_L001_R1-2_001	RT	Other	No	M	41	I	1.87	14832
N269-KEPG_S14_L001_R1-2_001	RT	NNRTI	No	V	106	I	8.91	12207
N269-KEPG_S14_L001_R1-2_001	RT	Other	No	K	238	R	6.98	14191
N269-KEPG_S14_L001_R1-2_001	PR	PIMinor	No	A	71	I	5.47	12675
N269-KEPG_S14_L001_R1-2_001	PR	PIMinor	No	A	71	T	93.7	12675	1
N270-RALA_S26_L001_R1-2_001	PR	PIMinor	No	L	10	I	98.98	7677	1
N271-IACH_S38_L001_R1-2_001	PR	Other	No	V	82	I	99.61	8128	1
N274-PCC_S50_L001_R1-2_001	RT	Other	No	K	101	R	4.38	10071
N274-PCC_S50_L001_R1-2_001	PR	PIMinor	No	A	71	T	98.88	11378	1
N276-JAPS_S62_L001_R1-2_001	PR	Other	Yes	I	85	V	4.25	15334	1
N280-JLGP_S74_L001_R1-2_001	RT	NRTI	Yes	M	184	V	1.16	15234
N280-JLGP_S74_L001_R1-2_001	RT	Other	No	V	118	I	4.44	11777	1
N283-OJGH_S86_L001_R1-2_001	RT	NNRTI	Yes	Y	188	C	1.21	16355
N283-OJGH_S86_L001_R1-2_001	PR	PIMinor	Yes	G	73	S	2.16	12340
N283-OJGH_S86_L001_R1-2_001	RT	NNRTI	No	V	90	I	2.94	14512
N283-OJGH_S86_L001_R1-2_001	RT	Other	No	K	103	R	9.25	14305
N283-OJGH_S86_L001_R1-2_001	RT	Other	No	V	179	I	97.35	15993
N283-OJGH_S86_L001_R1-2_001	PR	PIMinor	No	A	71	T	98.65	12449	1
N285-EJMD_S3_L001_R1-2_001	RT	NRTI	Yes	M	184	I	1.43	13048
N285-EJMD_S3_L001_R1-2_001	RT	NRTI	Yes	K	219	E	1.53	13019
N285-EJMD_S3_L001_R1-2_001	PR	Other	No	K	20	R	3.27	16095
N285-EJMD_S3_L001_R1-2_001	RT	Other	No	L	210	F	13.53	12642
N285-EJMD_S3_L001_R1-2_001	PR	Other	No	V	82	I	85.46	12899	1
N288-MAZL_S15_L001_R1-2_001	RT	NRTI	Yes	M	41	L	98.81	7891
N288-MAZL_S15_L001_R1-2_001	RT	NNRTI	No	V	179	D	98.7	10583	1
N291-ALAG_S27_L001_R1-2_001	RT	NNRTI	Yes	K	101	E	1.71	11907
N291-ALAG_S27_L001_R1-2_001	PR	PIMajor	Yes	I	50	V	1.03	11861
N291-ALAG_S27_L001_R1-2_001	RT	NNRTI	No	V	106	I	8.39	12101	1
N292-ODCM_S39_L001_R1-2_001	RT	NNRTI	No	V	106	I	99.06	8889
N292-ODCM_S39_L001_R1-2_001	RT	Other	No	V	118	I	1.12	9454	1
N293-MKNZ_S51_L001_R1-2_001	RT	Other	No	V	118	I	1.5	14553
N293-MKNZ_S51_L001_R1-2_001	RT	NNRTI	No	E	138	A	99.26	15400	1
N294-JJR_S63_L001_R1-2_001	RT	NNRTI	No	V	106	I	26.58	14038
N294-JJR_S63_L001_R1-2_001	RT	Other	No	V	118	I	99.27	11954
N294-JJR_S63_L001_R1-2_001	PR	PIMinor	No	T	74	S	19.12	19368	1
N295-JACE_S75_L001_R1-2_001	RT	Other	No	L	210	S	2.31	16774	1
N296-MTOR_S87_L001_R1-2_001	PR	Other	No	V	82	I	99.14	9107	1
N297-YCAU_S4_L001_R1-2_001	RT	Other	No	V	118	I	98.74	16488
N297-YCAU_S4_L001_R1-2_001	PR	PIMinor	No	T	74	S	98.36	21523	1
N298-CJRR_S16_L001_R1-2_001	RT	Other	No	T	69	A	8.5	17995
N298-CJRR_S16_L001_R1-2_001	RT	NNRTI	No	V	106	I	11.86	16291	1
N300-JLRS_S40_L001_R1-2_001	PR	Other	Yes	I	85	V	2.35	18294
N300-JLRS_S40_L001_R1-2_001	PR	Other	No	L	33	V	1.05	18055
N300-JLRS_S40_L001_R1-2_001	PR	Other	No	L	89	M	6.23	19338	1
N302-MAME_S52_L001_R1-2_001	RT	NRTI	Yes	M	184	V	99.07	17929
N302-MAME_S52_L001_R1-2_001	RT	NRTI	Yes	T	215	F	9.8	18386
N302-MAME_S52_L001_R1-2_001	PR	PIMinor	No	L	10	I	94.2	10874
N302-MAME_S52_L001_R1-2_001	PR	Other	No	K	20	R	1.24	14561
N302-MAME_S52_L001_R1-2_001	RT	Other	No	V	179	I	75.23	19493	1
N303-LAOC_S64_L001_R1-2_001	RT	Other	No	M	41	I	1.13	18419
N303-LAOC_S64_L001_R1-2_001	RT	NNRTI	No	E	138	K	2.13	19450	1
N304-HLO_S76_L001_R1-2_001	RT	NNRTI	Yes	K	103	N	98.32	13021
N304-HLO_S76_L001_R1-2_001	RT	NNRTI	Yes	P	225	H	96.6	25249
N304-HLO_S76_L001_R1-2_001	PR	Other	No	K	20	R	1.1	20289
N304-HLO_S76_L001_R1-2_001	PR	PIMinor	No	A	71	V	99.07	17779	1
N305-OAHC_S88_L001_R1-2_001	RT	NRTI	Yes	K	65	R	97.58	17106
N305-OAHC_S88_L001_R1-2_001	RT	NRTI	Yes	D	67	G	41.54	14378
N305-OAHC_S88_L001_R1-2_001	RT	NRTI	Yes	D	67	N	54.13	14378
N305-OAHC_S88_L001_R1-2_001	RT	NRTI	Yes	L	74	V	97.78	19111
N305-OAHC_S88_L001_R1-2_001	RT	NRTI	Yes	Y	115	F	97.44	21832
N305-OAHC_S88_L001_R1-2_001	RT	NNRTI	Yes	V	179	F	1.96	21536
N305-OAHC_S88_L001_R1-2_001	RT	NNRTI	Yes	Y	181	C	99.12	20875
N305-OAHC_S88_L001_R1-2_001	RT	NNRTI	Yes	G	190	E	69.44	19714
N305-OAHC_S88_L001_R1-2_001	RT	NRTI	Yes	K	219	N	93.06	18010
N305-OAHC_S88_L001_R1-2_001	PR	PIMinor	No	L	10	I	98.94	9677
N305-OAHC_S88_L001_R1-2_001	RT	NRTI	No	T	69	N	1.45	19031
N305-OAHC_S88_L001_R1-2_001	RT	NNRTI	No	V	90	I	10.8	19682
N305-OAHC_S88_L001_R1-2_001	RT	NNRTI	No	G	190	Q	29.71	19714
N305-OAHC_S88_L001_R1-2_001	RT	NNRTI	No	H	221	Y	3.21	18420	1
N308-YALM_S5_L001_R1-2_001	RT	NNRTI	Yes	K	103	N	98.77	16561
N308-YALM_S5_L001_R1-2_001	RT	NRTI	No	T	69	N	6.68	20250
N308-YALM_S5_L001_R1-2_001	RT	NNRTI	No	K	238	T	37.08	13544
N308-YALM_S5_L001_R1-2_001	PR	Other	No	V	82	I	98.83	21601	1
N311-EAMM_S29_L001_R1-2_001	RT	NRTI	No	T	69	N	1.23	13293
N311-EAMM_S29_L001_R1-2_001	RT	Other	No	T	69	S	98.04	13293
N311-EAMM_S29_L001_R1-2_001	RT	NNRTI	No	V	106	I	1.65	11514
N311-EAMM_S29_L001_R1-2_001	PR	PIMinor	No	A	71	V	98.74	9741
N311-EAMM_S29_L001_R1-2_001	PR	Other	No	V	82	I	99.12	10350	1
N312-MDA_S41_L001_R1-2_001	RT	NNRTI	Yes	Y	188	C	4.49	13051
N312-MDA_S41_L001_R1-2_001	RT	NNRTI	No	V	108	I	98.45	12754	1
N313-DJGN_S53_L001_R1-2_001	RT	NRTI	Yes	D	67	G	1.38	15619
N313-DJGN_S53_L001_R1-2_001	PR	PIMinor	Yes	F	53	L	1.78	15307
N313-DJGN_S53_L001_R1-2_001	RT	Other	No	V	179	I	18.69	16622
N313-DJGN_S53_L001_R1-2_001	PR	Other	No	L	33	V	32.56	14177	1
N316-MASM_S65_L001_R1-2_001	PR	PIMajor	Yes	I	47	V	1.1	10909
N316-MASM_S65_L001_R1-2_001	RT	NRTI	No	K	65	E	1.19	17011
N316-MASM_S65_L001_R1-2_001	RT	Other	No	T	69	S	99	16637
N316-MASM_S65_L001_R1-2_001	PR	PIMinor	No	A	71	V	98.96	11426	1
N319-NAGP_S77_L001_R1-2_001	RT	Other	No	V	179	I	10.67	10052
N319-NAGP_S77_L001_R1-2_001	PR	PIMinor	No	A	71	V	40.77	12837
N319-NAGP_S77_L001_R1-2_001	PR	Other	No	V	82	I	1.34	11397	1
N323-MNLC_S89_L001_R1-2_001	PR	PIMinor	No	L	10	I	21.35	13300
N323-MNLC_S89_L001_R1-2_001	RT	NRTI	No	T	69	N	41.12	21595
N323-MNLC_S89_L001_R1-2_001	RT	Other	No	T	69	S	58	21595
N323-MNLC_S89_L001_R1-2_001	PR	PIMinor	No	K	20	T	2.48	16068
N323-MNLC_S89_L001_R1-2_001	PR	PIMinor	No	A	71	V	98.81	15843	1
N328-FJFM_S6_L001_R1-2_001	RT	NRTI	Yes	V	75	A	2.6	12978
N328-FJFM_S6_L001_R1-2_001	RT	Other	No	K	101	R	2.34	13307
N328-FJFM_S6_L001_R1-2_001	RT	NNRTI	No	V	106	I	6.3	13811
N328-FJFM_S6_L001_R1-2_001	RT	Other	No	L	210	F	51.71	17574	1
N335-RASCH_S18_L001_R1-2_001	PR	PIMinor	No	L	10	I	1.58	8121
N335-RASCH_S18_L001_R1-2_001	RT	Other	No	K	103	R	15.99	12544
N335-RASCH_S18_L001_R1-2_001	PR	PIMinor	No	A	71	V	1.05	15213	1
N337-SMP_S30_L001_R1-2_001	RT	NRTI	Yes	F	77	L	1.08	8986
N337-SMP_S30_L001_R1-2_001	PR	PIMajor	Yes	V	82	A	1.33	15454
N337-SMP_S30_L001_R1-2_001	RT	Other	No	V	179	I	1.03	10685
N337-SMP_S30_L001_R1-2_001	PR	PIMinor	No	A	71	V	98.8	14773	1
N338-ACPC_S42_L001_R1-2_001	PR	PIMajor	Yes	D	30	N	1.13	9063
N338-ACPC_S42_L001_R1-2_001	PR	PIMinor	No	V	11	I	2.73	7922
N338-ACPC_S42_L001_R1-2_001	RT	Other	No	V	118	I	98.54	13930
N338-ACPC_S42_L001_R1-2_001	RT	NNRTI	No	V	179	D	98.68	12935	1
N339-RABG_S54_L001_R1-2_001	RT	NRTI	Yes	T	69	D	14.85	15202
N339-RABG_S54_L001_R1-2_001	RT	NRTI	Yes	K	219	Q	71.91	11202
N339-RABG_S54_L001_R1-2_001	PR	PIMinor	No	L	10	F	2.57	11225
N339-RABG_S54_L001_R1-2_001	RT	NRTI	No	T	69	N	2.45	15202
N339-RABG_S54_L001_R1-2_001	RT	Other	No	V	118	I	98.11	14044
N339-RABG_S54_L001_R1-2_001	RT	NNRTI	No	V	179	D	98.95	11378	1
N340-LARR_S66_L001_R1-2_001	RT	NRTI	Yes	D	67	G	1.14	14432	1
N341-ESMR_S78_L001_R1-2_001	RT	NRTI	Yes	K	65	R	1.29	13197
N341-ESMR_S78_L001_R1-2_001	PR	Other	No	L	33	V	2.08	10219
N341-ESMR_S78_L001_R1-2_001	PR	Other	No	L	89	M	99.06	10985	1
N342-ZRSA_S90_L001_R1_001	RT	NNRTI	No	A	98	G	1.34	6871	1
N343-AFAS_S7_L001_R1-2_001	RT	NRTI	No	T	215	A	1.74	13477	1
N344-EJRC_S19_L001_R1-2_001	RT	NNRTI	Yes	K	103	N	9.53	17558
N344-EJRC_S19_L001_R1-2_001	RT	NRTI	No	V	75	I	99.21	16949
N344-EJRC_S19_L001_R1-2_001	RT	Other	No	V	179	I	96.12	15128	1
N345-CROS_S31_L001_R1-2_001	RT	NNRTI	Yes	V	106	A	1.93	15334
N345-CROS_S31_L001_R1-2_001	RT	NRTI	Yes	K	219	Q	8.36	15274
N345-CROS_S31_L001_R1-2_001	PR	PIMajor	Yes	M	46	I	1.38	15778
N345-CROS_S31_L001_R1-2_001	PR	Other	No	K	20	R	99.44	11344
N345-CROS_S31_L001_R1-2_001	RT	Other	No	V	118	I	98.78	15156
N345-CROS_S31_L001_R1-2_001	RT	NNRTI	No	E	138	A	98.79	16553	1
N346-EADD_S43_L001_R1-2_001	RT	NNRTI	No	E	138	A	99.46	14395
N346-EADD_S43_L001_R1-2_001	RT	NNRTI	No	V	179	D	98.99	16267	1
N347-ARCR_S55_L001_R1-2_001	RT	NRTI	Yes	M	41	L	99.21	17054
N347-ARCR_S55_L001_R1-2_001	RT	NRTI	Yes	K	65	R	4.88	17652
N347-ARCR_S55_L001_R1-2_001	PR	PIMinor	No	L	10	I	1.75	6163
N347-ARCR_S55_L001_R1-2_001	RT	NNRTI	No	V	106	I	8.09	15386
N347-ARCR_S55_L001_R1-2_001	PR	Other	No	V	82	I	1.47	15453	1
N348-RASM_S67_L001_R1-2_001	RT	NRTI	Yes	M	41	L	2.34	13638
N348-RASM_S67_L001_R1-2_001	PR	PIMinor	No	L	10	I	5.33	8174
N348-RASM_S67_L001_R1-2_001	PR	Other	No	V	82	I	16	12903	1
N349-MEPM_S79_L001_R1-2_001	RT	NRTI	Yes	M	41	L	99.21	16466
N349-MEPM_S79_L001_R1-2_001	PR	Other	No	K	20	R	3.06	10664
N349-MEPM_S79_L001_R1-2_001	RT	NNRTI	No	V	106	I	6.89	14930	1
N350-MLC_S91_L001_R1-2_001	RT	NRTI	Yes	K	219	R	1.54	21262
N350-MLC_S91_L001_R1-2_001	RT	Other	No	L	210	S	1.15	21586	1
N351-MALL_S8_L001_R1-2_001	PR	Other	No	L	33	V	98.92	11053	1
N355-LEBG_S32_L001_R1-2_001	RT	NNRTI	Yes	K	103	N	98.53	10234
N355-LEBG_S32_L001_R1-2_001	RT	NNRTI	No	V	90	I	85.67	9567	1
N356-CMOM_S44_L001_R1-2_001	PR	PIMinor	Yes	N	88	D	1.07	13396
N356-CMOM_S44_L001_R1-2_001	RT	Other	No	K	238	R	1.08	12482	1
N357-EAEG_S56_L001_R1-2_001	RT	NRTI	Yes	K	219	R	1.05	11787
N357-EAEG_S56_L001_R1-2_001	PR	PIMajor	Yes	M	46	I	3.68	14020	1
N358-MAGA_S68_L001_R1-2_001	RT	Other	No	T	69	A	24.86	16000
N358-MAGA_S68_L001_R1-2_001	RT	NRTI	No	T	69	N	3.98	16000
N358-MAGA_S68_L001_R1-2_001	RT	Other	No	T	69	S	9.6	16000
N358-MAGA_S68_L001_R1-2_001	PR	Other	No	V	82	I	2.55	14903	1
N360-JJL_S80_L001_R1-2_001	RT	NNRTI	No	V	90	I	98.87	12755
N360-JJL_S80_L001_R1-2_001	PR	Other	No	K	20	R	1.23	11228
N360-JJL_S80_L001_R1-2_001	RT	Other	No	V	179	I	98.95	14627	1
N361-AMM_S92_L001_R1-2_001	RT	Other	No	K	101	R	3.97	12354	1
N363-GRB_S21_L001_R1-2_001	PR	PIMinor	No	L	10	V	10.88	9608
N363-GRB_S21_L001_R1-2_001	RT	Other	No	T	69	A	9	11679
N363-GRB_S21_L001_R1-2_001	PR	Other	No	K	20	R	96.13	11360	1
									233

## Sheet: HIVdb NGS
	Seq ID	PR GeneSummary	PR subtype	PR subtype match	PR firstAA	PR lastAA	PR Stop Codons, Frame Shifts	PR B,D,H,V,N	PR Unusual Residues	PR G-A Hypermutated	RT GeneSummary	RT subtype	RT subtype match	RT firstAA	RT lastAA	RT Stop Codons, Frame Shifts	RT B,D,H,V,N	RT Unusual Residues	RT G-A Hypermutated	indels	reading frame shifts	PI_MAJOR	PI_MINOR	PI_OTHER	ATV/r	ATV/r	DRV/r	DRV/r	FPV/r	FPV/r	IDV/r	IDV/r	LPV/r	LPV/r	NFV	NFV	SQV/r	SQV/r	TPV/r	TPV/r	PI PDR	NRTI	NNRTI	RTI_OTHER	3TC	3TC	ABC	ABC	AZT
1	N006-REVP_S1_L001_R1-2_001_cons-20	PR	B	92.6	1	99	None	None	None	None	RT	B	93.8	1	341	None	None	None	None	There are no insertions or deletions	There are no reading frameshifts	None	None	T12PT,I13IV,K14R,E35D,M36I,N37D,L63R,I64V,H69Q,K70E,V82IV	Susceptible	0	Susceptible	0	Susceptible	0	Susceptible	0	Susceptible	0	Susceptible	0	Susceptible	0	Susceptible	0	0	None	None	K20R,S68G,D123E,T165IT,E169D,T200AE,R211K,V245KQ,E248DE,A272G,T286A,I293V,E297K,I329L,G335GS	Susceptible	0	Susceptible	0	Susceptible
1	N007-RSCR_S13_L001_R1-2_001_cons-20	PR	B	94.3	1	99	None	None	None	None	RT	B	95.4	1	341	None	None	None	None	There are no insertions or deletions	There are no reading frameshifts	None	None	G16A,I62V,L63C,C67CS,I72IT,V77I	Susceptible	0	Susceptible	0	Susceptible	0	Susceptible	0	Susceptible	0	Susceptible	0	Susceptible	0	Susceptible	0	0	None	None	V35L,K122E,D123N,I135T,S162C,N175Y,T200A,R211K,V245E,A272P,K277R,L283I,V292I,I293V,E297A	Susceptible	0	Susceptible	0	Susceptible
1	N008-MLGS_S25_L001_R1-2_001_cons-20	PR	B	94.9	1	99	None	None	None	None	RT	B	95.4	1	341	None	None	None	None	There are no insertions or deletions	There are no reading frameshifts	None	None	G16A,I62V,L63C,I72T,V77I	Susceptible	0	Susceptible	0	Susceptible	0	Susceptible	0	Susceptible	0	Susceptible	0	Susceptible	0	Susceptible	0	0	None	None	V35L,K122E,D123N,I135T,S162C,N175Y,T200A,R211K,V245E,A272P,K277R,L283I,V292I,I293V,E297A	Susceptible	0	Susceptible	0	Susceptible
1	N009-OEUC_S37_L001_R1-2_001_cons-20	PR	B	93.3	1	99	None	None	None	None	RT	B	93.5	1	340	None	None	None	None	There are no insertions or deletions	There are no reading frameshifts	None	None	T12K,I13V,L19I,M36LM,N37S,R41K,K43R,L63P,K70R,L89M	Susceptible	0	Susceptible	0	Susceptible	0	Susceptible	0	Susceptible	0	Susceptible	0	Susceptible	0	Susceptible	0	0	None	None	V60I,D123E,I135K,D177E,T200AT,R211K,V245Q,A272P,R284KR,T286A,A288S,V292I,I293V,E297T,I309V,V317A,I326V,Q334LQ	Susceptible	0	Susceptible	0	Susceptible
1	N010-GRON_S49_L001_R1-2_001_cons-20	PR	B	94.9	1	99	None	None	None	None	RT	B	94.3	1	341	None	None	None	None	There are no insertions or deletions	There are no reading frameshifts	None	None	I13V,I15V,E35D,M36I,N37D,L63A	Susceptible	0	Susceptible	0	Susceptible	0	Susceptible	0	Susceptible	0	Susceptible	0	Susceptible	0	Susceptible	0	0	None	None	V35T,T39I,K82R,R83K,D123E,I135V,Q174H,D177E,R211K,A272P,K277R,T286A,I293V,E297A,I329L,G333E,Q334H	Susceptible	0	Susceptible	0	Susceptible
1	N012-BALV_S61_L001_R1-2_001_cons-20	PR	B	92.3	1	99	None	None	None	None	RT	B	93.7	1	341	None	None	None	None	There are no insertions or deletions	There are no reading frameshifts	None	None	K14KR,K20R,M36I,N37D,L63R,I64V,H69Q,K70E,V82I,I93L	Susceptible	0	Susceptible	0	Susceptible	0	Susceptible	0	Susceptible	0	Susceptible	0	Susceptible	0	Susceptible	0	0	None	None	K11KR,K20R,S68G,D123E,E169DE,T200A,Q207H,R211K,V245E,A272G,R284KR,T286A,I293V,E297R,K311R,V317T,I326IV,I329L	Susceptible	0	Susceptible	0	Susceptible
1	N013-FLVG_S3_L001_R1-2_001_cons-20	PR	B	94.6	1	99	None	None	None	None	RT	B	93.2	1	341	None	None	None	None	There are no insertions or deletions	There are no reading frameshifts	None	None	I13V,L19LS,E35DE,M36IM,N37NS,I62IV,L63P	Susceptible	0	Susceptible	0	Susceptible	0	Susceptible	0	Susceptible	0	Susceptible	0	Susceptible	0	Susceptible	0	0	None	E138A	S68G,K104R,I135T,I195IV,R199KR,T200AT,K201KR,Q207E,R211K,F214L,A272P,T286AT,A288S,V292I,I293IV,E297AS,K311R	Susceptible	0	Susceptible	0	Susceptible
1	N013-JADR_S73_L001_R1-2_001_cons-20	PR	B	96.3	1	99	None	None	None	None	RT	B	94	1	341	None	None	None	None	There are no insertions or deletions	There are no reading frameshifts	None	None	I15V,I62V,L63P,H69N	Susceptible	0	Susceptible	0	Susceptible	0	Susceptible	0	Susceptible	0	Susceptible	0	Susceptible	0	Susceptible	0	0	None	V90I	S68G,D86E,K122E,I135T,E169D,D177E,G196E,R211K,V245IMV,A272P,K275R,K277R,V292IV,I293V,E297K,V314I,I329L,G333E,Q334Y	Susceptible	0	Susceptible	0	Susceptible
1	N014-AJUS_S85_L001_R1-2_001_cons-20	PR	B	94.3	1	99	None	None	None	None	RT	B	94.7	1	341	None	None	None	None	There are no insertions or deletions	There are no reading frameshifts	None	A71AT	T12DN,L19I,E35D,N37DGNS,R41K,Q61EQ,L63P,V77IV,I93L	Susceptible	0	Susceptible	0	Susceptible	0	Susceptible	0	Susceptible	0	Susceptible	0	Susceptible	0	Susceptible	0	0	None	V90I	S68G,D86N,D123E,S162C,I178L,T200AT,I202V,E204DE,R211AEKT,A272P,T286A,E297K,A327V	Susceptible	0	Susceptible	0	Susceptible
1	N015-PDGM_S2_L001_R1-2_001_cons-20	PR	B	93.3	1	99	None	None	None	None	RT	B	94.9	1	341	None	None	None	None	There are no insertions or deletions	There are no reading frameshifts	None	None	T4AT,K14R,E35D,N37E,L63ST,I64IV,E65D,H69R,V77I	Susceptible	0	Susceptible	0	Susceptible	0	Susceptible	0	Susceptible	0	Susceptible	0	Susceptible	0	Susceptible	0	0	None	None	R83K,K122E,I135T,D177E,T200I,R211K,A272P,K277R,T286A,E297K,I326IV,I329L,G333E	Susceptible	0	Susceptible	0	Susceptible
1	N016-EVRC_S14_L001_R1-2_001_cons-20	PR	B	93.6	1	99	None	None	None	None	RT	B	95.7	1	341	None	None	None	None	There are no insertions or deletions	There are no reading frameshifts	None	None	I13V,I15V,E35D,M36I,N37D,I64V	Susceptible	0	Susceptible	0	Susceptible	0	Susceptible	0	Susceptible	0	Susceptible	0	Susceptible	0	Susceptible	0	0	M41L	None	T39S,V60I,K102R,K122E,T139A,R211K,A272P,K277R,I293V,P294S,E297A,I329L,G333E,Q334H	Susceptible	5	Potential low-level resistance	10	Low-level resistance
1	N017-UJUR_S26_L001_R1-2_001_cons-20	PR	B	94.3	1	99	None	None	None	None	RT	B	94.9	1	341	None	None	None	None	There are no insertions or deletions	There are no reading frameshifts	None	None	K14R,E35D,N37E,L63S,I64V,E65D,H69R,V77I	Susceptible	0	Susceptible	0	Susceptible	0	Susceptible	0	Susceptible	0	Susceptible	0	Susceptible	0	Susceptible	0	0	None	None	R83K,D123DE,I142T,D177E,T200I,R211K,A272P,K277R,T286A,E297K,I329IL,G333E	Susceptible	0	Susceptible	0	Susceptible
1	N018-ECCG_S38_L001_R1-2_001_cons-20	PR	B	94.6	1	99	None	None	None	None	RT	B	94.5	1	341	None	None	None	None	There are no insertions or deletions	There are no reading frameshifts	None	None	T12S,N37NS,L38I,I62V,L63P,V77I	Susceptible	0	Susceptible	0	Susceptible	0	Susceptible	0	Susceptible	0	Susceptible	0	Susceptible	0	Susceptible	0	0	None	None	K20R,V35I,K64KR,D86E,R211K,A288S,D324DE,G333E,Q334H	Susceptible	0	Susceptible	0	Susceptible
1	N019-LALC_S50_L001_R2_001_cons-20	PR	B	96.6	1	99	None	None	None	None	RT	B	93.9	1	341	None	None	None	None	There are no insertions or deletions	There are no reading frameshifts	None	None	L19IL,L63P,V77I	Susceptible	0	Susceptible	0	Susceptible	0	Susceptible	0	Susceptible	0	Susceptible	0	Susceptible	0	Susceptible	0	0	None	V106IV	K11R,V60I,R83KR,I135V,I142IM,S162A,E169D,I178L,R211K,A288S,K311R	Susceptible	0	Susceptible	0	Susceptible
1	N020-FCUA_S62_L001_R1-2_001_cons-20	PR	B	96	1	99	None	None	None	None	RT	B	94.1	1	341	None	None	None	None	There are no insertions or deletions	There are no reading frameshifts	None	None	E35D,I62V,L63P,H69HN,V77IV	Susceptible	0	Susceptible	0	Susceptible	0	Susceptible	0	Susceptible	0	Susceptible	0	Susceptible	0	Susceptible	0	0	None	V106IV	E28EG,K46KQ,K122EK,E169D,G196EG,R211K,F214FL,V245M,A272P,V276I,K277R,L283I,V292I,I293V,E297K,V314I,I329L,G333E,Q334Y	Susceptible	0	Susceptible	0	Susceptible
1	N021-JAM_S74_L001_R1-2_001_cons-20	PR	B	92.9	1	99	None	None	None	None	RT	B	94	1	342	None	None	None	None	There are no insertions or deletions	There are no reading frameshifts	None	None	I15V,G17E,N37Q,R41K,I62V,L63P,I72V,V77I,I93L	Susceptible	0	Susceptible	0	Susceptible	0	Susceptible	0	Susceptible	0	Susceptible	0	Susceptible	0	Susceptible	0	0	None	V90IV,K103N	D86E,W88S,K122E,D123S,I135IKM,S162Y,Q174H,I178L,R211K,A272P,K277R,P294T,I326V	Susceptible	0	Susceptible	0	Susceptible
1	N022-MFE_S86_L001_R1-2_001_cons-20	PR	B	92.3	1	99	None	None	None	None	RT	B	93.7	1	340	None	None	None	None	There are no insertions or deletions	There are no reading frameshifts	None	None	G16EG,E35D,N37DN,D60DE,I62IV,L63A,I72IV,V77I	Susceptible	0	Susceptible	0	Susceptible	0	Susceptible	0	Susceptible	0	Susceptible	0	Susceptible	0	Susceptible	0	0	None	None	E6DE,V8IV,K11KR,V35T,T39KT,K82KR,D123E,I142IV,D177E,T200IT,R211K,F214L,E248D,A272P,K277R,I293V,E297K,S322ST,I329L	Susceptible	0	Susceptible	0	Susceptible
1	N024-BAGF_S15_L001_R1-2_001_cons-20	PR	B	94.3	1	99	None	None	None	None	RT	B	95.4	1	341	None	None	None	None	There are no insertions or deletions	There are no reading frameshifts	None	A71T	K14R,L19IL,E35D,N37E,I62V,L63P,I72IT,I93L	Susceptible	0	Susceptible	0	Susceptible	0	Susceptible	0	Susceptible	0	Susceptible	0	Susceptible	0	Susceptible	0	0	None	None	V35I,R83K,T139S,S162Y,D177E,I178M,R211K,A272P,K277R,I293V,E297K,I329L,G333E	Susceptible	0	Susceptible	0	Susceptible
1	N025-MEVB_S27_L001_R1-2_001_cons-20	PR	B	93.9	1	99	None	None	None	None	RT	B	95.4	1	341	None	None	None	None	There are no insertions or deletions	There are no reading frameshifts	None	None	E35D,N37D,D60DE,I62V,L63P,I64IL,H69Y,I72T,V77IV	Susceptible	0	Susceptible	0	Susceptible	0	Susceptible	0	Susceptible	0	Susceptible	0	Susceptible	0	Susceptible	0	0	None	None	D121Y,K122E,E169D,R211K,V245R,A272P,K277R,I293V,E298DE,V314I,V317AV,I329L,G333E,Q334Y	Susceptible	0	Susceptible	0	Susceptible
1	N026-MLMA_S39_L001_R1-2_001_cons-20	PR	B	94.6	1	99	None	None	None	None	RT	B	94.1	1	341	None	None	None	None	There are no insertions or deletions	There are no reading frameshifts	M46I	None	L19I,E35D,N37E,L63A,V77I,I93L	Potential low-level resistance	10	Susceptible	0	Potential low-level resistance	10	Potential low-level resistance	10	Potential low-level resistance	10	Low-level resistance	20	Susceptible	5	Susceptible	5	1	None	None	E6D,K11R,V35I,R83K,K104R,D123E,I135V,D177E,I178M,T200I,R211K,A272P,K277R,T286A,P294T,E297K,I329L,G333E	Susceptible	0	Susceptible	0	Susceptible
1	N027-ARGE_S51_L001_R1-2_001_cons-20	PR	B	94.3	1	99	None	None	None	None	RT	B	94.5	1	341	None	None	None	None	There are no insertions or deletions	There are no reading frameshifts	None	None	K14R,M36I,N37D,L63R,I64V,H69Q,K70E,V82I	Susceptible	0	Susceptible	0	Susceptible	0	Susceptible	0	Susceptible	0	Susceptible	0	Susceptible	0	Susceptible	0	0	None	None	K20R,S68G,D123E,T165IT,E169D,T200A,R211K,V245E,K277R,R284KR,T286AV,I293V,E297K,I329L	Susceptible	0	Susceptible	0	Susceptible
1	N029-LAPR_S63_L001_R1-2_001_cons-20	PR	B	95.6	1	99	None	None	None	None	RT	B	94.9	1	341	None	None	None	None	There are no insertions or deletions	There are no reading frameshifts	None	None	T12R,L19I,E35D,N37E,R41K,L63P,E65D	Susceptible	0	Susceptible	0	Susceptible	0	Susceptible	0	Susceptible	0	Susceptible	0	Susceptible	0	Susceptible	0	0	None	None	I5IV,T7PT,V35I,W88CW,I135T,D177E,T200I,R211K,F214FL,I244V,E248D,A272P,K277R,I293IV,E297K,A304E,V314M,I329L,G333E	Susceptible	0	Susceptible	0	Susceptible
1	N031-FRUR_S75_L001_R1-2_001_cons-20	PR	B	93.9	1	99	None	None	None	None	RT	B	94.4	1	341	None	None	86	None	There are no insertions or deletions	There are no reading frameshifts	None	None	E35DE,N37E,R57K,D60E,L63P,I64V,E65D,I72IV,V77I	Susceptible	0	Susceptible	0	Susceptible	0	Susceptible	0	Susceptible	0	Susceptible	0	Susceptible	0	Susceptible	0	0	None	None	D86NS,K102KQ,D123DE,S162Y,D177E,V179I,T200I,I202V,R211K,A272P,K277R,T286A,P294Q,E297K,K311KR,V317AV,I329L,G333E	Susceptible	0	Susceptible	0	Susceptible
1	N032-NAMA_S87_L001_R1-2_001_cons-20	PR	B	94.6	1	99	None	None	None	None	RT	B	95.7	1	341	None	None	None	None	There are no insertions or deletions	There are no reading frameshifts	None	None	T12AT,K14R,I15V,E35D,N37E,I62V,L63P,I93L	Susceptible	0	Susceptible	0	Susceptible	0	Susceptible	0	Susceptible	0	Susceptible	0	Susceptible	0	Susceptible	0	0	None	None	V35T,T39A,E40D,I135IV,D177E,R211K,P243S,A272P,I293V,E297K,I309L,I329L	Susceptible	0	Susceptible	0	Susceptible
1	N033-MFM_S4_L001_R1-2_001_cons-20	PR	B	92.6	1	99	None	None	None	None	RT	B	92.8	1	341	None	None	None	None	There are no insertions or deletions	There are no reading frameshifts	None	None	T12KT,I13IV,G16EG,P39PS,R41KR,L63FLPS,V77IV	Susceptible	0	Susceptible	0	Susceptible	0	Susceptible	0	Susceptible	0	Susceptible	0	Susceptible	0	Susceptible	0	0	None	None	E6DE,K20KR,V35IV,E36EK,W88CW,K101KQ,K102KQ,D123DE,I135IK,S162CS,I178IM,G196EG,E204DE,R211KR,F214FL,S251RS,A272AS,K277R,T286AT,I293IV,P294PQ,E297EK,Q334EQ,G335CG	Susceptible	0	Susceptible	0	Susceptible
1	N034-RMCV_S16_L001_R1-2_001_cons-20	PR	B	93.9	1	99	None	None	None	None	RT	B	94.3	1	341	None	None	None	None	There are no insertions or deletions	There are no reading frameshifts	None	L10I	I13V,E35DE,M36I,D60E,I64V,I72V,I93L	Susceptible	0	Susceptible	0	Susceptible	0	Susceptible	0	Susceptible	0	Susceptible	0	Susceptible	0	Susceptible	0	0	None	None	K20R,V35I,T39A,R83K,D123E,S162C,D177E,I178MV,Q207R,R211Q,A272P,K277R,T286A,E291D,V292I,I293V,P294T,E297R,I329L,G333E,G335S	Susceptible	0	Susceptible	0	Susceptible
1	N035-SGAR_S28_L001_R1-2_001_cons-20	PR	B	92.9	1	99	None	None	None	None	RT	B	94	1	342	None	None	None	None	There are no insertions or deletions	There are no reading frameshifts	None	None	I13IV,E35D,N37HQ,R41K,R57KR,L63P,I93L	Susceptible	0	Susceptible	0	Susceptible	0	Susceptible	0	Susceptible	0	Susceptible	0	Susceptible	0	Susceptible	0	0	None	None	V35E,T39A,I135R,I142IV,T200I,I202V,R211K,E248D,D250E,I257IL,V261I,A272P,T286A,E297EK,L310I,I326V	Susceptible	0	Susceptible	0	Susceptible
1	N037-GJA_S40_L001_R1-2_001_cons-20	PR	B	94.9	1	99	None	None	None	None	RT	B	94.8	1	342	None	None	None	None	There are no insertions or deletions	There are no reading frameshifts	None	A71T	E35D,R41K,I62V,L63P,I72T	Susceptible	0	Susceptible	0	Susceptible	0	Susceptible	0	Susceptible	0	Susceptible	0	Susceptible	0	Susceptible	0	0	None	V106I	D123E,I142T,S162C,E169D,R211T,V245KR,A272P,K277R,I293V,E297K,V314I,I329L,G333E,Q334Y	Susceptible	0	Susceptible	0	Susceptible
1	N039-WPSV_S52_L001_R1-2_001_cons-20	PR	B	94.3	1	99	None	None	None	None	RT	B	95	1	342	None	None	None	None	There are no insertions or deletions	There are no reading frameshifts	None	A71T	I13V,I62V,L63P,V77I	Susceptible	0	Susceptible	0	Susceptible	0	Susceptible	0	Susceptible	0	Susceptible	0	Susceptible	0	Susceptible	0	0	None	None	K20R,V35I,I142T,S162C,R211K,A272P,K277KR,I293V,G333E	Susceptible	0	Susceptible	0	Susceptible
1	N040-HEA_S64_L001_R1-2_001_cons-20	PR	B	95.6	1	99	None	None	None	None	RT	B	94.5	1	339	None	None	None	None	There are no insertions or deletions	There are no reading frameshifts	None	None	E35D,N37E,I62V,L63HP,E65DE,I93L	Susceptible	0	Susceptible	0	Susceptible	0	Susceptible	0	Susceptible	0	Susceptible	0	Susceptible	0	Susceptible	0	0	None	None	K20KR,V35I,K82KR,R83K,A98S,D123E,K166R,D177DE,R211K,A272S,K277R,T286A,E297K,I309L,I329L,G333E	Susceptible	0	Susceptible	0	Susceptible
1	N041-MAAC_S76_L001_R1-2_001_cons-20	PR	B	96	1	99	None	None	None	None	RT	B	94.1	1	340	None	35	None	None	There are no insertions or deletions	There are no reading frameshifts	None	None	I15V,L19I,N37E,L63P,E65D,K70R	Susceptible	0	Susceptible	0	Susceptible	0	Susceptible	0	Susceptible	0	Susceptible	0	Susceptible	0	Susceptible	0	0	None	None	V35X,D86E,D123E,I132IV,D177E,T200I,I202V,R211K,A272P,K277R,T286A,V292I,I293V,E297Q,K311R,I329L,G333E	Susceptible	0	Susceptible	0	Susceptible
1	N042-HALM_S88_L001_R1-2_001_cons-20	PR	B	95.3	1	99	None	None	None	None	RT	B	95.1	1	341	None	None	None	None	There are no insertions or deletions	There are no reading frameshifts	None	None	E35D,M36I,R41K,I62V,L63A,I93IL	Susceptible	0	Susceptible	0	Susceptible	0	Susceptible	0	Susceptible	0	Susceptible	0	Susceptible	0	Susceptible	0	0	None	V90I	S68N,D86E,D123E,V245DEHQ,A272P,V276I,P294S,E297A,Q334E	Susceptible	0	Susceptible	0	Susceptible
1	N043-SUAC_S5_L001_R1-2_001_cons-20	PR	B	94.3	1	99	None	None	None	None	RT	B	93.6	1	342	None	None	None	None	There are no insertions or deletions	There are no reading frameshifts	None	None	N37S,L63Q,I64V,V77I	Susceptible	0	Susceptible	0	Susceptible	0	Susceptible	0	Susceptible	0	Susceptible	0	Susceptible	0	Susceptible	0	0	None	None	I135T,S162C,E169D,Q174K,I178L,I195L,T200A,Q207E,R211K,I244V,V245K,A272P,P294Q,S322A	Susceptible	0	Susceptible	0	Susceptible
1	N044-LASS_S17_L001_R1-2_001_cons-20	PR	B	94.3	1	99	None	None	None	None	RT	B	95.4	1	326	None	None	None	None	There are no insertions or deletions	There are no reading frameshifts	None	A71T	T12N,K14R,P39S,R41K,L63P,V77I,I93L	Susceptible	0	Susceptible	0	Susceptible	0	Susceptible	0	Susceptible	0	Susceptible	0	Susceptible	0	Susceptible	0	0	None	None	V8I,D123E,I135V,P170S,P176S,D177N,T200I,I202V,E248D,A272P,I326V	Susceptible	0	Susceptible	0	Susceptible
1	N045-RALR_S29_L001_R1-2_001_cons-20	PR	B	93.9	1	99	None	None	None	None	RT	B	94.9	1	341	None	None	None	None	There are no insertions or deletions	There are no reading frameshifts	None	None	I13IV,K14R,E35D,M36I,R57KR,I62V,L63P,V77I,I93L	Susceptible	0	Susceptible	0	Susceptible	0	Susceptible	0	Susceptible	0	Susceptible	0	Susceptible	0	Susceptible	0	0	None	None	V35IV,I135V,D177E,T200I,V245E,A272P,P294S,E312V,I326V,I329V	Susceptible	0	Susceptible	0	Susceptible
1	N046-JEOT_S41_L001_R1-2_001_cons-20	PR	B	95.6	1	99	None	None	None	None	RT	B	95.1	1	342	None	None	None	None	There are no insertions or deletions	There are no reading frameshifts	None	None	T12ST,N37S,I62V,L63P,V77I,I93L	Susceptible	0	Susceptible	0	Susceptible	0	Susceptible	0	Susceptible	0	Susceptible	0	Susceptible	0	Susceptible	0	0	None	None	K20R,S162C,T200A,R211K,T286AT,I293IV,G333E,Q334H	Susceptible	0	Susceptible	0	Susceptible
1	N047-DJMG_S53_L001_R1-2_001_cons-20	PR	B	93.9	1	99	None	None	None	None	RT	B	94.3	1	363	None	None	None	None	There are no insertions or deletions	There are no reading frameshifts	None	None	N37D,L63T,I64V,I72V,V77I,I93L	Susceptible	0	Susceptible	0	Susceptible	0	Susceptible	0	Susceptible	0	Susceptible	0	Susceptible	0	Susceptible	0	0	None	V106I	V35M,K122EK,D123E,K173E,D177E,R211Q,A272P,K277R,E297K,D324DE,I329L,G333E,R356K	Susceptible	0	Susceptible	0	Susceptible
1	N048-SEHL_S65_L001_R1-2_001_cons-20	PR	B	96	1	99	None	None	None	None	RT	B	94.1	1	341	334	None	None	None	There are no insertions or deletions	There are no reading frameshifts	None	None	L63P,C67Y,H69K,I72IV	Susceptible	0	Susceptible	0	Susceptible	0	Susceptible	0	Susceptible	0	Susceptible	0	Susceptible	0	Susceptible	0	0	None	None	K102KQ,K122EK,I142IT,S162CS,E169DE,D177DE,R211KR,V245M,A272P,K277R,V292I,I293V,E297KQ,V314I,I329IL,G333EG,Q334*HQY	Susceptible	0	Susceptible	0	Susceptible
1	N051-JAIM_S77_L001_R1-2_001_cons-20	PR	B	94.3	1	99	None	None	None	None	RT	B	94.5	1	341	None	None	None	None	There are no insertions or deletions	There are no reading frameshifts	None	None	I13V,I15V,M36I,L38FL,P39S,R41KR,I62V,L63P,I64V	Susceptible	0	Susceptible	0	Susceptible	0	Susceptible	0	Susceptible	0	Susceptible	0	Susceptible	0	Susceptible	0	0	None	E138A	K20R,K102R,D123E,I142V,S162C,I202V,E204Q,Q207EV,R211K,A272P,E291D,V292I,I293V,S322A,D324E	Susceptible	0	Susceptible	0	Susceptible
1	N052-JRM_S89_L001_R1-2_001_cons-20	PR	B	93.6	1	99	None	None	None	None	RT	B	94.3	1	341	None	None	None	None	There are no insertions or deletions	There are no reading frameshifts	None	None	I13V,E35D,N37E,R57K,D60E,L63P,I64V,E65D,V77I	Susceptible	0	Susceptible	0	Susceptible	0	Susceptible	0	Susceptible	0	Susceptible	0	Susceptible	0	Susceptible	0	0	None	None	S48ST,K49KR,D123E,K166I,D177E,I178IM,T200R,R211K,A272P,K277R,T286A,P294Q,E297K,I329L,G333E	Susceptible	0	Susceptible	0	Susceptible
1	N053-LRMM_S6_L001_R1-2_001_cons-20	PR	B	94.9	1	99	None	None	None	None	RT	B	94.3	1	341	None	None	None	None	There are no insertions or deletions	There are no reading frameshifts	None	None	I13IV,I15V,E35D,M36I,N37D,L63A	Susceptible	0	Susceptible	0	Susceptible	0	Susceptible	0	Susceptible	0	Susceptible	0	Susceptible	0	Susceptible	0	0	None	None	K32R,V35I,K82R,R83K,V118I,D123E,I135IV,T165I,Q174H,D177E,R211K,F214L,A272S,I293IV,E297A,E312K,I329L,G333E,Q334H	Susceptible	0	Susceptible	0	Susceptible
1	N054-EJZ_S18_L001_R1-2_001_cons-20	PR	B	93.6	1	99	None	None	None	None	RT	B	94.2	1	342	None	None	None	None	There are no insertions or deletions	There are no reading frameshifts	None	L10I	I13V,L33V,E35D,M36I,R41K,R57KR,D60E,L63V,I64V,I72V,I93L	Susceptible	0	Susceptible	0	Susceptible	0	Susceptible	0	Susceptible	0	Susceptible	0	Susceptible	0	Susceptible	0	0	None	None	V35M,T39A,K122E,K173KT,D177E,I178V,T200AT,R211Q,F214L,V245E,A272P,K277R,V292I,E297K,S322A,I329L,G335S	Susceptible	0	Susceptible	0	Susceptible
1	N055-NCHT_S30_L001_R1-2_001_cons-20	PR	B	92.9	1	99	None	None	None	None	RT	B	94.3	1	341	None	None	None	None	There are no insertions or deletions	There are no reading frameshifts	None	None	E35D,N37D,Q61N,L63Q,I64M,C67GS,V77I,V82I	Susceptible	0	Susceptible	0	Susceptible	0	Susceptible	0	Susceptible	0	Susceptible	0	Susceptible	0	Susceptible	0	0	None	None	S68G,I178L,T200IT,V245M,A272P,K277R,T286A,I293V,E312H,D324E,G333E,G335D	Susceptible	0	Susceptible	0	Susceptible
1	N056-KRL_S42_L001_R1-2_001_cons-20	PR	B	96.6	1	99	None	None	None	None	RT	B	94.5	1	341	None	None	None	None	There are no insertions or deletions	There are no reading frameshifts	None	None	E35D,R41K,D60DE,L63P,H69N	Susceptible	0	Susceptible	0	Susceptible	0	Susceptible	0	Susceptible	0	Susceptible	0	Susceptible	0	Susceptible	0	0	None	None	K32KR,D121H,K122E,I142T,E169D,D177E,R211KQ,V245M,A272P,K277R,V292I,I293V,E297Q,V314I,I329L,G333E,Q334Y	Susceptible	0	Susceptible	0	Susceptible
1	N057-AGAR_S54_L001_R1-2_001_cons-20	PR	B	91.9	1	99	None	None	None	None	RT	B	94	1	341	None	None	None	None	There are no insertions or deletions	There are no reading frameshifts	None	A71AV	I13IV,E35DE,N37HN,R41KR,L63LP,I64IL,V77IV,I93IL	Susceptible	0	Susceptible	0	Susceptible	0	Susceptible	0	Susceptible	0	Susceptible	0	Susceptible	0	Susceptible	0	0	None	None	V35EV,K102KQ,I135IR,S162CS,T200IT,I202IV,R211KR,E248DE,D250DE,A272AP,K277KR,T286AT,I293IV,L310IL,I326IV	Susceptible	0	Susceptible	0	Susceptible
1	N058-PAGM_S66_L001_R1-2_001_cons-20	PR	B	96.3	1	99	None	None	None	None	RT	B	94.9	1	341	None	None	None	None	There are no insertions or deletions	There are no reading frameshifts	None	None	E35D,I62V,L63P,V77IV,I93L	Susceptible	0	Susceptible	0	Susceptible	0	Susceptible	0	Susceptible	0	Susceptible	0	Susceptible	0	Susceptible	0	0	None	None	D86E,K122E,I142IT,E169D,D177DE,I202IV,R211KR,F214FL,V245MV,A272PS,K277KR,A288S,V292I,I293V,E297K,I329L,G333E,Q334H	Susceptible	0	Susceptible	0	Susceptible
1	N059-LEME_S78_L001_R1-2_001_cons-20	PR	B	97.3	1	99	None	None	None	None	RT	B	94.2	1	342	None	None	None	None	There are no insertions or deletions	There are no reading frameshifts	None	None	I62V,L63P,H69N	Susceptible	0	Susceptible	0	Susceptible	0	Susceptible	0	Susceptible	0	Susceptible	0	Susceptible	0	Susceptible	0	0	None	None	K49KR,I50V,I142IT,T165I,E169D,G196E,I202V,R211K,V245M,A272P,K277R,A288S,V292I,I293IV,E297K,I329L,G333E,Q334H	Susceptible	0	Susceptible	0	Susceptible
1	N060-RAEA_S90_L001_R1-2_001_cons-20	PR	B	96.3	1	99	None	None	None	None	RT	B	95.3	1	341	None	None	None	None	There are no insertions or deletions	There are no reading frameshifts	None	None	N37S,I62V,L63P,V77I,I93L	Susceptible	0	Susceptible	0	Susceptible	0	Susceptible	0	Susceptible	0	Susceptible	0	Susceptible	0	Susceptible	0	0	None	None	K20R,V35I,S162CS,R211K,K277R,T286A,D324E,G333E,Q334H	Susceptible	0	Susceptible	0	Susceptible
1	N061-MACS_S7_L001_R1-2_001_cons-20	PR	B	95.3	1	99	None	None	None	None	RT	B	94.7	1	342	None	None	None	None	There are no insertions or deletions	There are no reading frameshifts	None	None	M36IM,R41KR,D60E,L63P,K70T,V77IV,I93L	Susceptible	0	Susceptible	0	Susceptible	0	Susceptible	0	Susceptible	0	Susceptible	0	Susceptible	0	Susceptible	0	0	None	None	E6D,K20R,V35T,V60I,D121Y,K122E,D123E,S162C,I195V,R211K,A272P,V276I,T286A,V292I	Susceptible	0	Susceptible	0	Susceptible
1	N062-RRM_S19_L001_R1-2_001_cons-20	PR	B	96	1	99	None	None	None	None	RT	B	94.4	1	341	None	None	None	None	There are no insertions or deletions	There are no reading frameshifts	None	None	T12S,N37S,I62V,L63P,V77I	Susceptible	0	Susceptible	0	Susceptible	0	Susceptible	0	Susceptible	0	Susceptible	0	Susceptible	0	Susceptible	0	0	None	None	K20R,K122EK,S162C,Q174QR,D177DG,I178IL,T200AT,R211K,V245EV,K277R,A288S,E297K,G333E,Q334H	Susceptible	0	Susceptible	0	Susceptible
1	N063-CAEH_S31_L001_R1-2_001_cons-20	PR	B	92.9	1	99	None	None	None	None	RT	B	94.2	1	341	None	None	None	None	There are no insertions or deletions	There are no reading frameshifts	None	None	I15V,L19V,M36I,R41K,I64V,I72V,I93L	Susceptible	0	Susceptible	0	Susceptible	0	Susceptible	0	Susceptible	0	Susceptible	0	Susceptible	0	Susceptible	0	0	None	None	E6D,K20R,V35I,T39S,S68G,T200I,Q207D,R211K,V245T,D250E,I293V,E297A	Susceptible	0	Susceptible	0	Susceptible
1	N064-SCMF_S43_L001_R1-2_001_cons-20	PR	B	93.6	1	99	None	None	None	None	RT	B	94.4	1	341	None	None	None	None	There are no insertions or deletions	There are no reading frameshifts	None	L10I	I13V,E35D,N37E,R57K,Q61H,L63P,I64V,E65D,H69Q,K70R,V77I	Susceptible	0	Susceptible	0	Susceptible	0	Susceptible	0	Susceptible	0	Susceptible	0	Susceptible	0	Susceptible	0	0	T69N	None	V35I,V60I,E79D,R83K,D123E,K166KR,D177E,T200I,E204EK,R211Q,A272P,K277KR,T286A,I293V,E297K,V314IMV,I329L,G333E	Susceptible	0	Susceptible	0	Susceptible
1	N065-EWR_S55_L001_R1-2_001_cons-20	PR	B	92.9	1	99	None	None	None	None	RT	B	93.6	1	342	None	None	None	None	There are no insertions or deletions	There are no reading frameshifts	None	None	I15V,G17E,N37Q,R41K,L63P,I72V,V77I,I93L	Susceptible	0	Susceptible	0	Susceptible	0	Susceptible	0	Susceptible	0	Susceptible	0	Susceptible	0	Susceptible	0	0	None	None	D86E,T107S,D121DH,K122E,D123S,S162C,Q174KQR,D177DE,I178L,R211K,A272P,K277KR,T286A,P294T,I326IV	Susceptible	0	Susceptible	0	Susceptible
1	N066-EGTB_S67_L001_R1-2_001_cons-20	PR	B	92.9	1	99	None	None	None	None	RT	B	94.8	1	342	None	None	None	None	There are no insertions or deletions	There are no reading frameshifts	None	A71V	I13V,E35D,N37H,R41K,L63P,C67Y,V77I,I93L	Susceptible	0	Susceptible	0	Susceptible	0	Susceptible	0	Susceptible	0	Susceptible	0	Susceptible	0	Susceptible	0	0	None	None	V35E,I135R,T200I,I202V,R211K,E248D,D250E,A272P,T286A,I293IV,L310I,I326V	Susceptible	0	Susceptible	0	Susceptible
1	N069-EDMG_S79_L001_R2_001_cons-20	PR	B	93.3	1	99	None	None	None	None	RT	B	94.5	1	341	None	None	None	None	There are no insertions or deletions	There are no reading frameshifts	None	None	I13V,G16E,N37S,D60E,I62V,L63S,I64V,I72T,V77I	Susceptible	0	Susceptible	0	Susceptible	0	Susceptible	0	Susceptible	0	Susceptible	0	Susceptible	0	Susceptible	0	0	T69NT	None	K11KT,D121Y,K122E,I135IT,I142IM,S162C,D177E,I178M,G196E,E204K,Q207E,R211K,F214L,V245M,A272P,I293IV,E297A,E312T,H315N,I329L	Susceptible	0	Susceptible	0	Susceptible
1	N070-GGCO_S91_L001_R1-2_001_cons-20	PR	B	93.6	1	99	None	None	None	None	RT	B	93.5	1	341	None	None	None	None	There are no insertions or deletions	There are no reading frameshifts	None	A71T	T12P,K14R,E35D,N37Y,R41K,R57K,L63A	Susceptible	0	Susceptible	0	Susceptible	0	Susceptible	0	Susceptible	0	Susceptible	0	Susceptible	0	Susceptible	0	0	None	None	V35M,T39AT,K101Q,K122EK,D123E,I135T,I142T,V179I,I195IL,R211K,A272P,V276IV,K277R,L283I,A288T,E297K,K311R,I329L	Susceptible	0	Susceptible	0	Susceptible
1	N072-RJB_S8_L001_R1-2_001_cons-20	PR	B	93.3	1	99	None	None	None	None	RT	B	93.5	1	341	None	None	None	None	There are no insertions or deletions	There are no reading frameshifts	None	Q58E	L19IL,R41K,K55R,R57KR,L63P,I72V,V77I,I93L	Susceptible	5	Susceptible	0	Susceptible	0	Susceptible	0	Susceptible	0	Susceptible	5	Susceptible	0	Low-level resistance	15	1	None	None	K122EK,D123E,I135IV,S162A,E169D,D177E,T200IT,Q207EQ,R211KR,F214L,V245K,K277KR,Q278E,A288S,I293V,I329V	Susceptible	0	Susceptible	0	Susceptible
1	N073-OGRT_S20_L001_R1-2_001_cons-20	PR	B	95.3	1	99	None	None	None	None	RT	B	95	1	341	None	None	None	None	There are no insertions or deletions	There are no reading frameshifts	None	None	I13V,N37E,L63P,E65D	Susceptible	0	Susceptible	0	Susceptible	0	Susceptible	0	Susceptible	0	Susceptible	0	Susceptible	0	Susceptible	0	0	T69NT	None	V60I,R83K,D123E,I135T,D177E,G196DG,T200A,I202IV,V245AE,A272P,K277KR,I293V,E297KR,I329L	Susceptible	0	Susceptible	0	Susceptible
1	N074-MLBG_S32_L001_R2_001_cons-20	PR	B	93.3	1	99	None	None	None	None	RT	B	94.5	1	340	None	None	None	None	There are no insertions or deletions	There are no reading frameshifts	None	L10I,A71T	N37D,R57K,L63IMT,I64IV,I72T,V77I	Susceptible	0	Susceptible	0	Susceptible	0	Susceptible	0	Susceptible	0	Susceptible	0	Susceptible	0	Susceptible	0	0	None	None	T69ST,E79DE,D123E,I142V,S162Y,D177E,I178IM,K201R,R211K,A272S,K277R,T286A,I293V,E298A,E312K,G335D	Susceptible	0	Susceptible	0	Susceptible
1	N075-GVP_S44_L001_R1-2_001_cons-20	PR	B	93.9	1	99	None	None	None	None	RT	B	94.3	1	341	None	None	None	None	There are no insertions or deletions	There are no reading frameshifts	None	A71T	K14R,E35D,N37Y,R41K,R57K,L63AD,V77I	Susceptible	0	Susceptible	0	Susceptible	0	Susceptible	0	Susceptible	0	Susceptible	0	Susceptible	0	Susceptible	0	0	None	None	V35M,T39A,R83K,K101Q,D123E,I135T,I142T,V179I,R211K,A272P,V276I,K277R,L283I,A288T,I293V,P294S,E297K,I329L	Susceptible	0	Susceptible	0	Susceptible
1	N076-LEVG_S56_L001_R1-2_001_cons-20	PR	B	94.9	1	99	None	None	None	None	RT	B	94.8	1	341	None	None	None	None	There are no insertions or deletions	There are no reading frameshifts	None	L33IV	E35D,N37E,I62V,L63PT,I64IV,E65D,I93L	Susceptible	0	Susceptible	0	Susceptible	0	Susceptible	0	Susceptible	0	Susceptible	0	Susceptible	0	Susceptible	0	0	None	None	V35I,R83K,A98S,D123E,S162C,K166R,D177E,R211K,A272P,K277R,T286A,V292I,E297K,I329L,G333E	Susceptible	0	Susceptible	0	Susceptible
1	N077-JDFF_S68_L001_R1-2_001_cons-20	PR	B	96	1	99	None	None	None	None	RT	B	93.7	1	341	None	None	None	None	There are no insertions or deletions	There are no reading frameshifts	None	None	R41K,H69HY,I72IM	Susceptible	0	Susceptible	0	Susceptible	0	Susceptible	0	Susceptible	0	Susceptible	0	Susceptible	0	Susceptible	0	0	None	None	K122Q,D123E,D177E,Q207E,R211K,V245T,D250E,D256E,A272P,I293V	Susceptible	0	Susceptible	0	Susceptible
1	N078-FJJL_S80_L001_R1-2_001_cons-20	PR	B	92.9	1	99	None	None	None	None	RT	B	93.3	1	350	None	None	None	None	There are no insertions or deletions	There are no reading frameshifts	None	None	I13IV,M36I,I62V,L63H,I72V,V82I	Susceptible	0	Susceptible	0	Susceptible	0	Susceptible	0	Susceptible	0	Susceptible	0	Susceptible	0	Susceptible	0	0	V75M	V90I,Y181C	V35IV,T39AT,D86E,W88R,D123E,K126Q,A158T,S162HNRS,T165I,E169D,T200AT,I202V,R211K,V245EV,A272P,K277R,L283I,A288S,V292IV,I293IV,E297K,K311R,D324DE,I329L,G333E,Q334H,N348S	Susceptible	0	Susceptible	0	Potential low-level resistance
1	N079-JJAP_S92_L001_R1-2_001_cons-20	PR	B	93.9	1	99	None	None	None	None	RT	B	94	1	341	None	None	None	None	There are no insertions or deletions	There are no reading frameshifts	None	None	N37C,K55R,I64V,V77I,I93L	Susceptible	0	Susceptible	0	Susceptible	0	Susceptible	0	Susceptible	0	Susceptible	0	Susceptible	0	Susceptible	0	0	None	V90IV	K20R,V35I,T39S,S68G,A98AS,K122E,I135T,E203D,Q207G,R211K,A272AT,I293V,E312EQ,V317AV,E328D,Q334KLMQ,G335DG	Susceptible	0	Susceptible	0	Susceptible
1	N080-EOJS_S9_L001_R1-2_001_cons-20	PR	B	93.9	1	99	None	None	None	None	RT	B	93.9	1	342	None	None	None	None	There are no insertions or deletions	There are no reading frameshifts	None	None	K14R,N37D,I62V,L63P,I72V	Susceptible	0	Susceptible	0	Susceptible	0	Susceptible	0	Susceptible	0	Susceptible	0	Susceptible	0	Susceptible	0	0	M41L	None	V8I,T39AE,I50V,V60I,D86E,D123E,I135T,S162H,E169D,D177E,R211K,E248V,A272P,A288S,I293V,K311R,I326V,Q334H	Susceptible	5	Potential low-level resistance	10	Low-level resistance
1	N081-JAJJ_S21_L001_R1-2_001_cons-20	PR	B	95.3	1	99	None	None	None	None	RT	B	94	1	341	None	None	90	None	There are no insertions or deletions	There are no reading frameshifts	None	None	K14R,I15V,N37D,L63P,I72V	Susceptible	0	Susceptible	0	Susceptible	0	Susceptible	0	Susceptible	0	Susceptible	0	Susceptible	0	Susceptible	0	0	M41L	None	T39S,V60I,F87FL,V90L,D123E,I135T,S162HY,E169D,D177E,R211K,V245E,E248V,A272P,A288S,V292IV,I293V,K311KR,I326V	Susceptible	5	Potential low-level resistance	10	Low-level resistance
1	N082-NRMG_S33_L001_R1-2_001_cons-20	PR	B	93.6	1	99	None	None	None	None	RT	B	94.7	1	341	None	334	None	None	There are no insertions or deletions	There are no reading frameshifts	M46LM	None	N37NS,K55R,L63P,I64V,I72IV,V77I,I93L	Potential low-level resistance	10	Susceptible	0	Potential low-level resistance	10	Potential low-level resistance	10	Potential low-level resistance	10	Low-level resistance	20	Susceptible	5	Potential low-level resistance	10	1	None	None	K20R,V35I,T39S,S68G,D121DY,K122E,I135T,I178IMV,E203D,Q207EG,R211K,I293V,K311R,V317AV,E328D,Q334X	Susceptible	0	Susceptible	0	Susceptible
1	N083-MERC_S45_L001_R1-2_001_cons-20	PR	B	93.9	1	99	None	None	None	None	RT	B	93.5	1	415	None	None	None	None	There are no insertions or deletions	There are no reading frameshifts	None	None	I15V,L19I,N37S,R41K,K43R,I72V	Susceptible	0	Susceptible	0	Susceptible	0	Susceptible	0	Susceptible	0	Susceptible	0	Susceptible	0	Susceptible	0	0	M41L	None	T39S,V60I,R172KR,V179I,T200A,R211K,K238R,K277R,A288S,I293V,E297A,I326V,Q334E,F346FY,V365IV,T369I,E370G,A376S,T377L,K390R,E399D,T403M,E404D	Susceptible	5	Potential low-level resistance	10	Low-level resistance
1	N084-NROS_S57_L001_R1-2_001_cons-20	PR	B	96.6	1	99	None	None	None	None	RT	B	95.2	1	341	None	None	122	None	There are no insertions or deletions	There are no reading frameshifts	None	None	I13V,M36IM,N37S,R41KR,L63P,V77I	Susceptible	0	Susceptible	0	Susceptible	0	Susceptible	0	Susceptible	0	Susceptible	0	Susceptible	0	Susceptible	0	0	None	None	K102Q,K122EKMV,S162C,R211K,V245DE,K249KQ,A272P,K277R,G333E,Q334H	Susceptible	0	Susceptible	0	Susceptible
1	N085-SCC_S69_L001_R1-2_001_cons-20	PR	B	95.6	1	99	None	None	None	None	RT	B	94.7	1	341	None	None	None	None	There are no insertions or deletions	There are no reading frameshifts	None	None	I13IV,K14KR,M36I,N37D,I62IV,L63P,E65D	Susceptible	0	Susceptible	0	Susceptible	0	Susceptible	0	Susceptible	0	Susceptible	0	Susceptible	0	Susceptible	0	0	None	None	P4T,S48T,D123E,D177E,T200IM,R211KT,A272P,K277R,T286P,P294S,E297K,K323KR,I329L,G333E	Susceptible	0	Susceptible	0	Susceptible
1	N086-RAGO_S81_L001_R2_001_cons-20	PR	B	93.6	1	99	None	None	None	None	RT	B	94.6	1	341	None	None	None	None	There are no insertions or deletions	There are no reading frameshifts	None	None	I13V,N37D,K43R,R57K,Q61N,L63Q,I64M,V77I	Susceptible	0	Susceptible	0	Susceptible	0	Susceptible	0	Susceptible	0	Susceptible	0	Susceptible	0	Susceptible	0	0	None	V90I,V179D	E53EQ,D86E,W88CW,D177E,G196E,R211K,V245M,A272P,I293V,P294AP,E297A,E312N	Susceptible	0	Susceptible	0	Susceptible
1	N087-JJLA_S93_L001_R1-2_001_cons-20	PR	B	94.6	1	99	None	None	None	None	RT	B	95	1	341	None	None	None	None	There are no insertions or deletions	There are no reading frameshifts	None	None	I13V,E35D,N37E,R57KR,L63P,E65D,H69R,V77IV	Susceptible	0	Susceptible	0	Susceptible	0	Susceptible	0	Susceptible	0	Susceptible	0	Susceptible	0	Susceptible	0	0	None	None	K122EK,D123E,I135T,D177E,T200I,R211KR,V245A,A272P,K277R,T286A,P294T,E297KR,I329L,G333E	Susceptible	0	Susceptible	0	Susceptible
1	N088-LATL_S10_L001_R1-2_001_cons-20	PR	B	95.6	1	99	None	None	None	None	RT	B	95.3	1	341	None	None	None	None	There are no insertions or deletions	There are no reading frameshifts	None	None	E35D,R41K,I62V,L63P,V77I,I93L	Susceptible	0	Susceptible	0	Susceptible	0	Susceptible	0	Susceptible	0	Susceptible	0	Susceptible	0	Susceptible	0	0	None	None	K122E,I142T,E169D,R211K,V245M,A272P,K277R,V292I,I293V,E297K,K311R,V314I,I329L,G333E,Q334Y	Susceptible	0	Susceptible	0	Susceptible
1	N089-URAT_S22_L001_R1-2_001_cons-20	PR	B	95.3	1	99	None	None	None	None	RT	B	94.7	1	341	None	None	None	None	There are no insertions or deletions	There are no reading frameshifts	None	None	T12S,D60E,L63P,K70T,V77I	Susceptible	0	Susceptible	0	Susceptible	0	Susceptible	0	Susceptible	0	Susceptible	0	Susceptible	0	Susceptible	0	0	None	None	E6D,K20R,K32IK,V35IT,V60I,V118IV,D123DE,I135R,I142IV,S162C,R211K,A272P,K281KR,T286A,V292I	Susceptible	0	Susceptible	0	Susceptible
1	N090-JEMS_S34_L001_R1-2_001_cons-20	PR	B	90.9	1	99	None	None	None	None	RT	B	94.8	1	341	None	None	None	None	There are no insertions or deletions	There are no reading frameshifts	None	A71T	I13V,E35D,N37D,R57K,Q61N,I62IV,L63Q,I64LM,I72M,V77I,V82I	Susceptible	0	Susceptible	0	Susceptible	0	Susceptible	0	Susceptible	0	Susceptible	0	Susceptible	0	Susceptible	0	0	None	V108I	D86DN,V245I,A272P,T286A,I293V,E297A,E312N,V314I,D324E,G333E,G335GS	Susceptible	0	Susceptible	0	Susceptible
1	N091-GAFS_S46_L001_R1-2_001_cons-20	PR	B	95.6	1	99	None	None	None	None	RT	B	95.7	1	341	None	None	None	None	There are no insertions or deletions	There are no reading frameshifts	None	None	I15V,E35D,M36I,L63T	Susceptible	0	Susceptible	0	Susceptible	0	Susceptible	0	Susceptible	0	Susceptible	0	Susceptible	0	Susceptible	0	0	None	None	V35I,E40A,R83K,K122E,S162CS,D177E,I195L,E203EK,A272P,K281R,I326IM,E328DE,I329IL	Susceptible	0	Susceptible	0	Susceptible
1	N092-GAVP_S58_L001_R1-2_001_cons-20	PR	B	92.9	1	99	None	None	None	None	RT	B	93.3	1	341	None	None	None	None	There are no insertions or deletions	There are no reading frameshifts	None	None	N37H,R41K,K45R,L63A,I72IV,V77I,I93L	Susceptible	0	Susceptible	0	Susceptible	0	Susceptible	0	Susceptible	0	Susceptible	0	Susceptible	0	Susceptible	0	0	None	None	P14A,I142IT,S162C,E169EQ,I202V,H208HY,R211K,A272P,K277R,A288S,I293V,E297AE,E298DE,V317A,I329V,Q334LQ	Susceptible	0	Susceptible	0	Susceptible
1	N093-MMMG_S70_L001_R1-2_001_cons-20	PR	B	94.6	1	99	None	None	None	None	RT	B	94	1	341	None	None	None	None	There are no insertions or deletions	There are no reading frameshifts	None	None	I15V,L19V,M36IM,N37CS,L63IT,I72V	Susceptible	0	Susceptible	0	Susceptible	0	Susceptible	0	Susceptible	0	Susceptible	0	Susceptible	0	Susceptible	0	0	None	None	E6D,K20R,V35I,T39S,S68G,A98AS,K101KR,K122EK,D123DN,K166KR,D177E,T200I,E203D,Q207D,R211K,V245T,D250E,K277R,A288S,I293V,E297A,D324DE,Q334L	Susceptible	0	Susceptible	0	Susceptible
1	N094-LCP_S82_L001_R1-2_001_cons-20	PR	B	96	1	99	None	None	None	None	RT	B	94.1	1	342	None	None	None	None	There are no insertions or deletions	There are no reading frameshifts	None	None	E35D,N37S,R41K,L63P	Susceptible	0	Susceptible	0	Susceptible	0	Susceptible	0	Susceptible	0	Susceptible	0	Susceptible	0	Susceptible	0	0	None	V106IV	V35LV,K122P,D123E,D177E,I202V,Q207E,R211K,F214L,V245T,D250E,A272P,K277KR,I293V,P294T,L310IL	Susceptible	0	Susceptible	0	Susceptible
1	N095-MAVD_S94_L001_R1-2_001_cons-20	PR	B	94.3	1	99	None	None	None	None	RT	B	93.7	1	341	None	None	None	None	There are no insertions or deletions	There are no reading frameshifts	None	None	E35D,N37Q,R41K,R57K,I62IV,L63H,I64V,I93L	Susceptible	0	Susceptible	0	Susceptible	0	Susceptible	0	Susceptible	0	Susceptible	0	Susceptible	0	Susceptible	0	0	M41L	None	T39S,V60I,D86E,K122E,D123DN,T139A,I142V,D177E,G196E,R211K,A272S,I293V,P294T,I309IV,I329L,Q334D	Susceptible	5	Potential low-level resistance	10	Low-level resistance
1	N098-OAP_S11_L001_R1-2_001_cons-20	PR	B	93.6	1	99	None	None	None	None	RT	B	94.1	1	341	None	None	None	None	There are no insertions or deletions	There are no reading frameshifts	None	None	K14R,N37E,D60E,L63P,K70T,V77I	Susceptible	0	Susceptible	0	Susceptible	0	Susceptible	0	Susceptible	0	Susceptible	0	Susceptible	0	Susceptible	0	0	None	V179E	E6D,K11R,K20R,V35T,V60I,K103R,D123E,S162C,R211K,A272P,K277R,K281R,T286A,V292I,P294T,E297A,Q334E	Susceptible	0	Susceptible	0	Susceptible
1	N099-PARA_S23_L001_R1-2_001_cons-20	PR	B	94.6	1	99	19	None	None	None	RT	B	95.4	1	341	None	None	None	None	There are no insertions or deletions	There are no reading frameshifts	None	L10I	L19*PQS,N37S,R41K,L63V,I72V,I93L	Susceptible	0	Susceptible	0	Susceptible	0	Susceptible	0	Susceptible	0	Susceptible	0	Susceptible	0	Susceptible	0	0	None	None	S68G,D86E,K166KR,K173E,R211GR,A272P,K277Q,T286AT,E297A,D324DE,Q334R	Susceptible	0	Susceptible	0	Susceptible
1	N100-CWV_S35_L001_R1-2_001_cons-20	PR	B	94.9	1	99	None	None	60	None	RT	B	94.9	1	341	None	None	None	None	There are no insertions or deletions	There are no reading frameshifts	None	K43T	E35DE,M36IM,R41K,D60H,I62V,L63P,H69HN	Susceptible	0	Susceptible	0	Susceptible	0	Susceptible	0	Susceptible	0	Susceptible	0	Susceptible	0	Potential low-level resistance	10	0	None	None	V118IV,K122E,I142IT,E169D,R211K,V245M,I257IL,A272P,K277R,V292I,I293V,E297K,I329L,G333E,Q334Y	Susceptible	0	Susceptible	0	Susceptible
1	N101-EREE_S47_L001_R1-2_001_cons-20	PR	B	94.9	1	99	None	None	None	None	RT	B	93.9	1	341	None	None	None	None	There are no insertions or deletions	There are no reading frameshifts	None	None	L19Q,N37T,R57K,L63S,I64V,E65D	Susceptible	0	Susceptible	0	Susceptible	0	Susceptible	0	Susceptible	0	Susceptible	0	Susceptible	0	Susceptible	0	0	None	None	V35M,R83K,D123E,T139KT,S162AD,D177DE,I178IMV,R211K,A272P,K277R,I293IV,E297R,I329L,G333E	Susceptible	0	Susceptible	0	Susceptible
1	N102-JAME_S59_L001_R1-2_001_cons-20	PR	B	96.3	1	99	None	None	None	None	RT	B	94.5	1	341	None	None	None	None	There are no insertions or deletions	There are no reading frameshifts	None	None	N37E,L63R,I64V,K70E	Susceptible	0	Susceptible	0	Susceptible	0	Susceptible	0	Susceptible	0	Susceptible	0	Susceptible	0	Susceptible	0	0	None	None	K20R,V60I,S68G,I178L,T200A,R211K,V245E,K277R,T286A,I293V,E297K,P321PS,D324DE,I329L	Susceptible	0	Susceptible	0	Susceptible
1	N103-MAMM_S71_L001_R1-2_001_cons-20	PR	B	96.3	1	99	None	None	None	None	RT	B	93.4	1	341	None	None	None	None	There are no insertions or deletions	There are no reading frameshifts	None	None	I13V,M36IM,L63P	Susceptible	0	Susceptible	0	Susceptible	0	Susceptible	0	Susceptible	0	Susceptible	0	Susceptible	0	Susceptible	0	0	None	E138A	K104R,D123E,I135T,D177E,I178V,T200I,I202V,Q207N,R211K,F214L,V245E,A272P,A288S,V292I,I293V,E297T,K311R	Susceptible	0	Susceptible	0	Susceptible
1	N104-EJZC_S83_L001_R1-2_001_cons-20	PR	B	92.9	1	99	None	None	None	None	RT	B	94.3	1	341	None	None	None	None	There are no insertions or deletions	There are no reading frameshifts	None	K20M	T12N,I13V,L19I,E35D,M36I,R41K,R57KR,L63H,I64V	Susceptible	0	Susceptible	0	Susceptible	0	Susceptible	0	Susceptible	0	Susceptible	0	Susceptible	0	Susceptible	0	0	None	K101E	V21I,V60I,D123E,I135K,K173E,Q174K,D177E,R211K,A288S,V292I,I293V,E297T,V317A,S322T	Susceptible	0	Susceptible	0	Susceptible
1	N105-KRGC_S95_L001_R1-2_001_cons-20	PR	B	95.3	1	99	None	None	None	None	RT	B	94.2	1	341	None	None	None	None	There are no insertions or deletions	There are no reading frameshifts	None	None	L33V,E35D,N37E,R57KR,I62V,L63P,I64V,E65D,I93L	Susceptible	0	Susceptible	0	Susceptible	0	Susceptible	0	Susceptible	0	Susceptible	0	Susceptible	0	Susceptible	0	0	None	None	V35IM,T39AT,K49KR,R83K,A98AS,D123E,S162C,K166KR,D177DE,T200AT,R211K,A272P,K277R,T286A,V292I,E297K,L310I,I329L,G333E	Susceptible	0	Susceptible	0	Susceptible
1	N106-PDSF_S12_L001_R1-2_001_cons-20	PR	B	91.2	1	99	None	None	None	None	RT	B	93.6	1	341	None	None	None	None	There are no insertions or deletions	There are no reading frameshifts	None	None	I15IV,L19V,R41K,K43R,L63HILN,I64V,I72V,V77IV,I93L	Susceptible	0	Susceptible	0	Susceptible	0	Susceptible	0	Susceptible	0	Susceptible	0	Susceptible	0	Susceptible	0	0	None	None	E6D,K20R,V35I,T39S,S68G,D86N,I135V,N175Y,V179A,G196E,T200I,Q207D,R211K,V245T,D250E,A272P,V276I,K277R,V292IV,I293V,T296ST,D324E,G333E,Q334H	Susceptible	0	Susceptible	0	Susceptible
1	N107-NAM_S24_L001_R2_001_cons-20	PR	B	93.3	1	99	None	None	None	None	RT	B	95.6	1	342	None	None	None	None	There are no insertions or deletions	There are no reading frameshifts	None	A71V	I13V,E35D,N37Y,R41K,L63P,C67Y,V77I,I93L	Susceptible	0	Susceptible	0	Susceptible	0	Susceptible	0	Susceptible	0	Susceptible	0	Susceptible	0	Susceptible	0	0	None	None	V35E,D86E,I135R,T200I,I202V,R211K,E248D,D250E,A272P,T286A,L310I,I326V	Susceptible	0	Susceptible	0	Susceptible
1	N108-TJO_S36_L001_R1-2_001_cons-20	PR	B	95.3	1	99	None	None	None	None	RT	B	95	1	341	None	None	None	None	There are no insertions or deletions	There are no reading frameshifts	None	None	I13V,E35D,N37E,L63P,E65D	Susceptible	0	Susceptible	0	Susceptible	0	Susceptible	0	Susceptible	0	Susceptible	0	Susceptible	0	Susceptible	0	0	None	None	V60I,D123E,I135T,K166R,D177E,T200A,E248D,A272P,K277R,V292I,I293V,E297K,I329L,G333E	Susceptible	0	Susceptible	0	Susceptible
1	N109-ROJC_S48_L001_R2_001_cons-20	PR	B	95.6	1	99	None	None	None	None	RT	B	94.8	1	341	None	None	None	None	There are no insertions or deletions	There are no reading frameshifts	None	None	E35DE,I62V,L63P,H69Q	Susceptible	0	Susceptible	0	Susceptible	0	Susceptible	0	Susceptible	0	Susceptible	0	Susceptible	0	Susceptible	0	0	None	V179D	E6D,K122E,D123S,S163ST,E169D,T200IT,R211KR,F214L,V245M,A272P,K277R,I293V,V314IM,I329L,G333E,Q334Y	Susceptible	0	Susceptible	0	Susceptible
1	N112-MSFP_S60_L001_R1-2_001_cons-20	PR	B	94.6	1	99	None	None	None	None	RT	B	96.2	1	341	None	None	None	None	There are no insertions or deletions	There are no reading frameshifts	M46L	None	T12P,R41K,L63P,C67Y,V77I,I93L	Potential low-level resistance	10	Susceptible	0	Potential low-level resistance	10	Potential low-level resistance	10	Potential low-level resistance	10	Low-level resistance	20	Susceptible	5	Potential low-level resistance	10	1	None	None	K20R,V60I,I135T,G196K,I202V,A272P,K281R,I293V,Q334H	Susceptible	0	Susceptible	0	Susceptible
1	N113-LAMG_S72_L001_R1-2_001_cons-20	PR	B	93.9	1	99	None	None	None	None	RT	B	94.2	1	342	None	None	None	None	There are no insertions or deletions	There are no reading frameshifts	None	None	I15V,L19I,N37S,R41K,K43R,I72V	Susceptible	0	Susceptible	0	Susceptible	0	Susceptible	0	Susceptible	0	Susceptible	0	Susceptible	0	Susceptible	0	0	M41L	None	T39S,V60I,V179I,T200E,R211K,K238R,A288S,I293V,E297A,I326V,Q334E,G335GS	Susceptible	5	Potential low-level resistance	10	Low-level resistance
1	N114-GFFM_S84_L001_R1-2_001_cons-20	PR	B	94.9	1	99	None	None	None	None	RT	B	94.7	1	341	None	None	None	None	There are no insertions or deletions	There are no reading frameshifts	None	L10I	I13V,E35D,M36IM,N37E,R41K,D60E,L63P,E65D,I93L	Susceptible	0	Susceptible	0	Susceptible	0	Susceptible	0	Susceptible	0	Susceptible	0	Susceptible	0	Susceptible	0	0	None	None	V35I,R83K,D86E,I135V,D177E,R211Q,E248D,A272P,K277R,V292I,I293V,E297K,A304E,I329L,G333E,Q334HQ	Susceptible	0	Susceptible	0	Susceptible
1	N115-EMMG_S96_L001_R1-2_001_cons-20	PR	B	93.6	1	99	None	None	None	None	RT	B	93.8	1	341	None	None	None	None	There are no insertions or deletions	There are no reading frameshifts	None	None	Q18E,L19I,R57K,L63P,V77I	Susceptible	0	Susceptible	0	Susceptible	0	Susceptible	0	Susceptible	0	Susceptible	0	Susceptible	0	Susceptible	0	0	None	None	V8I,V60I,I135V,I142V,K166KR,D177E,R211K,V245M,I257L,A272P,V276I,K277R,T286A,I293V,E312K,I326V,G335D	Susceptible	0	Susceptible	0	Susceptible
1	N116-JAGP_S1_L001_R2_001_cons-20	PR	B	92.6	1	99	None	None	None	None	RT	B	92.5	1	341	None	None	None	None	There are no insertions or deletions	There are no reading frameshifts	None	None	I13V,I15V,N37S,R41K,R57KR,I64V	Susceptible	0	Susceptible	0	Susceptible	0	Susceptible	0	Susceptible	0	Susceptible	0	Susceptible	0	Susceptible	0	0	M41L	None	K11T,K32EK,V35I,T39S,V60I,S68G,K122E,D123N,I135V,T139A,G196EG,T200AE,R211Q,A272P,K277R,L283I,I293V,E297AE,I326V,Q334E	Susceptible	5	Potential low-level resistance	10	Low-level resistance
1	N117-CERM_S13_L001_R1-2_001_cons-20	PR	B	94.3	1	99	None	None	None	None	RT	B	94.9	1	342	None	None	None	None	There are no insertions or deletions	There are no reading frameshifts	None	None	E35DE,N37E,L63P,E65DE,H69Q,K70R,V77I	Susceptible	0	Susceptible	0	Susceptible	0	Susceptible	0	Susceptible	0	Susceptible	0	Susceptible	0	Susceptible	0	0	None	None	V35I,T39A,V60I,E79D,R83K,I135V,T165IT,T200IT,R211Q,A272P,K277R,E297K,K311KR,I329L,G333E	Susceptible	0	Susceptible	0	Susceptible
1	N118-JLMB_S25_L001_R1-2_001_cons-20	PR	B	95.3	1	99	None	None	None	None	RT	B	95	1	359	None	None	None	None	There are no insertions or deletions	There are no reading frameshifts	None	None	R41KR,L63S,I64V	Susceptible	0	Susceptible	0	Susceptible	0	Susceptible	0	Susceptible	0	Susceptible	0	Susceptible	0	Susceptible	0	0	None	None	V35M,T39AT,R83K,D123E,I142V,D177E,R211K,A272P,K277R,I293IV,E297K,I329L,G333E,M357I	Susceptible	0	Susceptible	0	Susceptible
1	N120-LSCF_S49_L001_R1-2_001_cons-20	PR	B	91.9	1	99	None	None	None	None	RT	B	95.4	1	343	None	None	None	None	There are no insertions or deletions	There are no reading frameshifts	None	A71V	K14KR,I15V,L19IV,M36IT,P39LS,R41KR,I62V,L63P,H69HQ,V77I,I93L	Susceptible	0	Susceptible	0	Susceptible	0	Susceptible	0	Susceptible	0	Susceptible	0	Susceptible	0	Susceptible	0	0	None	None	V8I,D86E,D123E,I135V,K166R,T200I,I202V,A272P,V276I,T286A,E297LQ,E298EG,I326V	Susceptible	0	Susceptible	0	Susceptible
1	N121-HMM_S61_L001_R1-2_001_cons-20	PR	B	95.3	1	99	None	None	None	None	RT	B	93.5	1	341	None	None	None	None	There are no insertions or deletions	There are no reading frameshifts	None	None	N37S,R41K,L63P,K70R,V77I,I93IL	Susceptible	0	Susceptible	0	Susceptible	0	Susceptible	0	Susceptible	0	Susceptible	0	Susceptible	0	Susceptible	0	0	None	K103S,G190A,K238T	K82KR,D123E,S162A,E169D,D177DE,Q197K,T200K,Q207E,F214L,D237N,V245T,K277R,Q278E,L283I,I293V,E297K,I329V,Q334H	Susceptible	0	Susceptible	0	Susceptible
1	N122-RCCM_S73_L001_R1-2_001_cons-20	PR	B	96.3	1	99	None	None	None	None	RT	B	95.2	1	341	None	None	None	None	There are no insertions or deletions	There are no reading frameshifts	None	None	I62V,L63P,H69N,V77IV	Susceptible	0	Susceptible	0	Susceptible	0	Susceptible	0	Susceptible	0	Susceptible	0	Susceptible	0	Susceptible	0	0	None	None	K122E,I142T,E169D,R211K,A272P,K277R,V292I,I293V,E297Q,V314I,I329L,G333E,Q334H	Susceptible	0	Susceptible	0	Susceptible
1	N123-VCMA_S85_L001_R1-2_001_cons-20	PR	B	91.6	1	99	None	None	None	None	RT	B	93	1	341	None	None	None	None	There are no insertions or deletions	There are no reading frameshifts	None	None	Q7EQ,T12AITV,K14KR,I15IV,G16EG,N37DN,I62V,L63A,I72IL,V77I	Susceptible	0	Susceptible	0	Susceptible	0	Susceptible	0	Susceptible	0	Susceptible	0	Susceptible	0	Susceptible	0	0	M41L	None	K32N,T39S,E44D,V60I,K122E,D123E,I135R,S162C,D177E,T200AD,R211KR,V245E,A272P,K275R,K277R,A288S,I293IV,D324DE,I329L,Q334G,G335D	Susceptible	5	Potential low-level resistance	10	Low-level resistance
1	N124-RJML_S2_L001_R1-2_001_cons-20	PR	B	91.6	1	99	None	None	None	None	RT	B	94.4	1	342	None	None	None	None	There are no insertions or deletions	There are no reading frameshifts	None	None	I15V,G16E,K20R,M36I,R41K,R57K,I62V,L63P,I72V,V75I,L89M,I93L	Susceptible	0	Susceptible	0	Susceptible	0	Susceptible	0	Susceptible	0	Susceptible	0	Susceptible	0	Susceptible	0	0	None	V179E	K11R,E28G,T39E,E40D,K82R,R83K,V118I,K122P,I135T,T165I,D177E,L210M,F214L,V245M,A272P,E291D,P294T,L301I,L310I	Susceptible	0	Susceptible	0	Susceptible
1	N125-PJR_S14_L001_R1-2_001_cons-20	PR	B	91.6	1	99	None	None	None	None	RT	B	94.4	1	342	None	None	None	None	There are no insertions or deletions	There are no reading frameshifts	None	None	I15V,G16E,K20R,M36I,R41K,R57K,I62V,L63P,I72V,V75I,L89M,I93L	Susceptible	0	Susceptible	0	Susceptible	0	Susceptible	0	Susceptible	0	Susceptible	0	Susceptible	0	Susceptible	0	0	None	V179E	K11R,E28G,T39E,E40D,K82R,R83K,V118I,K122P,I135T,T165I,D177E,L210M,F214L,V245M,A272P,E291D,P294T,L301I,L310I	Susceptible	0	Susceptible	0	Susceptible
1	N126-EJGM_S26_L001_R1-2_001_cons-20	PR	B	93.3	1	99	None	None	None	None	RT	B	95	1	342	None	None	None	None	There are no insertions or deletions	There are no reading frameshifts	None	None	I13V,G16E,E35D,M36I,R41K,K45R,I64V,I72E	Susceptible	0	Susceptible	0	Susceptible	0	Susceptible	0	Susceptible	0	Susceptible	0	Susceptible	0	Susceptible	0	0	L210W,T215DH	K103N	K20R,V60I,R83K,K102Q,V118I,G196E,I202V,F214L,D237E,V245E,E248D,A272P,V276I,K277R,T286A,E297K,E328D	Susceptible	5	Low-level resistance	25	Intermediate resistance
1	N127-MAL_S38_L001_R1-2_001_cons-20	PR	B	93.9	1	99	None	None	None	None	RT	B	94.4	1	342	None	None	None	None	There are no insertions or deletions	There are no reading frameshifts	None	None	E35D,N37E,L63P,I64IL,H69Q,K70R,V77I	Susceptible	0	Susceptible	0	Susceptible	0	Susceptible	0	Susceptible	0	Susceptible	0	Susceptible	0	Susceptible	0	0	None	None	V35I,T39A,V60I,E79D,R83K,I135V,T165I,T200I,R211Q,L260FL,A272P,K275KQ,K277R,P294T,E297R,I329L,G333E	Susceptible	0	Susceptible	0	Susceptible
1	N128-JRMV_S50_L001_R1-2_001_cons-20	PR	B	94.3	1	99	None	None	None	None	RT	B	95	1	341	None	None	None	None	There are no insertions or deletions	There are no reading frameshifts	None	None	E35D,R41K,I62V,L63P,C67E,H69R,I72V,V77IV,I93L	Susceptible	0	Susceptible	0	Susceptible	0	Susceptible	0	Susceptible	0	Susceptible	0	Susceptible	0	Susceptible	0	0	None	None	K20KR,K49KR,D123E,E169D,G196EG,R211K,F214L,K238R,V245M,A272P,K275R,K277R,L283IL,I293V,E297K,I329L,G333E,Q334C	Susceptible	0	Susceptible	0	Susceptible
1	N129-ODOJ_S62_L001_R1-2_001_cons-20	PR	B	93.3	1	99	None	None	None	None	RT	B	94.3	1	342	None	None	None	None	There are no insertions or deletions	There are no reading frameshifts	None	None	I13V,K14R,N37D,R57K,Q61N,L63Q,I64M,V77I,V82I	Susceptible	0	Susceptible	0	Susceptible	0	Susceptible	0	Susceptible	0	Susceptible	0	Susceptible	0	Susceptible	0	0	None	None	D123E,I178M,V241IV,V245I,A272PS,V276IV,T286A,E291AE,I293IV,E312N,P321PS,D324E,G333E	Susceptible	0	Susceptible	0	Susceptible
1	N130-MEGP_S74_L001_R1-2_001_cons-20	PR	B	92.6	1	99	None	None	None	None	RT	B	94	1	319	None	None	None	None	There are no insertions or deletions	There are no reading frameshifts	None	None	I13V,E35D,N37E,R57K,D60E,L63P,I64V,E65D,V77I	Susceptible	0	Susceptible	0	Susceptible	0	Susceptible	0	Susceptible	0	Susceptible	0	Susceptible	0	Susceptible	0	0	None	None	R83K,D123E,D177E,T200I,R211K,V245MV,D250DE,A272P,K277R,T286AT,I293V,P294Q,E297K	Susceptible	0	Susceptible	0	Susceptible
1	N131-CMLO_S86_L001_R1-2_001_cons-20	PR	B	94.9	1	99	None	None	None	None	RT	B	94.1	1	341	None	None	None	None	There are no insertions or deletions	There are no reading frameshifts	None	L10I	N37E,L63P,E65D,K70R,I93L	Susceptible	0	Susceptible	0	Susceptible	0	Susceptible	0	Susceptible	0	Susceptible	0	Susceptible	0	Susceptible	0	0	T69N	None	V60I,D123E,I142V,K173Q,D177E,G196GS,Q207E,R211K,A272P,K275R,K277KR,I293IV,P294T,E297K,D324E,I329L,G333DE	Susceptible	0	Susceptible	0	Susceptible
1	N132-LCLH_S3_L001_R1-2_001_cons-20	PR	B	92.9	1	99	None	None	None	None	RT	B	93.9	1	343	None	None	None	None	There are no insertions or deletions	There are no reading frameshifts	None	None	I15V,G16A,K20KR,N37H,R41K,K43I,R57K,I62V,L63A,V77I,I93L	Susceptible	0	Susceptible	0	Susceptible	0	Susceptible	0	Susceptible	0	Susceptible	0	Susceptible	0	Susceptible	0	0	None	None	A98S,K122EK,I135R,T200A,I202IV,Q207KN,R211KQ,E248D,D250E,A272P,V276I,K277R,Q278H,L283I,I293V,P294T,I326V,Q334LQ	Susceptible	0	Susceptible	0	Susceptible
1	N133-JROC_S15_L001_R1-2_001_cons-20	PR	B	93.6	1	99	None	None	None	None	RT	B	92.6	1	342	None	None	None	None	There are no insertions or deletions	There are no reading frameshifts	None	None	N37S,L63Q,I64V,V77I	Susceptible	0	Susceptible	0	Susceptible	0	Susceptible	0	Susceptible	0	Susceptible	0	Susceptible	0	Susceptible	0	0	None	V106IV	K20KR,K104KR,D123E,I135IT,S162C,E169D,Q174K,I178L,I195L,T200A,Q207G,R211KQ,F214L,I244V,V245K,D250DE,A272P,P294Q,S322A,Q332HQ,G333EG	Susceptible	0	Susceptible	0	Susceptible
1	N134-ERGP_S27_L001_R1-2_001_cons-20	PR	B	93.6	1	99	None	None	None	None	RT	B	94.4	1	342	None	None	None	None	There are no insertions or deletions	There are no reading frameshifts	None	K43IT	I15V,G16A,E35DE,N37H,R41K,R57K,I62V,L63A,V77I,I93L	Susceptible	0	Susceptible	0	Susceptible	0	Susceptible	0	Susceptible	0	Susceptible	0	Susceptible	0	Potential low-level resistance	10	0	None	None	K49KR,A98S,T200A,Q207KQ,R211KT,E248D,D250E,A272P,V276I,K277R,L283I,I293V,P294T,I326V,Q334L	Susceptible	0	Susceptible	0	Susceptible
1	N135-LACG_S39_L001_R1-2_001_cons-20	PR	B	93.6	1	99	None	None	None	None	RT	B	94.3	1	341	None	None	None	None	There are no insertions or deletions	There are no reading frameshifts	None	L10I	I13V,E35D,D60E,L63T,I64V,K70I,I72V,V77IV	Susceptible	0	Susceptible	0	Susceptible	0	Susceptible	0	Susceptible	0	Susceptible	0	Susceptible	0	Susceptible	0	0	None	K103N	V35M,T39A,E40D,K122E,D177E,I178M,R211Q,A272P,V276T,K277R,V292I,I293V,E297K,I329L,G333E	Susceptible	0	Susceptible	0	Susceptible
1	N136-JJOS_S51_L001_R1-2_001_cons-20	PR	B	93.9	1	99	None	None	None	None	RT	B	94.7	1	342	None	None	None	None	There are no insertions or deletions	There are no reading frameshifts	None	None	N37E,L63P,I64V,E65DE,H69Q,K70R,V77I	Susceptible	0	Susceptible	0	Susceptible	0	Susceptible	0	Susceptible	0	Susceptible	0	Susceptible	0	Susceptible	0	0	None	None	V35I,T39A,V60I,E79D,R83K,I135V,T165I,T200IT,R211Q,V245EV,A272P,K277R,I293IV,E297K,I329L,G333E	Susceptible	0	Susceptible	0	Susceptible
1	N137-WFBO_S63_L001_R1-2_001_cons-20	PR	B	96.3	1	99	None	None	None	None	RT	B	95.3	1	341	None	None	None	None	There are no insertions or deletions	There are no reading frameshifts	None	None	E35D,N37E,L63P,E65D	Susceptible	0	Susceptible	0	Susceptible	0	Susceptible	0	Susceptible	0	Susceptible	0	Susceptible	0	Susceptible	0	0	None	None	R83K,D86E,D123E,K166R,D177E,R211K,F214L,A272P,K277R,T286A,V292I,I293V,I329L,G333E	Susceptible	0	Susceptible	0	Susceptible
1	N138-IVAB_S75_L001_R1-2_001_cons-20	PR	B	93.9	1	99	None	None	None	None	RT	B	94.1	1	341	None	None	None	None	There are no insertions or deletions	There are no reading frameshifts	None	None	N37E,L63P,I64V,E65D,H69Q,K70R,V77I	Susceptible	0	Susceptible	0	Susceptible	0	Susceptible	0	Susceptible	0	Susceptible	0	Susceptible	0	Susceptible	0	0	None	E138A	V35I,T39A,V60I,E79D,R83K,I135V,T165I,T200IV,R211Q,A272P,K277R,V292I,I293V,E297R,A304E,I329L,G333E	Susceptible	0	Susceptible	0	Susceptible
1	N139-RJM_S87_L001_R1-2_001_cons-20	PR	B	96	1	99	None	None	None	None	RT	B	94.9	1	342	None	None	None	None	There are no insertions or deletions	There are no reading frameshifts	None	None	E35D,R41K,I62IV,L63P,H69HN	Susceptible	0	Susceptible	0	Susceptible	0	Susceptible	0	Susceptible	0	Susceptible	0	Susceptible	0	Susceptible	0	0	None	None	K20KR,K122E,I142T,E169D,R211K,V245M,A272P,K277R,I293V,E297K,V314I,I329L,G333E,Q334Y	Susceptible	0	Susceptible	0	Susceptible
1	N140-GACH_S4_L001_R1-2_001_cons-20	PR	B	96.3	1	99	None	None	None	None	RT	B	94.5	1	341	None	None	None	None	There are no insertions or deletions	There are no reading frameshifts	None	None	D60E,L63P,K70T,V77I	Susceptible	0	Susceptible	0	Susceptible	0	Susceptible	0	Susceptible	0	Susceptible	0	Susceptible	0	Susceptible	0	0	None	K103S	E6D,K20R,V35T,V60I,K102Q,K122E,D123E,S162C,R211K,A272P,T286A,V292I	Susceptible	0	Susceptible	0	Susceptible
1	N141-JCDT_S16_L001_R1-2_001_cons-20	PR	B	96.3	1	99	None	None	None	None	RT	B	94.5	1	341	None	None	None	None	There are no insertions or deletions	There are no reading frameshifts	None	None	D60E,L63P,K70T,V77I	Susceptible	0	Susceptible	0	Susceptible	0	Susceptible	0	Susceptible	0	Susceptible	0	Susceptible	0	Susceptible	0	0	None	None	E6D,K20R,V35T,V60I,D123E,T139AT,I142IT,S162C,Q174K,R211K,A272P,T286A,V292I,E297K,G335D	Susceptible	0	Susceptible	0	Susceptible
1	N143-EJBR_S28_L001_R1-2_001_cons-20	PR	B	96.6	1	99	None	None	None	None	RT	B	95.1	1	341	None	None	None	None	There are no insertions or deletions	There are no reading frameshifts	None	None	N37C,I62V,L63P,K70EK,V77I	Susceptible	0	Susceptible	0	Susceptible	0	Susceptible	0	Susceptible	0	Susceptible	0	Susceptible	0	Susceptible	0	0	None	None	K20R,K122E,D123N,S162C,R211K,V245E,K277R,G333E,Q334H	Susceptible	0	Susceptible	0	Susceptible
1	N145-NRPG_S40_L001_R1-2_001_cons-20	PR	B	94.9	1	99	None	None	None	None	RT	B	93.9	1	342	None	None	None	None	There are no insertions or deletions	There are no reading frameshifts	None	None	E35D,N37Q,R41K,R57K,L63HQ,I64V	Susceptible	0	Susceptible	0	Susceptible	0	Susceptible	0	Susceptible	0	Susceptible	0	Susceptible	0	Susceptible	0	0	M41L	None	T39A,V60I,D86E,D121H,K122E,D177E,G196E,R211K,D250DE,A272PS,I293V,P294T,I326V,I329L,Q334D	Susceptible	5	Potential low-level resistance	10	Low-level resistance
1	N146-AAHS_S52_L001_R1-2_001_cons-20	PR	B	94.3	1	99	None	None	None	None	RT	B	95	1	341	None	None	None	None	There are no insertions or deletions	There are no reading frameshifts	None	None	T12N,N37E,L63P,E65D,K70R,I72T	Susceptible	0	Susceptible	0	Susceptible	0	Susceptible	0	Susceptible	0	Susceptible	0	Susceptible	0	Susceptible	0	0	None	None	D123E,I135T,D177E,R211K,F214L,A272P,K275R,K277R,P294T,E297K,K311R,D324E,I329L,G333E	Susceptible	0	Susceptible	0	Susceptible
1	N147-LDMD_S64_L001_R1-2_001_cons-20	PR	B	94.9	1	99	None	None	None	None	RT	B	93.7	1	341	None	None	None	None	There are no insertions or deletions	There are no reading frameshifts	None	None	I15V,L19V,I72V	Susceptible	0	Susceptible	0	Susceptible	0	Susceptible	0	Susceptible	0	Susceptible	0	Susceptible	0	Susceptible	0	0	None	None	E6D,V35I,T39S,S68G,D123N,Q145EQ,D177E,T200I,Q207D,R211K,V245T,D250E,T286AT,A288S,I293V,E297A,Q334L	Susceptible	0	Susceptible	0	Susceptible
1	N149-MEAS_S76_L001_R1-2_001_cons-20	PR	B	94.6	1	99	None	None	None	None	RT	B	93.9	1	341	None	None	None	None	There are no insertions or deletions	There are no reading frameshifts	None	None	M36I,N37E,R57K,L63S,I64IV,E65D	Susceptible	0	Susceptible	0	Susceptible	0	Susceptible	0	Susceptible	0	Susceptible	0	Susceptible	0	Susceptible	0	0	None	V179DV	V35IV,S68G,K122EK,I142IT,T200A,R211K,V245E,K281R,T286A,I293V,P294ST,T296S,E297T,D324E,I329L	Susceptible	0	Susceptible	0	Susceptible
1	N151-SAU_S88_L001_R2_001_cons-20	PR	B	93.9	1	99	None	None	None	None	RT	B	93.6	1	341	None	None	None	None	There are no insertions or deletions	There are no reading frameshifts	None	None	L19IL,L63P,I64L,V77I,I93L	Susceptible	0	Susceptible	0	Susceptible	0	Susceptible	0	Susceptible	0	Susceptible	0	Susceptible	0	Susceptible	0	0	None	None	V35IV,A98S,K122P,A158S,S162A,D177E,Q207E,R211K,V245E,I293V,P294ST	Susceptible	0	Susceptible	0	Susceptible
1	N153-RECV_S5_L001_R1-2_001_cons-20	PR	B	94.6	1	99	None	None	None	None	RT	B	94.3	1	341	None	None	None	None	There are no insertions or deletions	There are no reading frameshifts	None	L10I	I13V,E35D,N37DE,R41K,D60E,L63P,I64V,E65D,I72IV	Susceptible	0	Susceptible	0	Susceptible	0	Susceptible	0	Susceptible	0	Susceptible	0	Susceptible	0	Susceptible	0	0	None	None	V35I,D86E,D177E,T200AT,R211Q,E248DN,A272P,K277R,V292I,E297K,A304E,D324DE,I329L,G333E	Susceptible	0	Susceptible	0	Susceptible
1	N154-YGS_S17_L001_R1-2_001_cons-20	PR	B	91.9	1	99	None	None	None	None	RT	B	93.8	1	341	None	None	None	None	There are no insertions or deletions	There are no reading frameshifts	None	K20KM	I15V,L19V,E35D,M36I,I64V,I72V,I93L	Susceptible	0	Susceptible	0	Susceptible	0	Susceptible	0	Susceptible	0	Susceptible	0	Susceptible	0	Susceptible	0	0	None	None	E6D,K20R,V35I,T39S,S68G,K122E,T200IMT,E203D,Q207D,R211K,V245T,D250E,A288S,I293V,E297A,L301M,I329V	Susceptible	0	Susceptible	0	Susceptible
1	N155-ELFO_S29_L001_R1-2_001_cons-20	PR	B	96.6	1	99	None	None	None	None	RT	B	94.9	1	341	None	None	None	None	There are no insertions or deletions	There are no reading frameshifts	None	None	E35D,I62V,L63P,H69N	Susceptible	0	Susceptible	0	Susceptible	0	Susceptible	0	Susceptible	0	Susceptible	0	Susceptible	0	Susceptible	0	0	None	None	E28G,V35I,K101KQ,K122E,I142T,E169D,R211K,E248DE,A272P,K277R,V292I,E297K,L301I,V314I,I329L,G333E,Q334Y	Susceptible	0	Susceptible	0	Susceptible
1	N156-LSMF_S41_L001_R1-2_001_cons-20	PR	B	93.6	1	99	None	None	None	None	RT	B	94.2	1	341	None	None	None	None	There are no insertions or deletions	There are no reading frameshifts	None	A71V	I13V,K20KR,E35D,N37E,L63P,I64V,V77I,I93L	Susceptible	0	Susceptible	0	Susceptible	0	Susceptible	0	Susceptible	0	Susceptible	0	Susceptible	0	Susceptible	0	0	None	None	E6D,V35M,T39A,R83K,K101KR,K103KR,D123E,I135V,T165I,D177E,I178IMV,G196DG,T200AT,Q207KQ,R211S,F214L,V245EV,A272P,K277R,T286AT,E297K,V317AV,D324DE,I329L,G333E,Q334H	Susceptible	0	Susceptible	0	Susceptible
1	N157-JVSM_S53_L001_R1-2_001_cons-20	PR	B	94.6	1	99	None	None	None	None	RT	B	94.7	1	342	None	None	None	None	There are no insertions or deletions	There are no reading frameshifts	None	None	E35D,N37S,K45KR,I62V,L63P,V77I	Susceptible	0	Susceptible	0	Susceptible	0	Susceptible	0	Susceptible	0	Susceptible	0	Susceptible	0	Susceptible	0	0	None	V90IV	K20R,D86E,W88CW,K102Q,S162C,D177E,T200KT,R211K,A272AS,K277R,A288S,I293V,G333E,Q334H	Susceptible	0	Susceptible	0	Susceptible
1	N158-ALGL_S65_L001_R1-2_001_cons-20	PR	B	93.9	1	99	None	None	None	None	RT	B	93.9	1	342	None	None	None	None	There are no insertions or deletions	There are no reading frameshifts	None	L10IL	T12AT,I13V,M36I,N37D,R57K,L63R,I64V,K70E,V82I	Susceptible	0	Susceptible	0	Susceptible	0	Susceptible	0	Susceptible	0	Susceptible	0	Susceptible	0	Susceptible	0	0	None	None	K20R,V60I,S68G,D123E,I135T,T139A,Q174KQ,I178IM,T200A,R211K,V245E,T286P,I293V,E297K,K311R,D324DE,I329L	Susceptible	0	Susceptible	0	Susceptible
1	N159-OAHM_S77_L001_R1-2_001_cons-20	PR	B	95.6	1	99	None	None	None	None	RT	B	94.9	1	341	None	None	None	None	There are no insertions or deletions	There are no reading frameshifts	None	None	E35D,M36I,N37D,R41K,L63AP	Susceptible	0	Susceptible	0	Susceptible	0	Susceptible	0	Susceptible	0	Susceptible	0	Susceptible	0	Susceptible	0	0	None	None	V35M,R83K,D86N,D123E,D177N,Q207K,R211N,V245M,A272P,E297A,S322A,I329L,G333E,Q334H	Susceptible	0	Susceptible	0	Susceptible
1	N160-RPB_S89_L001_R1-2_001_cons-20	PR	B	96	1	99	None	None	None	None	RT	B	93.9	1	342	None	None	298	None	There are no insertions or deletions	There are no reading frameshifts	None	None	G16E,N37S,P39S,R41K,R57KR,I64V	Susceptible	0	Susceptible	0	Susceptible	0	Susceptible	0	Susceptible	0	Susceptible	0	Susceptible	0	Susceptible	0	0	T215N	K103N	K20R,K49R,E53D,D123E,I135IK,S162A,E169D,D177E,T200R,Q207E,F214L,V245T,Q278E,A288AS,I293V,E298Q,I329V	Susceptible	0	Potential low-level resistance	10	Low-level resistance
1	N161-FJMA_S6_L001_R1-2_001_cons-20	PR	B	93.9	1	99	None	None	None	None	RT	B	94.7	1	341	None	39	None	None	There are no insertions or deletions	There are no reading frameshifts	None	None	T12R,L19T,E35D,N37DE,R41K,L63P,I64IV,E65DE	Susceptible	0	Susceptible	0	Susceptible	0	Susceptible	0	Susceptible	0	Susceptible	0	Susceptible	0	Susceptible	0	0	None	None	V35I,T39X,R83K,K122E,D177E,G196D,T200I,R211K,E248D,D250DE,A272P,K277R,A288S,E291A,I293V,E297R,A304E,I329L,G333E	Susceptible	0	Susceptible	0	Susceptible
1	N163-JIHB_S18_L001_R1-2_001_cons-20	PR	B	96.6	1	99	None	None	None	None	RT	B	95	1	341	None	None	None	None	There are no insertions or deletions	There are no reading frameshifts	None	None	N37S,I62V,L63P,V77I,I93L	Susceptible	0	Susceptible	0	Susceptible	0	Susceptible	0	Susceptible	0	Susceptible	0	Susceptible	0	Susceptible	0	0	None	None	K20R,V35I,Q174HQ,R211K,A272P,K277KR,T286A,K311R,D324E,G333DE,Q334H	Susceptible	0	Susceptible	0	Susceptible
1	N168-PCFA_S30_L001_R1-2_001_cons-20	PR	B	94.6	1	99	None	None	None	None	RT	B	94.3	1	342	None	None	None	None	There are no insertions or deletions	There are no reading frameshifts	None	None	I13IV,M36I,N37D,L63P,H69Q	Susceptible	0	Susceptible	0	Susceptible	0	Susceptible	0	Susceptible	0	Susceptible	0	Susceptible	0	Susceptible	0	0	None	E138A	K20R,V35IV,T69S,R83K,K101R,K104R,I135T,V179I,I202V,R211K,A272P,T286A,E297K,K311R	Susceptible	0	Susceptible	0	Susceptible
1	N169-BAA_S42_L001_R1-2_001_cons-20	PR	B	93.9	1	99	None	None	None	None	RT	B	94.7	1	348	None	None	None	None	There are no insertions or deletions	There are no reading frameshifts	None	None	G16E,E35D,N37D,R57K,D60E,I62IV,L63A,I64V	Susceptible	0	Susceptible	0	Susceptible	0	Susceptible	0	Susceptible	0	Susceptible	0	Susceptible	0	Susceptible	0	0	None	None	V8I,K20KR,V35I,R83K,D123E,S162CS,D177E,R211K,V245E,A272P,K277R,E297K,D324E,I329L,G333E	Susceptible	0	Susceptible	0	Susceptible
1	N174-ACLR_S54_L001_R1-2_001_cons-20	PR	B	92.6	1	99	None	None	None	None	RT	B	94.3	1	342	None	None	None	None	There are no insertions or deletions	There are no reading frameshifts	None	None	L19I,E35D,N37S,R41K,K43R,L63P,K70R,V77IV	Susceptible	0	Susceptible	0	Susceptible	0	Susceptible	0	Susceptible	0	Susceptible	0	Susceptible	0	Susceptible	0	0	None	None	K32KR,T69S,K122Q,D123E,I135T,D177E,I202V,Q207E,R211K,F214L,V245T,D250E,A272P,K277R,I293V	Susceptible	0	Susceptible	0	Susceptible
1	N175-DESCONOCIDA1_S66_L001_R1-2_001_cons-20	PR	B	94.6	1	99	None	None	None	None	RT	B	94.2	1	341	None	None	None	None	There are no insertions or deletions	There are no reading frameshifts	None	A71T	E35D,R41K,I62V,L63P,I72T	Susceptible	0	Susceptible	0	Susceptible	0	Susceptible	0	Susceptible	0	Susceptible	0	Susceptible	0	Susceptible	0	0	None	K103N	T39AT,K102Q,K122E,I142T,S162C,E169D,R211K,V245K,A272P,K277R,A288S,I293V,E297R,V314I,I329L,G333E,Q334CY	Susceptible	0	Susceptible	0	Susceptible
1	N176-WAAR_S78_L001_R1-2_001_cons-20	PR	B	93.6	1	99	None	None	None	None	RT	B	95.1	1	341	None	None	None	None	There are no insertions or deletions	There are no reading frameshifts	None	None	N37NS,R57KR,D60E,I62V,L63P,C67E,V77I	Susceptible	0	Susceptible	0	Susceptible	0	Susceptible	0	Susceptible	0	Susceptible	0	Susceptible	0	Susceptible	0	0	None	V106IV	K20R,S162C,T200ST,R211Q,V245E,A272P,K277R,G333E,Q334Y	Susceptible	0	Susceptible	0	Susceptible
1	N177-DEMV_S90_L001_R1-2_001_cons-20	PR	B	92.6	1	99	None	None	None	None	RT	B	93.6	1	342	None	None	None	None	There are no insertions or deletions	There are no reading frameshifts	None	A71V	N37E,L63T,G68EG,I72T,V77I,I93L	Susceptible	0	Susceptible	0	Susceptible	0	Susceptible	0	Susceptible	0	Susceptible	0	Susceptible	0	Susceptible	0	0	None	None	P4S,V35IV,D86N,V118I,D123E,I135T,Q174K,D177DE,G196DG,T200IT,R211Q,F214L,V245I,A272P,V276I,T286A,E297K,K311R,D324E,I329L,G333D	Susceptible	0	Susceptible	0	Susceptible
1	N178-AAAG_S7_L001_R1_001_cons-20	PR	B	92.9	1	99	None	None	None	None	RT	B	95	1	342	None	None	None	None	There are no insertions or deletions	There are no reading frameshifts	None	A71V	I13V,G16EG,E35D,N37H,R41K,L63P,C67Y,V77I,I93L	Susceptible	0	Susceptible	0	Susceptible	0	Susceptible	0	Susceptible	0	Susceptible	0	Susceptible	0	Susceptible	0	0	None	None	V35E,I135R,T200I,I202V,R211K,E248D,D250E,A272P,T286A,L310I,V317A,I326V	Susceptible	0	Susceptible	0	Susceptible
1	N179-JGAL_S19_L001_R1-2_001_cons-20	PR	B	91.6	1	99	None	None	None	None	RT	B	94.1	1	342	None	None	None	None	There are no insertions or deletions	There are no reading frameshifts	None	L10FL	K14KR,I15V,E35D,N37Y,R41K,K45KR,I62V,L63A,V77I,I93L	Susceptible	0	Susceptible	5	Potential low-level resistance	10	Potential low-level resistance	10	Susceptible	5	Potential low-level resistance	10	Susceptible	0	Susceptible	0	0	None	None	K122E,I135T,Q207H,R211K,V245E,E248D,A272P,K277R,L282I,I293V,P294S,K311KR,I326V,I329V,Q334L	Susceptible	0	Susceptible	0	Susceptible
1	N180-CJE_S31_L001_R1-2_001_cons-20	PR	B	93.3	1	99	None	None	None	None	RT	B	94.9	1	341	None	None	None	None	There are no insertions or deletions	There are no reading frameshifts	None	A71T	E35D,R41K,I62V,L63AD,I72T,V77IV	Susceptible	0	Susceptible	0	Susceptible	0	Susceptible	0	Susceptible	0	Susceptible	0	Susceptible	0	Susceptible	0	0	None	None	K11R,K122E,I142T,E169D,T200IT,Q207EQ,R211K,V245K,A272P,K277R,I293V,E297K,V314I,I329L,G333E,Q334Y	Susceptible	0	Susceptible	0	Susceptible
1	N181-MEHC_S43_L001_R1-2_001_cons-20	PR	B	96	1	99	None	None	None	None	RT	B	93.4	1	341	None	None	None	None	There are no insertions or deletions	There are no reading frameshifts	None	None	G16E,N37S,P39S,K45R,I62V,L63A,E65D,V77I	Susceptible	0	Susceptible	0	Susceptible	0	Susceptible	0	Susceptible	0	Susceptible	0	Susceptible	0	Susceptible	0	0	None	None	V21I,V35I,S48T,V60I,G196E,R211K,V276I,K281R,L283I,I293V,E297A,G335S	Susceptible	0	Susceptible	0	Susceptible
1	N182-RFCH_S55_L001_R1-2_001_cons-20	PR	B	93.3	1	99	None	None	None	None	RT	B	93.9	1	342	None	None	173306	None	There are no insertions or deletions	There are no reading frameshifts	None	L10V	I13V,K14R,K43R,L63Q,I64V	Susceptible	0	Susceptible	0	Susceptible	0	Susceptible	0	Susceptible	0	Susceptible	0	Susceptible	0	Susceptible	0	0	None	None	V60I,V118I,K122E,I135T,Q145M,T165I,K173HKNQ,Q174K,G196EG,T200AE,R211K,F214L,T286A,V292I,E297K,E298AE,N306HN,K311KR,I329L	Susceptible	0	Susceptible	0	Susceptible
1	N183-JLOD_S67_L001_R1_001_cons-20	PR	B	93.3	1	99	None	None	None	None	RT	B	94.9	1	341	None	None	None	None	There are no insertions or deletions	There are no reading frameshifts	None	None	I13V,L19I,N37HY,I62V,L63PS,I64LV,V77I,I93L	Susceptible	0	Susceptible	0	Susceptible	0	Susceptible	0	Susceptible	0	Susceptible	0	Susceptible	0	Susceptible	0	0	None	E138A	D121H,K122E,I135T,I142V,S162C,Q174K,D177E,I178V,R211Q,A272P,L283I,A288T,V292I,D324E,I329L,Q334H,G335D	Susceptible	0	Susceptible	0	Susceptible
1	N184-DAMS_S79_L001_R1_001_cons-20	PR	B	95.6	1	99	None	None	None	None	RT	B	93.5	1	341	None	None	None	None	There are no insertions or deletions	There are no reading frameshifts	None	None	I15IV,G16E,I62IV,L63AT,E65DE	Susceptible	0	Susceptible	0	Susceptible	0	Susceptible	0	Susceptible	0	Susceptible	0	Susceptible	0	Susceptible	0	0	None	None	V8IV,V35M,T39A,R83K,D123E,D177E,T200IT,R211K,A272P,K277KR,A288S,V292IV,I293IV,E297K,K311R,I329L,G333E	Susceptible	0	Susceptible	0	Susceptible
1	N185-SJSC_S91_L001_R1-2_001_cons-20	PR	B	94.6	1	99	None	None	None	None	RT	B	94.4	1	341	None	None	None	None	There are no insertions or deletions	There are no reading frameshifts	None	A71V	E35D,I62V,L63S,I64M,H69N,I72T,I93L	Susceptible	0	Susceptible	0	Susceptible	0	Susceptible	0	Susceptible	0	Susceptible	0	Susceptible	0	Susceptible	0	0	None	None	K122E,E169D,I178L,R211K,V245M,A272P,K277R,I293V,P294S,E297R,L301I,V314M,I329L,G333E,Q334HQ	Susceptible	0	Susceptible	0	Susceptible
1	N187-JANM_S8_L001_R1-2_001_cons-20	PR	B	94.3	1	99	None	None	None	None	RT	B	94.4	1	341	None	None	None	None	There are no insertions or deletions	There are no reading frameshifts	None	None	Q18L,E35D,N37H,R41K,L63P,V77IV,I93L	Susceptible	0	Susceptible	0	Susceptible	0	Susceptible	0	Susceptible	0	Susceptible	0	Susceptible	0	Susceptible	0	0	None	None	V35I,T200I,Q207H,R211K,E248D,A272P,V276I,I293IV,I326V,G333E	Susceptible	0	Susceptible	0	Susceptible
1	N189-FACU_S20_L001_R1-2_001_cons-20	PR	B	90.9	1	99	None	None	None	None	RT	B	93	1	340	None	294	None	None	There are no insertions or deletions	There are no reading frameshifts	None	None	I15IV,E35DE,M36IM,P39PQ,R41KR,I62IV,L63ILPT,C67CS,H69HY,I72IMT	Susceptible	0	Susceptible	0	Susceptible	0	Susceptible	0	Susceptible	0	Susceptible	0	Susceptible	0	Susceptible	0	0	None	None	M16LM,K20KR,V60IV,S68GS,T69ST,K102KQR,V118IV,K122EK,D123DN,I142IV,S162CS,K173KQ,T200AT,Q207EQ,R211KR,F214FL,V276IV,K277KR,L283IL,I293V,P294X,D324E	Susceptible	0	Susceptible	0	Susceptible
1	N190-DJH_S32_L001_R1-2_001_cons-20	PR	B	96	1	99	None	None	None	None	RT	B	94.9	1	342	None	None	None	None	There are no insertions or deletions	There are no reading frameshifts	None	None	I62V,L63P,H69HN	Susceptible	0	Susceptible	0	Susceptible	0	Susceptible	0	Susceptible	0	Susceptible	0	Susceptible	0	Susceptible	0	0	None	None	K122EK,I142T,S163T,E169D,R211K,V245M,A272P,K277R,I293V,V314M,D324DE,I329L,G333E,Q334Y	Susceptible	0	Susceptible	0	Susceptible
1	N191-NCOR_S44_L001_R1-2_001_cons-20	PR	B	92.3	1	99	None	None	None	None	RT	B	93.4	1	341	None	None	None	None	There are no insertions or deletions	There are no reading frameshifts	None	None	G16E,N37Q,P39S,R57K,L63HQ,I64V,I72V,V77I,I93IL	Susceptible	0	Susceptible	0	Susceptible	0	Susceptible	0	Susceptible	0	Susceptible	0	Susceptible	0	Susceptible	0	0	None	None	V35I,D86E,V118I,I135V,Q145E,I178M,T200S,F214L,V245M,K275Q,V276I,I293V,E312N,I329L	Susceptible	0	Susceptible	0	Susceptible
1	N192-MAS_S56_L001_R1-2_001_cons-20	PR	B	93.3	1	99	None	None	None	None	RT	B	94.9	1	341	None	None	None	None	There are no insertions or deletions	There are no reading frameshifts	None	None	I15IV,G17D,M36I,I62V,L63P,I93L	Susceptible	0	Susceptible	0	Susceptible	0	Susceptible	0	Susceptible	0	Susceptible	0	Susceptible	0	Susceptible	0	0	None	None	K166R,T200I,R211K,A272P,K277R,V292I,I293V,K311KR,S322AS,I326V,Q334HQ	Susceptible	0	Susceptible	0	Susceptible
1	N193-MCLR_S68_L001_R1-2_001_cons-20	PR	B	92.6	1	99	None	None	None	None	RT	B	94.8	1	342	None	None	None	None	There are no insertions or deletions	There are no reading frameshifts	None	None	E35D,N37Q,R41K,R57K,L63P,I93L	Susceptible	0	Susceptible	0	Susceptible	0	Susceptible	0	Susceptible	0	Susceptible	0	Susceptible	0	Susceptible	0	0	None	None	V35E,T39A,I135R,I142V,T200I,I202V,R211T,E248D,D250E,I257L,V261I,A272P,T286A,L310I	Susceptible	0	Susceptible	0	Susceptible
1	N195-MCGR_S80_L001_R1-2_001_cons-20	PR	B	94.9	1	99	None	None	None	None	RT	B	95	1	341	None	None	None	None	There are no insertions or deletions	There are no reading frameshifts	None	None	I13V,N37E,L63P,E65D	Susceptible	0	Susceptible	0	Susceptible	0	Susceptible	0	Susceptible	0	Susceptible	0	Susceptible	0	Susceptible	0	0	None	None	V60I,K104R,D123E,I135T,I142T,D177E,I178V,T200A,V245E,A272P,K277R,I293V,P294A,E297K,I329L,G333E	Susceptible	0	Susceptible	0	Susceptible
1	N197-RCR_S92_L001_R1-2_001_cons-20	PR	B	94.3	1	99	None	None	None	None	RT	B	94	1	342	None	None	None	None	There are no insertions or deletions	There are no reading frameshifts	None	A71T	T12N,K14R,P39S,R41K,L63P,V77I,I93L	Susceptible	0	Susceptible	0	Susceptible	0	Susceptible	0	Susceptible	0	Susceptible	0	Susceptible	0	Susceptible	0	0	None	K103KN	V8I,K49KR,D123E,I135V,I178IM,T200IT,I202V,R211EGKR,E248D,D250DE,A272P,T286AT,I326V,Q334LQ,G335DG	Susceptible	0	Susceptible	0	Susceptible
1	N198-GYS_S9_L001_R1-2_001_cons-20	PR	B	96.3	1	99	None	None	None	None	RT	B	93.8	1	342	None	None	None	None	There are no insertions or deletions	There are no reading frameshifts	None	None	I13V,L19LQ,N37D,L63P	Susceptible	0	Susceptible	0	Susceptible	0	Susceptible	0	Susceptible	0	Susceptible	0	Susceptible	0	Susceptible	0	0	None	None	T39A,S48T,I50V,V60I,K102Q,K122P,I135R,S162A,Q174H,V179I,A272P,T286AT,V292I,I293V,G333DE,Q334K	Susceptible	0	Susceptible	0	Susceptible
1	N199-RAVT_S21_L001_R1-2_001_cons-20	PR	B	94.3	1	99	None	None	None	None	RT	B	92.9	1	347	None	None	None	None	There are no insertions or deletions	There are no reading frameshifts	None	None	N37S,L63Q,I64V,V77I	Susceptible	0	Susceptible	0	Susceptible	0	Susceptible	0	Susceptible	0	Susceptible	0	Susceptible	0	Susceptible	0	0	None	P225HP	K20R,K49R,K122E,I135KT,S162C,E169D,R172K,Q174K,I178L,I195L,T200A,Q207D,R211K,I244IV,V245K,A272P,P294Q,E297EQ,S322T,Q334Y	Susceptible	0	Susceptible	0	Susceptible
1	N206-HAGA_S33_L001_R1-2_001_cons-20	PR	B	94.9	1	99	None	None	None	None	RT	B	95.4	1	341	None	None	None	None	There are no insertions or deletions	There are no reading frameshifts	None	A71T	E35D,R41K,I62IV,L63P,I72T,I93L	Susceptible	0	Susceptible	0	Susceptible	0	Susceptible	0	Susceptible	0	Susceptible	0	Susceptible	0	Susceptible	0	0	None	None	K122AE,E169DE,D177DG,I178IM,R211K,V245M,A272P,K277R,I293V,E297K,V314I,I329L,G333E,Q334Y	Susceptible	0	Susceptible	0	Susceptible
1	N207-JRNA_S45_L001_R1-2_001_cons-20	PR	B	90.2	1	99	None	63	None	None	RT	B	91.7	1	342	None	None	None	None	There are no insertions or deletions	There are no reading frameshifts	None	None	I13IV,L19IL,E35DE,N37HNPT,R41K,D60DE,I62IV,L63X,I64IV,E65DE,C67CS,V77I	Susceptible	0	Susceptible	0	Susceptible	0	Susceptible	0	Susceptible	0	Susceptible	0	Susceptible	0	Susceptible	0	0	None	None	V35M,R83KR,K122EK,D123E,I135V,I142IV,D177DE,I202IV,R211K,E248DE,D250DE,A272P,V276IV,K277KR,Q278H,T286A,E297EK,L310IL,I326IV,I329IL,G333EG,Q334LQ	Susceptible	0	Susceptible	0	Susceptible
1	N208-MCCL_S57_L001_R1-2_001_cons-20	PR	B	93.9	1	99	None	None	None	None	RT	B	95.3	1	342	None	None	None	None	There are no insertions or deletions	There are no reading frameshifts	None	Q58EQ,A71T	T12AT,L19IL,E35D,R41K,I62V,L63P,I72T	Susceptible	5	Susceptible	0	Susceptible	0	Susceptible	0	Susceptible	0	Susceptible	5	Susceptible	0	Low-level resistance	15	1	None	None	K122E,I135V,I142T,E169D,K173EK,I178IV,R211K,V245M,A272P,K277R,I293V,E297K,V314I,D324DE,I329L,G333E,Q334Y	Susceptible	0	Susceptible	0	Susceptible
1	N210-RPMC_S69_L001_R1-2_001_cons-20	PR	B	94.9	1	99	None	None	None	None	RT	B	93.7	1	342	None	None	None	None	There are no insertions or deletions	There are no reading frameshifts	None	L10IL	I13V,L19Q,M36IM,N37D,I62V,L63S	Susceptible	0	Susceptible	0	Susceptible	0	Susceptible	0	Susceptible	0	Susceptible	0	Susceptible	0	Susceptible	0	0	None	None	T39AT,S48T,I50V,V60I,K102Q,K122P,I135K,S162A,D177E,I178M,V179I,L193FL,T200AT,A272S,T286A,V292I,I293V,Q334H	Susceptible	0	Susceptible	0	Susceptible
1	N211-ODSG_S81_L001_R1-2_001_cons-20	PR	B	92.9	1	99	None	None	None	None	RT	B	95.7	1	341	None	None	None	None	There are no insertions or deletions	There are no reading frameshifts	None	A71V	T12PS,I15V,L19R,R57K,I62V,L63S,H69Q,K70E,I93L	Susceptible	0	Susceptible	0	Susceptible	0	Susceptible	0	Susceptible	0	Susceptible	0	Susceptible	0	Susceptible	0	0	None	None	V35I,S48T,V60IV,K122E,D123DE,I135T,I142V,I178M,T200A,Q207E,F214FL,I293V,V317A,D324DE,I329L,G333E	Susceptible	0	Susceptible	0	Susceptible
1	N212-CALG_S93_L001_R2_001_cons-20	PR	B	92.9	1	99	None	None	None	None	RT	B	94.2	1	342	None	None	None	None	There are no insertions or deletions	There are no reading frameshifts	None	None	Q18I,M36I,N37D,R57K,D60E,L63AT,I64V,H69HY,I72IV	Susceptible	0	Susceptible	0	Susceptible	0	Susceptible	0	Susceptible	0	Susceptible	0	Susceptible	0	Susceptible	0	0	None	None	V35M,T39A,R83K,D86E,D123E,D177E,R211K,A272P,K277R,T286AT,E297K,I329L,G333E	Susceptible	0	Susceptible	0	Susceptible
1	N214-MEG_S10_L001_R1-2_001_cons-20	PR	B	91.9	1	99	None	None	None	None	RT	B	94	1	342	None	None	None	None	There are no insertions or deletions	There are no reading frameshifts	None	None	T12AT,I15V,G17E,N37Q,R41K,R57KR,I62V,L63P,I72V,V77I,I93L	Susceptible	0	Susceptible	0	Susceptible	0	Susceptible	0	Susceptible	0	Susceptible	0	Susceptible	0	Susceptible	0	0	None	None	K11R,D86E,K122E,D123S,I135L,S162C,I178L,R211K,A272P,K277KR,P294T,I326V	Susceptible	0	Susceptible	0	Susceptible
1	N215-BNXRH_S22_L001_R1-2_001_cons-20	PR	B	93.6	1	99	None	None	None	None	RT	B	94.5	1	341	None	None	None	None	There are no insertions or deletions	There are no reading frameshifts	None	None	K14R,M36I,N37D,I62V,L63R,I64V,H69Q,K70E,V82I	Susceptible	0	Susceptible	0	Susceptible	0	Susceptible	0	Susceptible	0	Susceptible	0	Susceptible	0	Susceptible	0	0	None	None	K32R,S68G,D123E,E169D,D177DN,V179I,T200IV,R211K,V245E,K277R,T286A,I293V,E297K,I329L,G335DGNS	Susceptible	0	Susceptible	0	Susceptible
1	N217-GMBM_S34_L001_R1-2_001_cons-20	PR	B	95.3	1	99	None	None	None	None	RT	B	94.5	1	342	None	None	None	None	There are no insertions or deletions	There are no reading frameshifts	None	None	T12S,N37S,I62V,L63P,I64IL,I72V,V77I,I93L	Susceptible	0	Susceptible	0	Susceptible	0	Susceptible	0	Susceptible	0	Susceptible	0	Susceptible	0	Susceptible	0	0	None	None	K20R,D123E,I135T,S162C,D177E,V179I,T200A,E204D,R211K,I293IV,G333E,Q334H	Susceptible	0	Susceptible	0	Susceptible
1	N218-CJC_S46_L001_R1-2_001_cons-20	PR	B	93.6	1	99	None	None	None	None	RT	B	94.2	1	342	None	None	None	None	There are no insertions or deletions	There are no reading frameshifts	None	None	E35D,M36I,N37D,L63A,I93L	Susceptible	0	Susceptible	0	Susceptible	0	Susceptible	0	Susceptible	0	Susceptible	0	Susceptible	0	Susceptible	0	0	None	V90IV	V35M,T39A,S48T,R83K,D86E,D123E,T165I,D177E,G196D,R211K,A272P,K277R,T286A,I293V,E297R,V317A,I329L,G333E	Susceptible	0	Susceptible	0	Susceptible
1	N219-GSPD_S58_L001_R1-2_001_cons-20	PR	B	95.3	1	99	None	None	None	None	RT	B	94.6	1	342	None	None	None	None	There are no insertions or deletions	There are no reading frameshifts	None	None	I15V,M36I,N37E,L63LP	Susceptible	0	Susceptible	0	Susceptible	0	Susceptible	0	Susceptible	0	Susceptible	0	Susceptible	0	Susceptible	0	0	None	K103N,P225H	D86DE,K122Q,D177E,R211S,A272P,I293V,P294S,E297A,I326V,I329L,G333D	Susceptible	0	Susceptible	0	Susceptible
1	N220-ISVR_S70_L001_R1-2_001_cons-20	PR	B	94.6	1	99	None	None	None	None	RT	B	93.8	1	342	None	None	None	None	There are no insertions or deletions	There are no reading frameshifts	None	L33F	T12S,L19T,N37KN,P39LS,R41KR,I62V,L63P	Susceptible	5	Susceptible	5	Potential low-level resistance	10	Susceptible	0	Susceptible	5	Susceptible	5	Susceptible	0	Potential low-level resistance	10	0	None	None	T165I,I195T,I202V,R211K,F214L,V276T,K281R,T286V,I293V,E312T,I326T,I329L,G335D	Susceptible	0	Susceptible	0	Susceptible
1	N222-SEGV_S82_L001_R1-2_001_cons-20	PR	B	92.6	1	99	None	None	None	None	RT	B	92.4	1	341	None	None	None	None	There are no insertions or deletions	There are no reading frameshifts	None	None	K14KR,G17D,E35D,N37D,D60E,Q61E,I62V,L63P,I64V,E65D	Susceptible	0	Susceptible	0	Susceptible	0	Susceptible	0	Susceptible	0	Susceptible	0	Susceptible	0	Susceptible	0	0	None	V90I,K103N,P225HP	K20KR,V35M,T39AT,S68G,D86E,I135V,I178L,R211K,I244V,V245T,A272S,T286A,I293V,P294T,E312N,I329L,Q334E	Susceptible	0	Susceptible	0	Susceptible
1	N223-AYJR_S94_L001_R1-2_001_cons-20	PR	B	94.3	1	99	None	None	None	None	RT	B	93.9	1	341	None	None	None	None	There are no insertions or deletions	There are no reading frameshifts	None	None	M36I,N37D,R57K,L63R,I64V,K70E,V82I	Susceptible	0	Susceptible	0	Susceptible	0	Susceptible	0	Susceptible	0	Susceptible	0	Susceptible	0	Susceptible	0	0	None	None	V60I,S68G,D123E,I135V,Q174K,V179I,I195IT,T200A,R211K,V245E,T286AV,I293V,E297K,K311R,I329L	Susceptible	0	Susceptible	0	Susceptible
1	N224-AMA_S11_L001_R1-2_001_cons-20	PR	B	92.6	1	99	None	None	None	None	RT	B	95.6	1	342	None	None	None	None	There are no insertions or deletions	There are no reading frameshifts	None	None	I13V,R41K,D60E,Q61H,I62V,L63P,I64V,H69Y,I72V,I93L	Susceptible	0	Susceptible	0	Susceptible	0	Susceptible	0	Susceptible	0	Susceptible	0	Susceptible	0	Susceptible	0	0	None	None	K122V,I135T,I195T,V245K,D250E,T286A,I293V,E297A,E312N	Susceptible	0	Susceptible	0	Susceptible
1	N226-JCRB_S23_L001_R1-2_001_cons-20	PR	B	94.9	1	99	None	None	None	None	RT	B	94.9	1	342	None	None	None	None	There are no insertions or deletions	There are no reading frameshifts	None	L10I	I15V,I62V,L63P,I93L	Susceptible	0	Susceptible	0	Susceptible	0	Susceptible	0	Susceptible	0	Susceptible	0	Susceptible	0	Susceptible	0	0	None	E138A	K20R,V35I,R83K,K104R,K122E,D123E,I135T,Q174HQ,I178IV,I202V,Q207K,R211S,A272P,L283IL,I293V,E297K,Q334L	Susceptible	0	Susceptible	0	Susceptible
1	N230-AAUM_S35_L001_R2_001_cons-20	PR	B	92.9	1	99	None	None	None	None	RT	B	94.5	1	341	None	None	None	None	There are no insertions or deletions	There are no reading frameshifts	None	None	T12K,K14R,I15V,L19Q,R41K,I64V,H69HQ,V77I	Susceptible	0	Susceptible	0	Susceptible	0	Susceptible	0	Susceptible	0	Susceptible	0	Susceptible	0	Susceptible	0	0	None	None	V60I,D121HY,K122E,D177E,T200I,R211K,A272P,R284KR,I293V,I326V	Susceptible	0	Susceptible	0	Susceptible
1	N232-GEBR_S47_L001_R1-2_001_cons-20	PR	B	93.3	1	99	None	93	None	None	RT	B	93.6	1	341	None	None	None	None	There are no insertions or deletions	There are no reading frameshifts	None	None	I15V,L19I,N37S,R41K,K43R,I72V,I93ILV	Susceptible	0	Susceptible	0	Susceptible	0	Susceptible	0	Susceptible	0	Susceptible	0	Susceptible	0	Susceptible	0	0	M41L	None	V35I,T39S,V60I,D86E,V179I,T200A,R211K,K238R,A288S,I293V,E297A,I326V,Q334E	Susceptible	5	Potential low-level resistance	10	Low-level resistance
1	N233-EALP_S59_L001_R1-2_001_cons-20	PR	B	93.9	1	99	None	None	None	None	RT	B	95.5	1	342	None	None	None	None	There are no insertions or deletions	There are no reading frameshifts	None	L10I	T12AT,K14KR,I15IV,M36IM,N37NS,I62V,L63PS,I93L	Susceptible	0	Susceptible	0	Susceptible	0	Susceptible	0	Susceptible	0	Susceptible	0	Susceptible	0	Susceptible	0	0	None	E138A	K20KR,V35I,R83K,K104R,K122E,D123E,I135T,I202V,R211S,A272P,I293V,E297K,K311R,Q334L	Susceptible	0	Susceptible	0	Susceptible
1	N237-WKM_S71_L001_R1-2_001_cons-20	PR	B	93.6	1	99	None	None	None	None	RT	B	94.2	1	342	None	None	None	None	There are no insertions or deletions	There are no reading frameshifts	None	L10I	I13V,K14R,M36I,N37D,D60E,I62V,I64V,I93L	Susceptible	0	Susceptible	0	Susceptible	0	Susceptible	0	Susceptible	0	Susceptible	0	Susceptible	0	Susceptible	0	0	None	None	V35M,T39A,R83K,D177E,I178L,R211Q,F214L,A272P,T286A,V292I,I293V,E297R,I329L,G333D	Susceptible	0	Susceptible	0	Susceptible
1	N239-RLML_S83_L001_R1_001_cons-20	PR	B	93.3	1	99	None	None	None	None	RT	B	93.7	1	341	None	None	None	None	There are no insertions or deletions	There are no reading frameshifts	None	None	K14KR,G17D,D60E,Q61E,I62V,L63P,I64V,E65D,I72IV	Susceptible	0	Susceptible	0	Susceptible	0	Susceptible	0	Susceptible	0	Susceptible	0	Susceptible	0	Susceptible	0	0	None	None	K20R,V35I,D86E,Q174G,D177E,I178L,I244V,V245T,A272S,K277R,T286A,I293V,P294T,E312N,G335D	Susceptible	0	Susceptible	0	Susceptible
1	N241-REDT_S95_L001_R1_001_cons-20	PR	B	93.6	1	99	None	None	None	None	RT	B	94.6	1	342	None	None	None	None	There are no insertions or deletions	There are no reading frameshifts	None	A71T	T12P,K14R,I62V,L63P,I72T,V77I,I93L	Susceptible	0	Susceptible	0	Susceptible	0	Susceptible	0	Susceptible	0	Susceptible	0	Susceptible	0	Susceptible	0	0	None	None	V35I,I135T,E169D,I202IV,R211K,F214FL,A272P,K277R,A288AS,I293V,K311KR,V314I,I329L,G333E,Q334Y	Susceptible	0	Susceptible	0	Susceptible
1	N245-MADT_S12_L001_R1-2_001_cons-20	PR	B	94.3	1	99	None	None	None	None	RT	B	95.2	1	342	None	None	None	None	There are no insertions or deletions	There are no reading frameshifts	None	None	I13IV,E35D,N37H,R41K,L63P,I93L	Susceptible	0	Susceptible	0	Susceptible	0	Susceptible	0	Susceptible	0	Susceptible	0	Susceptible	0	Susceptible	0	0	None	None	V35E,I135R,I142V,T200I,I202V,R211K,E248D,D250E,A272P,T286A,L310I,I326IV	Susceptible	0	Susceptible	0	Susceptible
1	N247-CJVT_S24_L001_R1-2_001_cons-20	PR	B	91.9	1	99	None	None	None	None	RT	B	94.8	1	342	None	None	None	None	There are no insertions or deletions	There are no reading frameshifts	None	None	T12N,K14R,I15V,L19V,P39S,R41K,I62V,L63P,V77I,I93L	Susceptible	0	Susceptible	0	Susceptible	0	Susceptible	0	Susceptible	0	Susceptible	0	Susceptible	0	Susceptible	0	0	None	None	V8I,S48T,K122E,D123E,K166R,K173T,T200I,I202V,A272P,K277R,E297Q,I329IV	Susceptible	0	Susceptible	0	Susceptible
1	N248-EAMD_S36_L001_R1-2_001_cons-20	PR	B	93.6	1	99	None	None	None	None	RT	B	94.4	1	342	None	None	None	None	There are no insertions or deletions	There are no reading frameshifts	None	None	I15V,L19I,N37S,R41K,K43R,I72V	Susceptible	0	Susceptible	0	Susceptible	0	Susceptible	0	Susceptible	0	Susceptible	0	Susceptible	0	Susceptible	0	0	M41L	None	T39S,V60I,D123E,V179I,T200A,R211K,K238R,D250E,A288S,I293V,E297A,I326V,Q334E	Susceptible	5	Potential low-level resistance	10	Low-level resistance
1	N249-EJSV_S48_L001_R1-2_001_cons-20	PR	B	92.3	1	99	None	None	None	None	RT	B	94.2	1	342	None	None	None	None	There are no insertions or deletions	There are no reading frameshifts	None	L10I	T12A,I13V,E35D,N37D,R41KR,K43R,R57K,Q61N,L63Q,I64V,C67W,V77I	Susceptible	0	Susceptible	0	Susceptible	0	Susceptible	0	Susceptible	0	Susceptible	0	Susceptible	0	Susceptible	0	0	T69NT	V179DV	D123E,I135T,D177E,R211K,V245L,E248D,A272S,K277KR,T286A,A288S,I293V,K311KR,E312N,D324E,Q334HQ,G335D	Susceptible	0	Susceptible	0	Susceptible
1	N251-CROG_S60_L001_R1-2_001_cons-20	PR	B	93.6	1	99	None	None	None	None										There are no insertions or deletions	There are no reading frameshifts	None	None	K14KR,E35D,N37D,R41K,Q61N,L63P,H69HQ,K70R,V77T	Susceptible	0	Susceptible	0	Susceptible	0	Susceptible	0	Susceptible	0	Susceptible	0	Susceptible	0	Susceptible	0	0
1	N252-LEDC_S72_L001_R1-2_001_cons-20	PR	B	94.3	1	99	None	None	None	None	RT	B	94.9	1	342	None	None	None	None	There are no insertions or deletions	There are no reading frameshifts	None	None	I13V,E35D,N37H,R41K,L63P,I93L	Susceptible	0	Susceptible	0	Susceptible	0	Susceptible	0	Susceptible	0	Susceptible	0	Susceptible	0	Susceptible	0	0	None	None	V35E,I135K,I142V,T200I,I202V,R211K,E248D,D250E,A272P,T286A,E297AE,L310I,I326V	Susceptible	0	Susceptible	0	Susceptible
1	N254-FPPD_S84_L001_R1_001_cons-20	PR	B	93.9	1	99	None	None	None	None	RT	B	92.4	1	341	None	None	254	None	There are no insertions or deletions	There are no reading frameshifts	None	None	M36IM,N37NT,R57K,I62V,L63P,I93L	Susceptible	0	Susceptible	0	Susceptible	0	Susceptible	0	Susceptible	0	Susceptible	0	Susceptible	0	Susceptible	0	0	None	E138AE	V60IV,K64KR,A98S,K122P,I142IMT,A158S,S162A,D177G,Q207G,R211K,V245E,D250E,V254IV,A272P,T286AT,I293V,D324DE,Q334L	Susceptible	0	Susceptible	0	Susceptible
1	N255-KVYS_S96_L001_R1-2_001_cons-20	PR	B	95.6	1	99	None	None	None	None	RT	B	95.4	1	341	None	None	None	None	There are no insertions or deletions	There are no reading frameshifts	None	A71T	E35D,R41K,Q61E,L63P,I72T,I93L	Susceptible	0	Susceptible	0	Susceptible	0	Susceptible	0	Susceptible	0	Susceptible	0	Susceptible	0	Susceptible	0	0	None	None	K122E,E169D,V245M,A272P,K277R,T286A,I293V,E297Q,V314I,I329L,G333E,Q334Y	Susceptible	0	Susceptible	0	Susceptible
1	N257-CMDH_S1_L001_R1-2_001_cons-20	PR	B	95.3	1	99	None	None	None	None	RT	B	94.3	1	560	None	None	140344403	None	There are no insertions or deletions	There are no reading frameshifts	None	None	G16E,M36I,I62V,L63H,I72V	Susceptible	0	Susceptible	0	Susceptible	0	Susceptible	0	Susceptible	0	Susceptible	0	Susceptible	0	Susceptible	0	0	None	None	V35I,K49R,E53D,K122E,D123T,I135V,T139K,P140T,K173R,I178L,R211K,F214L,A272P,V276I,K277R,T286A,I293V,P294A,Q334N,E344EQ,M357R,T369V,A371V,I375V,A376T,K390R,E399D,A400T,T403PS,K451R,L452V,D460S,S468P,L491S,K512T,E514D,L517I,S519N,A554Q,K558R	Susceptible	0	Susceptible	0	Susceptible
1	N258-LCGR_S13_L001_R1-2_001_cons-20	PR	B	95.6	1	99	None	None	None	None	RT	B	94.8	1	342	None	None	None	None	There are no insertions or deletions	There are no reading frameshifts	None	None	I15V,D60E,Q61E,L63P,K70T,V77I	Susceptible	0	Susceptible	0	Susceptible	0	Susceptible	0	Susceptible	0	Susceptible	0	Susceptible	0	Susceptible	0	0	None	None	E6D,K20R,V35I,D86N,K102Q,K122E,D123E,S162C,I202V,R211K,E248Q,A272P,T286A,V292I,V317A	Susceptible	0	Susceptible	0	Susceptible
1	N260-CLA_S25_L001_R1-2_001_cons-20	PR	B	94.6	1	99	None	None	None	None	RT	B	93.9	1	341	None	None	None	None	There are no insertions or deletions	There are no reading frameshifts	None	L10I	I13V,E35D,N37E,R41K,D60E,I62V,L63P,E65D,I93L	Susceptible	0	Susceptible	0	Susceptible	0	Susceptible	0	Susceptible	0	Susceptible	0	Susceptible	0	Susceptible	0	0	None	K103N	V35I,D86E,D123DN,Q174QR,D177E,R211Q,A272P,K277R,V292I,I293V,E297K,A304E,I329L,G333E	Susceptible	0	Susceptible	0	Susceptible
1	N263-CACZ_S37_L001_R1-2_001_cons-20	PR	B	96	1	99	None	None	None	None	RT	B	94.2	1	342	None	None	None	None	There are no insertions or deletions	There are no reading frameshifts	None	None	E35D,M36I,I62V,L63P,H69HN,Q92KQ,I93IL	Susceptible	0	Susceptible	0	Susceptible	0	Susceptible	0	Susceptible	0	Susceptible	0	Susceptible	0	Susceptible	0	0	None	None	D123E,I142T,E169D,V179I,R211K,V245M,A272P,V276T,K277R,V292I,I293V,E297K,K311KR,V314I,V317AV,I329L,G333E,Q334H	Susceptible	0	Susceptible	0	Susceptible
1	N264-JTGR_S49_L001_R1-2_001_cons-20	PR	B	96.3	1	99	None	None	None	None	RT	B	94.6	1	341	None	None	None	None	There are no insertions or deletions	There are no reading frameshifts	None	None	I62V,L63P,I64V,H69N	Susceptible	0	Susceptible	0	Susceptible	0	Susceptible	0	Susceptible	0	Susceptible	0	Susceptible	0	Susceptible	0	0	None	None	K11Q,D121DY,K122EK,E169D,R211K,V245MV,A272P,I274IV,K275R,K277R,V292I,I293V,E297K,V314I,I329L,G333E,Q334Y	Susceptible	0	Susceptible	0	Susceptible
1	N265-IVV_S61_L001_R1-2_001_cons-20	PR	D	92.6	1	99	None	None	None	None	RT	B	94.3	1	341	None	None	None	None	There are no insertions or deletions	There are no reading frameshifts	None	None	I15V,L19V,E35DE,M36IM,N37NS,R41KR,I64V,I72V,I93IL	Susceptible	0	Susceptible	0	Susceptible	0	Susceptible	0	Susceptible	0	Susceptible	0	Susceptible	0	Susceptible	0	0	None	None	E6D,K20R,V35I,T39S,S68G,T200I,Q207DN,R211K,V245T,D250E,I293V,D324E	Susceptible	0	Susceptible	0	Susceptible
1	N266-MRL_S73_L001_R1-2_001_cons-20	PR	B	94.6	1	99	None	None	None	None	RT	B	93.8	1	341	None	None	None	None	There are no insertions or deletions	There are no reading frameshifts	None	None	K14KR,M36I,N37D,L63R,I64V,H69Q,K70E	Susceptible	0	Susceptible	0	Susceptible	0	Susceptible	0	Susceptible	0	Susceptible	0	Susceptible	0	Susceptible	0	0	None	None	K20KR,S68GS,A98AS,D123E,E169DE,D177DE,T200IV,A272P,V276I,P294S,V317A,I329V	Susceptible	0	Susceptible	0	Susceptible
1	N267-LEGM_S85_L001_R1-2_001_cons-20	PR	B	92.3	1	99	None	None	None	None	RT	B	92.4	1	341	None	200	None	None	There are no insertions or deletions	There are no reading frameshifts	None	None	I15V,E35D,M36I,N37D,R57KR,D60E,Q61E,L63P,I72IV	Susceptible	0	Susceptible	0	Susceptible	0	Susceptible	0	Susceptible	0	Susceptible	0	Susceptible	0	Susceptible	0	0	None	V90I,V106I	V35IMV,E36DE,T39A,D86E,D121H,K122E,I135T,S162C,D177E,I178IV,G196E,T200IKNT,I202IV,E204Q,Q207E,L210Y,A272P,K275R,V276I,A288S,E297K,K311KR,S322T	Susceptible	0	Susceptible	0	Susceptible
1	N268-OASA_S2_L001_R1-2_001_cons-20	PR	B	93.6	1	99	None	None	None	None	RT	B	94.5	1	341	None	None	None	None	There are no insertions or deletions	There are no reading frameshifts	None	None	K14R,E35D,M36I,N37D,I62V,L63P,I64IV,H69HY,I72IV	Susceptible	0	Susceptible	0	Susceptible	0	Susceptible	0	Susceptible	0	Susceptible	0	Susceptible	0	Susceptible	0	0	None	V90IV	V35I,V60I,S68G,D86E,W88SW,D123E,Q174H,D177E,T200A,R211K,V245EV,D250E,A272P,V276I,K281R,T286A,E297K	Susceptible	0	Susceptible	0	Susceptible
1	N269-KEPG_S14_L001_R1-2_001_cons-20	PR	B	95.6	1	99	None	None	None	None	RT	B	95	1	341	None	None	None	None	There are no insertions or deletions	There are no reading frameshifts	None	A71T	E35D,R41K,Q61E,L63P,I72T,I93L	Susceptible	0	Susceptible	0	Susceptible	0	Susceptible	0	Susceptible	0	Susceptible	0	Susceptible	0	Susceptible	0	0	None	None	E169D,P176PS,V245M,A272P,K277R,T286A,I293V,E297Q,V314I,I329L,G333E,Q334Y	Susceptible	0	Susceptible	0	Susceptible
1	N270-RALA_S26_L001_R1-2_001_cons-20	PR	B	96.6	1	99	None	None	None	None	RT	B	94.6	1	341	None	None	None	None	There are no insertions or deletions	There are no reading frameshifts	None	L10I	M36I,R41K,L63V,I93L	Susceptible	0	Susceptible	0	Susceptible	0	Susceptible	0	Susceptible	0	Susceptible	0	Susceptible	0	Susceptible	0	0	None	None	T200A,R211K,V245K,A272G,K277R,Q278E,L283I,T286P,I293V,E297Q	Susceptible	0	Susceptible	0	Susceptible
1	N271-IACH_S38_L001_R1-2_001_cons-20	PR	B	90.6	1	99	None	None	None	None	RT	B	93.8	1	341	None	None	None	None	There are no insertions or deletions	There are no reading frameshifts	None	None	I13V,K14R,E35D,N37D,R57K,Q61N,L63Q,I64MV,I72MT,V77I,V82I,I93IL	Susceptible	0	Susceptible	0	Susceptible	0	Susceptible	0	Susceptible	0	Susceptible	0	Susceptible	0	Susceptible	0	0	None	None	S68G,K122P,D177E,I178L,V245L,E248DE,T286A,I293V,E312N,Q334PS,G335D	Susceptible	0	Susceptible	0	Susceptible
1	N274-PCC_S50_L001_R1-2_001_cons-20	PR	B	94.9	1	99	None	None	None	None	RT	B	95.4	1	341	None	None	None	None	There are no insertions or deletions	There are no reading frameshifts	None	A71T	T12A,E35D,N37D,R41K,L63P,I72T	Susceptible	0	Susceptible	0	Susceptible	0	Susceptible	0	Susceptible	0	Susceptible	0	Susceptible	0	Susceptible	0	0	None	None	V60I,I135V,I142T,E169D,R211K,V245M,A272P,K277R,I293V,E297K,V314I,I329L,G333E,Q334Y	Susceptible	0	Susceptible	0	Susceptible
1	N276-JAPS_S62_L001_R1-2_001_cons-20	PR	B	91.9	1	99	None	None	None	None	RT	B	94.1	1	341	None	None	None	None	There are no insertions or deletions	There are no reading frameshifts	None	None	I13V,I15V,L19I,N37D,D60E,L63S,I64V,I93L	Susceptible	0	Susceptible	0	Susceptible	0	Susceptible	0	Susceptible	0	Susceptible	0	Susceptible	0	Susceptible	0	0	None	None	I135T,I142IV,G196E,Q207E,R211K,F214L,E248D,K281KR,E291DE,P294PT,E300AE,L301IL,I329V,Q334L	Susceptible	0	Susceptible	0	Susceptible
1	N280-JLGP_S74_L001_R1-2_001_cons-20	PR	B	91.6	1	99	None	None	None	None	RT	B	93.1	1	341	None	None	None	None	There are no insertions or deletions	There are no reading frameshifts	None	None	K14R,I15V,L19T,R41K,D60E,L63T,I64V,I72V,I93L	Susceptible	0	Susceptible	0	Susceptible	0	Susceptible	0	Susceptible	0	Susceptible	0	Susceptible	0	Susceptible	0	0	None	None	E6D,K20R,V35I,T39S,V60I,S68G,K102R,I135V,S162NS,T200L,Q207D,R211K,V245T,E248K,D250E,A272G,I293V,I329V	Susceptible	0	Susceptible	0	Susceptible
1	N283-OJGH_S86_L001_R1-2_001_cons-20	PR	B	93.6	1	99	None	None	None	None	RT	B	95.1	1	341	None	None	None	None	There are no insertions or deletions	There are no reading frameshifts	None	A71T	T12AV,E35D,N37D,R57K,I62IV,L63P,I93L	Susceptible	0	Susceptible	0	Susceptible	0	Susceptible	0	Susceptible	0	Susceptible	0	Susceptible	0	Susceptible	0	0	None	None	V21I,V35I,K102Q,K104R,I178M,V179I,T200A,Q207E,R211K,V245T,A272P,K277R,A288S,E297K,D324G,Q334N	Susceptible	0	Susceptible	0	Susceptible
1	N285-EJMD_S3_L001_R1-2_001_cons-20	PR	B	93.6	1	99	None	None	None	None	RT	B	93.7	1	341	None	None	None	None	There are no insertions or deletions	There are no reading frameshifts	None	None	E35D,R57K,Q61EQ,L63P,V77I,V82I,I93L	Susceptible	0	Susceptible	0	Susceptible	0	Susceptible	0	Susceptible	0	Susceptible	0	Susceptible	0	Susceptible	0	0	None	None	K20R,V35I,T39S,S68G,K122E,I135T,Q174KR,D177E,I178M,Q207E,R211K,T286A,E297A,K311R,S322T,E328D,Q334H	Susceptible	0	Susceptible	0	Susceptible
1	N288-MAZL_S15_L001_R1-2_001_cons-20	PR	B	93.3	1	99	None	None	None	None	RT	B	93.4	1	341	None	None	None	None	There are no insertions or deletions	There are no reading frameshifts	None	None	L19I,R41K,L63P,I72V,Q92E	Susceptible	0	Susceptible	0	Susceptible	0	Susceptible	0	Susceptible	0	Susceptible	0	Susceptible	0	Susceptible	0	0	M41IL	V179D	V35T,T39S,V60I,D121Y,K122E,I142V,T200A,Q207R,R211G,A272P,I293V,E297A,P313T,V317A,I326V,Q334L	Susceptible	5	Potential low-level resistance	10	Low-level resistance
1	N291-ALAG_S27_L001_R1-2_001_cons-20	PR	B	91.2	1	99	None	None	37	None	RT	B	92	1	341	None	None	None	None	There are no insertions or deletions	There are no reading frameshifts	None	None	T12AT,I13IV,I15IV,L19I,N37FINY,R41KR,R57K,L63P,I64IMV,I72IM,V77I	Susceptible	0	Susceptible	0	Susceptible	0	Susceptible	0	Susceptible	0	Susceptible	0	Susceptible	0	Susceptible	0	0	None	None	V8IV,I135V,I142IV,D177E,I178M,R211KR,V245M,I257L,A272P,K277R,T286A,I293V,E297V,E312K,I326V,G335D	Susceptible	0	Susceptible	0	Susceptible
1	N292-ODCM_S39_L001_R1-2_001_cons-20	PR	B	92.9	1	99	None	None	None	None	RT	B	93.2	1	339	None	None	None	None	There are no insertions or deletions	There are no reading frameshifts	None	None	I13V,I15V,L19T,K45R,I64V,V77I	Susceptible	0	Susceptible	0	Susceptible	0	Susceptible	0	Susceptible	0	Susceptible	0	Susceptible	0	Susceptible	0	0	None	V106I	V35IV,K122P,Q174H,I178L,G196E,T200A,Q207E,R211K,F214L,I244V,E248D,A272P,E291D,D324E,Q334L	Susceptible	0	Susceptible	0	Susceptible
1	N293-MKNZ_S51_L001_R1-2_001_cons-20	PR	B	96.6	1	99	None	None	None	None	RT	B	94.1	1	341	None	None	None	None	There are no insertions or deletions	There are no reading frameshifts	None	None	I13V,L63P	Susceptible	0	Susceptible	0	Susceptible	0	Susceptible	0	Susceptible	0	Susceptible	0	Susceptible	0	Susceptible	0	0	None	E138A	K20R,V60I,K104R,D123E,I135T,I180L,I202V,Q207E,R211K,F214L,V245EV,S251NS,A272P,A288S,V292I,I293V,E297T	Susceptible	0	Susceptible	0	Susceptible
1	N294-JJR_S63_L001_R1-2_001_cons-20	PR	B	95.6	1	99	None	None	None	None	RT	B	93.5	1	341	None	None	None	None	There are no insertions or deletions	There are no reading frameshifts	None	None	I13V,K14KR,E35D,N37E,R57K,L63P	Susceptible	0	Susceptible	0	Susceptible	0	Susceptible	0	Susceptible	0	Susceptible	0	Susceptible	0	Susceptible	0	0	None	V106IV	V35L,T39S,R83K,V118I,D123E,I142V,D177E,R211K,F214L,E224D,A272P,K277R,V292IV,I293V,E297Q,K311R,I329L,G333E	Susceptible	0	Susceptible	0	Susceptible
1	N295-JACE_S75_L001_R1-2_001_cons-20	PR	B	96.6	1	99	None	None	None	None	RT	B	93.9	1	341	None	None	None	None	There are no insertions or deletions	There are no reading frameshifts	None	None	N37C,L63C,V77I	Susceptible	0	Susceptible	0	Susceptible	0	Susceptible	0	Susceptible	0	Susceptible	0	Susceptible	0	Susceptible	0	0	None	None	E28A,V35T,V60I,R83K,K122P,I135T,I178L,I195L,G196A,T200IT,E203DE,R211K,T286A,A288T,I293V,E297R,Q334D	Susceptible	0	Susceptible	0	Susceptible
1	N296-MTOR_S87_L001_R1-2_001_cons-20	PR	B	91.2	1	99	None	None	None	None	RT	B	93.9	1	341	None	None	326	None	There are no insertions or deletions	There are no reading frameshifts	None	None	E35D,N37Y,R41K,R57K,L63S,I64V,V82I	Susceptible	0	Susceptible	0	Susceptible	0	Susceptible	0	Susceptible	0	Susceptible	0	Susceptible	0	Susceptible	0	0	None	None	K122P,D177E,I202V,E204N,V245M,D250DG,I257L,A272P,K277R,T286A,I293V,L310I,K311S,E312KR,I326AITV,G335D	Susceptible	0	Susceptible	0	Susceptible
1	N297-YCAU_S4_L001_R1-2_001_cons-20	PR	B	95.6	1	99	None	None	None	None	RT	B	93.5	1	341	None	None	None	None	There are no insertions or deletions	There are no reading frameshifts	None	T74S	I13V,E35D,N37E,R57K,L63P	Susceptible	0	Susceptible	0	Susceptible	0	Susceptible	0	Susceptible	0	Low-level resistance	15	Susceptible	0	Susceptible	0	1	None	None	P14S,K20R,V35L,T39K,R83K,V118I,D123E,I142V,D177E,R211K,F214L,E224D,A272P,K277R,V292I,I293V,E297Q,K311R,I329L,G333E	Susceptible	0	Susceptible	0	Susceptible
1	N298-CJRR_S16_L001_R1-2_001_cons-20	PR	B	89.6	1	99	None	None	None	None	RT	B	91.9	1	341	None	None	None	None	There are no insertions or deletions	There are no reading frameshifts	None	None	K14KR,I15V,L19T,R41K,D60E,L63T,I64V,I72V,V77IV,I93L	Susceptible	0	Susceptible	0	Susceptible	0	Susceptible	0	Susceptible	0	Susceptible	0	Susceptible	0	Susceptible	0	0	None	None	E6D,K20R,V35I,T39S,E53DE,V60I,S68G,A98AS,I135IV,I178IL,T200IM,Q207D,R211K,V245T,D250E,A272AS,V276IV,V292I,I293V,K311R,I329V	Susceptible	0	Susceptible	0	Susceptible
1	N299-ENHA_S28_L001_R1-2_001_cons-20	PR	B	94.9	1	99	None	None	None	None	RT	B	94.8	1	341	None	None	None	None	There are no insertions or deletions	There are no reading frameshifts	None	None	I13V,E35D,N37NS,I62V,L63P	Susceptible	0	Susceptible	0	Susceptible	0	Susceptible	0	Susceptible	0	Susceptible	0	Susceptible	0	Susceptible	0	0	None	None	V60IV,R83KR,K122P,I135V,S162C,Q174H,D177E,R211K,S251C,A272P,K277R,E291D,P294T,G333E,Q334L,G335C	Susceptible	0	Susceptible	0	Susceptible
1	N300-JLRS_S40_L001_R1-2_001_cons-20	PR	B	92.6	1	99	None	None	None	None	RT	B	94.8	1	341	None	None	253	None	There are no insertions or deletions	There are no reading frameshifts	None	None	T12A,I13V,G16EG,N37E,K43R,R57K,Q61N,L63Q,I64M,V77I	Susceptible	0	Susceptible	0	Susceptible	0	Susceptible	0	Susceptible	0	Susceptible	0	Susceptible	0	Susceptible	0	0	None	None	V35LS,I135V,K173N,R211K,V245M,T253NS,A272P,V292I,I293V,E297A,E312N,D324E,G335D	Susceptible	0	Susceptible	0	Susceptible
1	N302-MAME_S52_L001_R1-2_001_cons-20	PR	B	94.9	1	99	None	None	None	None	RT	B	93.9	1	341	None	None	None	None	There are no insertions or deletions	There are no reading frameshifts	None	L10I	T12I,I13V,L19V,R41K,K55R,I62V,L63P,C67S,V77I	Susceptible	0	Susceptible	0	Susceptible	0	Susceptible	0	Susceptible	0	Susceptible	0	Susceptible	0	Susceptible	0	0	M184V	None	E6D,K20R,V35R,K49E,I135M,V179IV,T200AT,R211K,A288S,I293IV,K311KR,G333E,Q334H	High-level resistance	60	Low-level resistance	15	Susceptible
1	N303-LAOC_S64_L001_R1-2_001_cons-20	PR	D	92.6	1	99	None	None	None	None	RT	B	93.2	1	341	None	None	None	None	There are no insertions or deletions	There are no reading frameshifts	None	None	I15V,M36MT,R41K,K43R,I64V,I72V,I93L	Susceptible	0	Susceptible	0	Susceptible	0	Susceptible	0	Susceptible	0	Susceptible	0	Susceptible	0	Susceptible	0	0	None	None	E6D,K20R,T39S,V60I,S68G,K122E,I135V,Q174K,N175Y,V179A,T200ILM,Q207D,R211K,V245T,D250E,A272P,K277R,T286AT,I293V,E312EG,D324E,G333E,Q334H	Susceptible	0	Susceptible	0	Susceptible
1	N304-HLO_S76_L001_R1-2_001_cons-20	PR	B	93.3	1	99	None	None	None	None	RT	B	93.9	1	341	None	None	None	None	There are no insertions or deletions	There are no reading frameshifts	None	A71V	M36V,N37E,R57KR,I62V,L63A,I64L,I72IT,I93L	Susceptible	0	Susceptible	0	Susceptible	0	Susceptible	0	Susceptible	0	Susceptible	0	Susceptible	0	Susceptible	0	0	None	K103N,P225H	E6DE,V35LV,T39ST,A98S,T200AITV,V245M,D250E,A272P,T286A,P294S,K311R,I326V,I329V	Susceptible	0	Susceptible	0	Susceptible
1	N305-OAHC_S88_L001_R1-2_001_cons-20	PR	B	94.3	1	99	None	None	None	None	RT	B	92.6	1	341	None	None	None	None	There are no insertions or deletions	There are no reading frameshifts	None	L10I	T12P,I15V,M36I,P39Q,R41K,Q61E,L63P,I64L,I72V,I93L	Susceptible	0	Susceptible	0	Susceptible	0	Susceptible	0	Susceptible	0	Susceptible	0	Susceptible	0	Susceptible	0	0	K65R,D67DGNS,L74V,Y115F,K219N	Y181C,G190EQ	T39S,V60I,K102KR,K122E,I135T,E169D,D177E,T200A,R211K,A288S,I293V,E297A,L301M,I329L	Intermediate resistance	30	High-level resistance	130	Potential low-level resistance
1	N308-YALM_S5_L001_R1-2_001_cons-20	PR	B	94.3	1	99	None	None	None	None	RT	B	94.1	1	341	None	None	165	None	There are no insertions or deletions	There are no reading frameshifts	None	None	K14R,M36I,N37D,L63R,I64V,H69Q,K70E,V82I	Susceptible	0	Susceptible	0	Susceptible	0	Susceptible	0	Susceptible	0	Susceptible	0	Susceptible	0	Susceptible	0	0	None	K103N,K238KT	K20R,K32KN,S68G,D123E,I142T,T165IM,E169D,T200A,R211K,V245EK,K277R,R284K,T286A,I293V,E297K,I329L	Susceptible	0	Susceptible	0	Susceptible
1	N310-HEMV_S17_L001_R1-2_001_cons-20	PR	B	95.3	1	99	None	None	None	None	RT	B	94.7	1	341	None	None	None	None	There are no insertions or deletions	There are no reading frameshifts	None	None	N37C,I62V,L63P,H69Q,V77I	Susceptible	0	Susceptible	0	Susceptible	0	Susceptible	0	Susceptible	0	Susceptible	0	Susceptible	0	Susceptible	0	0	None	None	K20R,K122E,D123N,S162C,R211K,V245E,K277R,I293V,K311KR,G333E,Q334H	Susceptible	0	Susceptible	0	Susceptible
1	N311-EAMM_S29_L001_R1-2_001_cons-20	PR	B	89.6	1	99	None	None	None	None	RT	B	93.9	1	341	None	None	None	None	There are no insertions or deletions	There are no reading frameshifts	None	A71V	I13V,K14R,N37D,R57K,Q61N,L63Q,G68E,I72M,V77I,V82I,I93L	Susceptible	0	Susceptible	0	Susceptible	0	Susceptible	0	Susceptible	0	Susceptible	0	Susceptible	0	Susceptible	0	0	None	None	T39AT,S68G,T69S,D123E,I135T,D177E,I178IM,R211KR,V245M,A272P,E312N,Q334S,G335E	Susceptible	0	Susceptible	0	Susceptible
1	N312-MDA_S41_L001_R1-2_001_cons-20	PR	B	93.9	1	99	None	None	None	None	RT	B	94.5	1	341	None	None	None	None	There are no insertions or deletions	There are no reading frameshifts	None	None	G16A,R41K,I62V,L63C,V77I,I93L	Susceptible	0	Susceptible	0	Susceptible	0	Susceptible	0	Susceptible	0	Susceptible	0	Susceptible	0	Susceptible	0	0	None	V108I	V35L,D86N,K122E,D123N,I135T,S162C,Q174K,N175Y,D177N,T200A,Q207E,V245L,A272P,K277R,L283I,I293V,E297A,D324E	Susceptible	0	Susceptible	0	Susceptible
1	N313-DJGN_S53_L001_R1-2_001_cons-20	PR	B	94.6	1	99	None	None	None	None	RT	B	92.6	1	341	None	None	None	None	There are no insertions or deletions	There are no reading frameshifts	None	None	L33LV,E35DE,N37E,P39PS,L63R,I64V,K70E	Susceptible	0	Susceptible	0	Susceptible	0	Susceptible	0	Susceptible	0	Susceptible	0	Susceptible	0	Susceptible	0	0	None	None	K20R,V60I,S68G,F77FS,D123DE,I167IV,N175NY,I178L,T200A,R211K,V245EQ,K249KR,T286A,I293V,E297K,I329L,Q334H,G335D	Susceptible	0	Susceptible	0	Susceptible
1	N316-MASM_S65_L001_R1-2_001_cons-20	PR	B	91.9	1	99	None	None	None	None	RT	B	93.1	1	341	None	None	None	None	There are no insertions or deletions	There are no reading frameshifts	None	A71V	T12A,E35D,M36I,N37D,I62V,L63S,K70KR,I72T,V77I,I93L	Susceptible	0	Susceptible	0	Susceptible	0	Susceptible	0	Susceptible	0	Susceptible	0	Susceptible	0	Susceptible	0	0	None	None	V35T,E53D,K64R,T69S,K122E,I142V,T165IT,Q174H,I178M,G196E,Q197K,T200A,E203D,Q207N,A272P,K277R,T286A,A288T,I293V,E297K,I329V,Q334L,G335GS	Susceptible	0	Susceptible	0	Susceptible
1	N319-NAGP_S77_L001_R1-2_001_cons-20	PR	B	93.3	1	99	None	None	None	None	RT	B	95.4	1	342	None	177	None	None	There are no insertions or deletions	There are no reading frameshifts	None	A71AV	G17E,E35D,N37HY,R41K,I62V,L63A,V77I,I93L	Susceptible	0	Susceptible	0	Susceptible	0	Susceptible	0	Susceptible	0	Susceptible	0	Susceptible	0	Susceptible	0	0	None	None	K122KQ,S162C,D177DE,I180IV,R211K,E248D,A272P,K277R,I293V,K311R,I326V,I329V,Q334L	Susceptible	0	Susceptible	0	Susceptible
1	N323-MNLC_S89_L001_R1-2_001_cons-20	PR	B	90.9	1	99	None	None	None	None	RT	B	93.4	1	341	None	None	None	None	There are no insertions or deletions	There are no reading frameshifts	None	L10IL,A71V	T12AV,E35D,M36I,N37D,I62V,L63S,K70KR,I72T,V77I,I93L	Susceptible	0	Susceptible	0	Susceptible	0	Susceptible	0	Susceptible	0	Susceptible	0	Susceptible	0	Susceptible	0	0	T69NS	None	V35T,E53D,K122E,I142V,Q174H,I178M,G196E,Q197E,T200A,E203D,Q207N,A272P,K277R,T286V,I293V,P294T,E297K,I329V,Q334L,G335S	Susceptible	0	Susceptible	0	Susceptible
1	N328-FJFM_S6_L001_R1-2_001_cons-20	PR	B	92.3	1	99	None	None	None	None	RT	B	93.9	1	341	None	None	104	None	There are no insertions or deletions	There are no reading frameshifts	None	None	E35D,R41K,D60E,I62V,L63P,I64V,H69HN,V77IV	Susceptible	0	Susceptible	0	Susceptible	0	Susceptible	0	Susceptible	0	Susceptible	0	Susceptible	0	Susceptible	0	0	None	None	E6EK,K104A,K122E,I142T,S162Y,E169D,L210FL,R211K,V245M,A272P,K277R,A288AT,V292I,I293V,E297K,V314I,I329L,G333E,Q334Y	Susceptible	0	Susceptible	0	Susceptible
1	N335-RASCH_S18_L001_R1-2_001_cons-20	PR	B	94.3	1	99	None	None	None	None	RT	B	95.1	1	341	None	None	None	None	There are no insertions or deletions	There are no reading frameshifts	None	None	E35D,M36IM,R41K,L63S,I64V,V77I	Susceptible	0	Susceptible	0	Susceptible	0	Susceptible	0	Susceptible	0	Susceptible	0	Susceptible	0	Susceptible	0	0	None	None	V35M,T39A,R83K,D123E,D177E,E203D,R211K,F214FL,A272P,K277R,E297Q,I329L,G333E	Susceptible	0	Susceptible	0	Susceptible
1	N337-SMP_S30_L001_R1-2_001_cons-20	PR	B	92.6	1	99	39	None	None	None	RT	B	95	1	342	None	None	None	None	There are no insertions or deletions	There are no reading frameshifts	None	A71V	E35D,N37S,P39*PQS,R57K,I62V,L63P,I64L,V77I,I93L	Susceptible	0	Susceptible	0	Susceptible	0	Susceptible	0	Susceptible	0	Susceptible	0	Susceptible	0	Susceptible	0	0	None	None	K20R,K102Q,K122E,S162C,Q197E,R211K,I329V,G333D,Q334N	Susceptible	0	Susceptible	0	Susceptible
1	N338-ACPC_S42_L001_R1-2_001_cons-20	PR	B	94.3	1	99	None	None	None	None	RT	B	94.5	1	341	None	None	None	None	There are no insertions or deletions	There are no reading frameshifts	None	None	I13V,N37D,Q61N,L63Q,I64M,I72M,V77I	Susceptible	0	Susceptible	0	Susceptible	0	Susceptible	0	Susceptible	0	Susceptible	0	Susceptible	0	Susceptible	0	0	None	V179D	D86N,V118I,D123N,T139AT,I142IT,F214L,A272S,K277R,K281R,T286A,I293V,E312K,G335D	Susceptible	0	Susceptible	0	Susceptible
1	N339-RABG_S54_L001_R1-2_001_cons-20	PR	B	93.9	1	99	None	None	None	None	RT	B	94.1	1	341	None	None	None	None	There are no insertions or deletions	There are no reading frameshifts	None	None	I13V,N37D,Q61N,L63Q,I64M,I72MV,V77I	Susceptible	0	Susceptible	0	Susceptible	0	Susceptible	0	Susceptible	0	Susceptible	0	Susceptible	0	Susceptible	0	0	K219KQ	V179D	D86N,V118I,K122E,F214L,A272S,K281R,I293V,A304AE,E312K,G335D	Susceptible	0	Susceptible	5	Potential low-level resistance
1	N340-LARR_S66_L001_R1-2_001_cons-20	PR	B	93.6	1	99	None	None	None	None	RT	B	94	1	341	None	None	None	None	There are no insertions or deletions	There are no reading frameshifts	None	None	E35D,N37H,R41K,K45KR,L63S,I93IL	Susceptible	0	Susceptible	0	Susceptible	0	Susceptible	0	Susceptible	0	Susceptible	0	Susceptible	0	Susceptible	0	0	None	None	V35E,T39A,S48T,I135R,E169D,T200E,I202V,R211K,E248D,A272P,K277R,R284K,T286A,E297K,L310I,I326V,Q334Y	Susceptible	0	Susceptible	0	Susceptible
1	N341-ESMR_S78_L001_R1-2_001_cons-20	PR	C	93.3	1	99	None	None	None	None	RT	C	92.9	1	340	None	None	None	None	There are no insertions or deletions	There are no reading frameshifts	None	None	L10M,I15V,L19T,M36I,R41K,L63IT,H69K,L89M,I93L	Susceptible	0	Susceptible	0	Susceptible	0	Susceptible	0	Susceptible	0	Susceptible	0	Susceptible	0	Susceptible	0	0	None	None	V35T,T39E,D121H,K122E,D123S,I135IV,I142V,K173A,Q174K,D177E,T200A,Q207DN,V245Q,E248D,A272P,T286A,E291D,V292I,I293V,E300Q,Q334N,G335D	Susceptible	0	Susceptible	0	Susceptible
1	N342-ZRSA_S90_L001_R1_001_cons-20	PR	B	94.9	1	99	None	None	None	None	RT	B	95.3	1	341	None	None	None	None	There are no insertions or deletions	There are no reading frameshifts	None	None	R57KR,L63Q	Susceptible	0	Susceptible	0	Susceptible	0	Susceptible	0	Susceptible	0	Susceptible	0	Susceptible	0	Susceptible	0	0	None	None	V35IM,T39AT,E53D,K122E,I135L,T200AT,R211K,F214L,V245E,D250DE,A272P,K277R,T286P,I293V,P294S,E297K,L325I	Susceptible	0	Susceptible	0	Susceptible
1	N343-AFAS_S7_L001_R1-2_001_cons-20	PR	B	90.9	1	99	None	None	None	None	RT	B	93.2	1	341	None	None	None	None	There are no insertions or deletions	There are no reading frameshifts	None	None	K14R,I15V,L19T,R41K,R57KR,D60E,L63T,I64V,I72V,I93L	Susceptible	0	Susceptible	0	Susceptible	0	Susceptible	0	Susceptible	0	Susceptible	0	Susceptible	0	Susceptible	0	0	None	None	E6D,K11KQ,K20R,V35I,T39S,V60I,S68G,I135V,T200L,Q207D,R211K,V245T,E248K,D250E,A272G,I293V,I329V	Susceptible	0	Susceptible	0	Susceptible
1	N344-EJRC_S19_L001_R1-2_001_cons-20	PR	B	95.3	1	99	None	None	None	None	RT	B	94.6	1	341	None	None	None	None	There are no insertions or deletions	There are no reading frameshifts	None	None	I13V,I15V,E35D,N37E,R41K,R57K,L63P,E65D	Susceptible	0	Susceptible	0	Susceptible	0	Susceptible	0	Susceptible	0	Susceptible	0	Susceptible	0	Susceptible	0	0	V75I	None	I31L,V35M,V60I,R83K,D123E,S162Y,D177E,V179I,R211K,A272P,K277R,P294T,E297K,V314M,I329L,G333E	Susceptible	5	Susceptible	5	Susceptible
1	N345-CROS_S31_L001_R1-2_001_cons-20	PR	B	94.6	1	99	None	None	None	None	RT	B	94.9	1	341	None	None	None	None	There are no insertions or deletions	There are no reading frameshifts	None	None	K20R,E35D,M36I,L63P,I72V	Susceptible	0	Susceptible	0	Susceptible	0	Susceptible	0	Susceptible	0	Susceptible	0	Susceptible	0	Susceptible	0	0	None	E138A	P4HP,K20R,V35T,T39A,E40D,K102R,V118I,K122A,I142T,S162A,R211S,F214L,A272P,E298G,V317A,I329IV	Susceptible	0	Susceptible	0	Susceptible
1	N346-EADD_S43_L001_R1-2_001_cons-20	PR	B	96.3	1	99	None	None	None	None	RT	B	93.7	1	340	None	None	214	None	There are no insertions or deletions	There are no reading frameshifts	None	None	I13V,G17E,R57K,L63P	Susceptible	0	Susceptible	0	Susceptible	0	Susceptible	0	Susceptible	0	Susceptible	0	Susceptible	0	Susceptible	0	0	None	E138A,V179D	V21I,K122E,I135T,I202V,Q207E,R211K,F214LM,E224EK,A272P,K277KR,A288S,V292I,E297T,E300EG,K311R,P313T,G333E,Q334H	Susceptible	0	Susceptible	0	Susceptible
1	N347-ARCR_S55_L001_R1-2_001_cons-20	PR	B	92.6	1	99	None	None	None	None	RT	B	93.5	1	341	None	None	None	None	There are no insertions or deletions	There are no reading frameshifts	None	None	T12V,I15V,G16E,E35D,I62V,L63A,I72V,I93L	Susceptible	0	Susceptible	0	Susceptible	0	Susceptible	0	Susceptible	0	Susceptible	0	Susceptible	0	Susceptible	0	0	M41L	None	K32N,T39S,V60I,K66R,K122R,D123E,I135R,S162C,D177E,I178M,Q207R,V245E,A272P,I274V,A288S,I293V,I329L,Q334G,G335D	Susceptible	5	Potential low-level resistance	10	Low-level resistance
1	N348-RASM_S67_L001_R1-2_001_cons-20	PR	B	96	1	99	None	None	None	None	RT	B	93.7	1	341	None	None	None	None	There are no insertions or deletions	There are no reading frameshifts	None	None	E35D,N37E,I62V,L63P,I93L	Susceptible	0	Susceptible	0	Susceptible	0	Susceptible	0	Susceptible	0	Susceptible	0	Susceptible	0	Susceptible	0	0	None	None	A98S,D123E,D177E,I178V,T200R,R211Q,V245E,D250DN,A272P,K277R,T286A,E291D,V292I,E297KR,I309IL,I329L,G333E	Susceptible	0	Susceptible	0	Susceptible
1	N349-MEPM_S79_L001_R1-2_001_cons-20	PR	B	92.6	1	99	None	None	None	None	RT	B	93.5	1	341	None	None	None	None	There are no insertions or deletions	There are no reading frameshifts	None	None	T12V,I15V,G16E,E35D,I62V,L63A,I72V,I93L	Susceptible	0	Susceptible	0	Susceptible	0	Susceptible	0	Susceptible	0	Susceptible	0	Susceptible	0	Susceptible	0	0	M41L	None	K32N,T39S,V60I,K66R,K122R,D123E,I135R,S162C,D177E,I178M,Q207R,V245E,A272P,I274V,A288S,I293V,I329L,Q334G,G335D	Susceptible	5	Potential low-level resistance	10	Low-level resistance
1	N350-MLC_S91_L001_R1-2_001_cons-20	PR	B	96	1	99	None	None	None	None	RT	B	93.8	1	341	None	None	None	None	There are no insertions or deletions	There are no reading frameshifts	None	None	T12A,E35D,N37E,I62V,L63P,I93L	Susceptible	0	Susceptible	0	Susceptible	0	Susceptible	0	Susceptible	0	Susceptible	0	Susceptible	0	Susceptible	0	0	None	None	D123E,I135V,K173E,D177E,T200R,R211Q,V245E,D250N,A272P,K277R,T286A,E291D,E297R,I309L,I329L,G333E,G335S	Susceptible	0	Susceptible	0	Susceptible
1	N351-MALL_S8_L001_R1-2_001_cons-20	PR	B	92.6	1	99	None	None	None	None	RT	B	95.4	1	341	None	None	None	None	There are no insertions or deletions	There are no reading frameshifts	None	None	I13V,L33V,P39S,R41K,D60E,I62V,L63P,I64V,H69Y,I72V	Susceptible	0	Susceptible	0	Susceptible	0	Susceptible	0	Susceptible	0	Susceptible	0	Susceptible	0	Susceptible	0	0	None	None	K122V,I135T,I195T,V245K,D250E,T286A,A288AG,I293V,E297A,E312N	Susceptible	0	Susceptible	0	Susceptible
1	N354-JCPB_S20_L001_R1-2_001_cons-20	PR	B	92.9	1	99	None	None	None	None	RT	B	94.9	1	342	None	None	None	None	There are no insertions or deletions	There are no reading frameshifts	None	None	I13V,K14R,E35D,N37Q,R41K,L63P,V77IV,I93L	Susceptible	0	Susceptible	0	Susceptible	0	Susceptible	0	Susceptible	0	Susceptible	0	Susceptible	0	Susceptible	0	0	None	None	V35E,T39A,D123E,I135R,I142V,T200IT,I202V,R211K,E248D,D250E,I257L,V261I,A272P,T286A,L310I	Susceptible	0	Susceptible	0	Susceptible
1	N355-LEBG_S32_L001_R1-2_001_cons-20	PR	B	92.6	1	99	None	None	None	None	RT	B	92.7	1	337	None	None	None	None	There are no insertions or deletions	There are no reading frameshifts	None	None	G17D,D60E,Q61E,I62V,L63P,I64IV,H69HY,V77I,I93L	Susceptible	0	Susceptible	0	Susceptible	0	Susceptible	0	Susceptible	0	Susceptible	0	Susceptible	0	Susceptible	0	0	None	V90I,K103N	K20R,V35I,S68GS,D86E,W88CS,Q174K,D177E,I178L,I195L,I244V,V245T,A272S,K277R,T286A,I293V,P294T,K311KR,E312HN,D324E,G335D	Susceptible	0	Susceptible	0	Susceptible
1	N356-CMOM_S44_L001_R1-2_001_cons-20	PR	B	95.6	1	99	None	None	None	None	RT	B	94.9	1	341	None	None	None	None	There are no insertions or deletions	There are no reading frameshifts	None	None	T4S,L19T,H69Q	Susceptible	0	Susceptible	0	Susceptible	0	Susceptible	0	Susceptible	0	Susceptible	0	Susceptible	0	Susceptible	0	0	None	None	V60I,R83KR,D86E,K122EK,I135IT,T165IT,I178M,G196E,T200A,R211K,A272S,V292I,I293V	Susceptible	0	Susceptible	0	Susceptible
1	N357-EAEG_S56_L001_R1-2_001_cons-20	PR	B	94.9	1	99	None	None	None	None	RT	B	93.6	1	341	None	None	None	None	There are no insertions or deletions	There are no reading frameshifts	None	None	L19I,E35D,R41K,L63P,I72M	Susceptible	0	Susceptible	0	Susceptible	0	Susceptible	0	Susceptible	0	Susceptible	0	Susceptible	0	Susceptible	0	0	None	None	S162A,I195T,F214L,T286AT,V292IV,I293V,E312T,S322T,D324DE,I329L,G335S	Susceptible	0	Susceptible	0	Susceptible
1	N358-MAGA_S68_L001_R1-2_001_cons-20	PR	B	93.3	1	99	None	None	None	None	RT	B	95	1	341	None	None	None	None	There are no insertions or deletions	There are no reading frameshifts	None	None	I15V,L19V,R41K,D60DE,I64IV,E65DE,I72V	Susceptible	0	Susceptible	0	Susceptible	0	Susceptible	0	Susceptible	0	Susceptible	0	Susceptible	0	Susceptible	0	0	None	None	E6D,K20R,V35I,T39S,S68G,T69AT,T200I,Q207D,R211K,V245T,D250E,I293V	Susceptible	0	Susceptible	0	Susceptible
1	N360-JJL_S80_L001_R1-2_001_cons-20	PR	B	93.9	1	99	None	None	None	None	RT	B	93.9	1	341	None	None	None	None	There are no insertions or deletions	There are no reading frameshifts	None	None	I13V,I15V,L19IL,N37T,R57K,I64V,I72V,V77IV	Susceptible	0	Susceptible	0	Susceptible	0	Susceptible	0	Susceptible	0	Susceptible	0	Susceptible	0	Susceptible	0	0	None	V90I	V21I,S162A,N175H,V179I,I202V,R211K,K281KR,L283IL,I293V,E297A,Q334E	Susceptible	0	Susceptible	0	Susceptible
1	N361-AMM_S92_L001_R1-2_001_cons-20	PR	B	93.9	1	99	None	None	None	None	RT	B	94.1	1	341	None	None	None	None	There are no insertions or deletions	There are no reading frameshifts	None	None	I13IV,K14KR,E35D,N37NS,R41K,L63P	Susceptible	0	Susceptible	0	Susceptible	0	Susceptible	0	Susceptible	0	Susceptible	0	Susceptible	0	Susceptible	0	0	None	None	K32KR,K102KQ,K122Q,D123E,I135T,S162C,D177E,I202V,Q207E,R211KR,F214FL,V245E,D250E,A272P,K277R,L283IL,I293V	Susceptible	0	Susceptible	0	Susceptible
1	N362-JLOD_S9_L001_R1-2_001_cons-20	PR	B	96.3	1	99	None	None	None	None	RT	B	94.9	1	352	None	None	None	None	There are no insertions or deletions	There are no reading frameshifts	None	None	E35D,M36I,I62V,L63P,H69N	Susceptible	0	Susceptible	0	Susceptible	0	Susceptible	0	Susceptible	0	Susceptible	0	Susceptible	0	Susceptible	0	0	None	None	D86E,D123E,I142T,E169D,R211K,V245M,A272P,V276T,K277R,I293V,E297K,V314I,I329L,G333E,Q334H	Susceptible	0	Susceptible	0	Susceptible
1	N363-GRB_S21_L001_R1-2_001_cons-20	PR	B	94.6	1	99	None	None	None	None	RT	B	94	1	418	None	None	None	None	There are no insertions or deletions	There are no reading frameshifts	None	None	T12K,I15V,L19I,K20R,M36I,R41K,R57K	Susceptible	0	Susceptible	0	Susceptible	0	Susceptible	0	Susceptible	0	Susceptible	0	Susceptible	0	Susceptible	0	0	None	None	V35I,D123E,I135L,S162C,T200AE,R211K,V245MV,A272P,K277R,K281KR,T286A,V292I,I293V,E297K,S322AS,Q334D,R356K,A360T,K366R,T377L,E404D	Susceptible	0	Susceptible	0	Susceptible
[truncated: 206 more columns]

## Sheet: HIVdb SANGER
	Seq ID	PR GeneSummary	PR subtype	PR subtype match	PR firstAA	PR lastAA	PR Stop Codons, Frame Shifts	PR B,D,H,V,N	PR Unusual Residues	PR G-A Hypermutated	RT GeneSummary	RT subtype	RT subtype match	RT firstAA	RT lastAA	RT Stop Codons, Frame Shifts	RT B,D,H,V,N	RT Unusual Residues	RT G-A Hypermutated	indels	reading frame shifts	PI_MAJOR	PI_MINOR	PI_OTHER	ATV/r	ATV/r	DRV/r	DRV/r	FPV/r	FPV/r	IDV/r	IDV/r	LPV/r	LPV/r	NFV	NFV	SQV/r	SQV/r	TPV/r	TPV/r	PI PDR	NRTI	NNRTI	RTI_OTHER	3TC	3TC	ABC	ABC	AZT
1	N-006 REVP(11-28011_28_M_FU_Het_Aug11_Jun11)	PR	D	91.6	1	99	None	None	None	None	RT	B	92.8	1	335	None	None	53	None	There are no insertions or deletions	There are no reading frameshifts	None	None	T12AT,I15V,E35D,M36I,R41K,L63P,K70R,I72IV	Susceptible	0	Susceptible	0	Susceptible	0	Susceptible	0	Susceptible	0	Susceptible	0	Susceptible	0	Susceptible	0	0	None	None	E53K,S68G,K102Q,D121H,K122E,I135T,Q174K,D177E,I178M,V189A,G196E,T200A,Q207EQ,R211K,A272P,V276I,L283I,T286A,A288T,I293V,T296ST,E312T,D324E,I329L	Susceptible	0	Susceptible	0	Susceptible
1	N-007 RSCR(11-28013_28_M_FU_Het_Aug11_Mar11)	PR	B	92.9	1	99	None	None	None	None	RT	B	94	1	334	None	None	150	None	There are no insertions or deletions	There are no reading frameshifts	None	None	I13IV,K14R,E35D,M36I,N37D,L63R,I64V,H69Q,K70E,V82I	Susceptible	0	Susceptible	0	Susceptible	0	Susceptible	0	Susceptible	0	Susceptible	0	Susceptible	0	Susceptible	0	0	None	None	K20R,S68G,D123E,P150AP,E169D,T200E,R211K,V245K,A272G,T286A,I293V,E297K,I329L	Susceptible	0	Susceptible	0	Susceptible
1	N-008 MLGS(11-28014_33_W_FU_Het_Aug11_Jul11)	PR	B	94.9	1	99	None	None	None	None	RT	B	95.1	1	335	None	None	189	None	There are no insertions or deletions	There are no reading frameshifts	None	None	G16A,I62V,L63C,I72IT,V77I	Susceptible	0	Susceptible	0	Susceptible	0	Susceptible	0	Susceptible	0	Susceptible	0	Susceptible	0	Susceptible	0	0	None	None	V35L,K122E,D123N,I135T,S162C,N175Y,V189E,T200A,R211K,V245E,A272P,K277R,L283I,V292I,I293V,E297A	Susceptible	0	Susceptible	0	Susceptible
1	N-009 OEUC(11-28015_46_M_Sing_MSM_Aug11_May11)	PR	B	94.9	1	99	None	None	None	None	RT	B	95.1	1	335	None	None	141	None	There are no insertions or deletions	There are no reading frameshifts	None	None	G16A,I62V,L63C,I72T,V77I	Susceptible	0	Susceptible	0	Susceptible	0	Susceptible	0	Susceptible	0	Susceptible	0	Susceptible	0	Susceptible	0	0	None	None	V35L,K122E,D123N,I135T,G141GR,S162C,N175Y,T200A,R211K,V245E,A272P,K277R,L283I,V292I,I293V,E297A	Susceptible	0	Susceptible	0	Susceptible
1	N-010 GRON(11-28016_28_M_Sing_Het_Aug11_May11)	PR	B	92.6	1	99	None	None	38	None	RT	B	93.6	1	335	None	None	None	None	PR AA Insertion: codon 38 AA: SL NA: AGTCTG	There are no reading frameshifts	None	None	T12K,I13V,L19I,M36LM,L38 insertion,R41K,K43R,L63P,K70R,L89M	Susceptible	0	Susceptible	0	Susceptible	0	Susceptible	0	Susceptible	0	Susceptible	0	Susceptible	0	Susceptible	0	0	None	None	V60I,D123E,I135K,D177E,T200AT,R211K,V245Q,A272P,R284KR,T286A,A288S,V292I,I293V,E297T,I309V,V317A,I326V,Q334LQ	Susceptible	0	Susceptible	0	Susceptible
1	N-011 AIMA(11-28017_25_W_FU_Het_Aug11_Jun11)	PR	B	94.9	1	99	None	None	None	None	RT	B	94.4	1	335	None	None	201	None	There are no insertions or deletions	There are no reading frameshifts	None	None	I13V,I15V,E35D,M36I,N37D,L63A	Susceptible	0	Susceptible	0	Susceptible	0	Susceptible	0	Susceptible	0	Susceptible	0	Susceptible	0	Susceptible	0	0	None	None	V35T,T39I,K82R,R83K,D123E,I135V,Q174H,D177E,K201KN,R211K,A272P,K277R,T286A,I293V,E297A,I329L,G333E,Q334H	Susceptible	0	Susceptible	0	Susceptible
1	N-012 BALV(11-28018_25_M_FU_Het_Aug11_May11)	PR	B	94.6	1	99	None	None	None	None	RT	B	94.4	1	335	None	None	None	None	There are no insertions or deletions	There are no reading frameshifts	None	L10I	I13V,E35D,N37E,R41K,D60E,I62V,L63P,E65D,I93L	Susceptible	0	Susceptible	0	Susceptible	0	Susceptible	0	Susceptible	0	Susceptible	0	Susceptible	0	Susceptible	0	0	None	None	V35I,D86E,A158AT,D177E,R211Q,A272P,K277R,V292I,E297K,A304E,I329L,G333E	Susceptible	0	Susceptible	0	Susceptible
1	N-013 JADR(11-28019_48_M_Marr_Het_Aug11_Jun11)	PR	B	92.9	1	99	None	None	None	None	RT	B	94.3	1	335	None	None	None	None	There are no insertions or deletions	There are no reading frameshifts	None	None	K14KR,K20R,M36I,N37D,L63R,I64V,H69Q,K70E,V82I,I93L	Susceptible	0	Susceptible	0	Susceptible	0	Susceptible	0	Susceptible	0	Susceptible	0	Susceptible	0	Susceptible	0	0	None	None	K20R,S68G,D123E,E169DE,T200A,Q207H,R211K,V245E,A272G,R284KR,T286A,I293V,E297R,K311R,V317T,I329L	Susceptible	0	Susceptible	0	Susceptible
1	N-014 AJUS(11-46084_32_M_Sing_Het_Dec11_Nov11)	PR	B	95.3	1	99	None	None	None	None	RT	B	94.8	1	335	None	None	None	None	There are no insertions or deletions	There are no reading frameshifts	None	A71AT	T12D,L19I,E35D,N37S,R41K,Q61EQ,L63P,V77IV,I93L	Susceptible	0	Susceptible	0	Susceptible	0	Susceptible	0	Susceptible	0	Susceptible	0	Susceptible	0	Susceptible	0	0	None	V90I	S68G,D86N,D123E,S162C,I178L,T200AT,I202V,E204DE,R211K,A272P,T286A,E297K,A327V	Susceptible	0	Susceptible	0	Susceptible
1	N-015 PDGM(11-46085_34_M_Sing_MSM/Het_Dec11_Dec08	PR	B	93.3	1	99	None	63	None	None	RT	B	94.8	1	335	None	None	None	None	There are no insertions or deletions	There are no reading frameshifts	None	None	I13IV,K14R,E35D,N37E,L63X,I64V,E65D,H69HR,V77I	Susceptible	0	Susceptible	0	Susceptible	0	Susceptible	0	Susceptible	0	Susceptible	0	Susceptible	0	Susceptible	0	0	None	None	R83K,K122E,I135T,D177E,T200I,R211K,A272P,K277R,T286A,E297K,I329L,G333E	Susceptible	0	Susceptible	0	Susceptible
1	N-016 EVRC(11-46088_34_W_FU_Het_Dec11_Nov11)	PR	B	93.6	1	99	None	None	None	None	RT	B	95.4	1	335	38	None	108	None	There are no insertions or deletions	There are no reading frameshifts	None	None	I13V,I15V,E35D,M36I,N37D,I64V	Susceptible	0	Susceptible	0	Susceptible	0	Susceptible	0	Susceptible	0	Susceptible	0	Susceptible	0	Susceptible	0	0	M41L	None	C38*C,T39S,V60I,K102KR,T107PT,V108EV,K122EK,D123DG,T139A,R211K,A272P,K277R,I293V,P294PS,E297A,I329L,G333E,Q334H	Susceptible	5	Potential low-level resistance	10	Low-level resistance
1	N-017 UJUR(11-46089_30_M_Sing_MSM_Dec11_Dec07)	PR	B	94.3	1	99	None	None	None	None	RT	B	95	1	335	None	None	None	None	There are no insertions or deletions	There are no reading frameshifts	None	None	K14R,E35D,N37E,L63S,I64V,E65D,H69R,V77I	Susceptible	0	Susceptible	0	Susceptible	0	Susceptible	0	Susceptible	0	Susceptible	0	Susceptible	0	Susceptible	0	0	None	None	R83K,D123DE,I142T,D177E,T200I,R211K,A272P,K277R,T286A,E297K,I329L,G333E	Susceptible	0	Susceptible	0	Susceptible
1	N-018 ECCG(11-46091_28_W_FU_Het_Dec11_Apr07)	PR	B	94.9	1	99	None	None	None	None	RT	B	94.5	1	335	None	None	None	None	There are no insertions or deletions	There are no reading frameshifts	None	None	T12S,N37S,L38I,I62V,L63P,V77I	Susceptible	0	Susceptible	0	Susceptible	0	Susceptible	0	Susceptible	0	Susceptible	0	Susceptible	0	Susceptible	0	0	None	None	K20R,V35I,K64KR,D86E,R211K,A288S,G333E,Q334H	Susceptible	0	Susceptible	0	Susceptible
1	N-019 LALC(11-46092_46_M_Sing_Het_Dec11_Nov11)	PR	B	96.6	1	99	None	None	None	None	RT	B	94	1	335	None	330	None	None	There are no insertions or deletions	There are no reading frameshifts	None	None	L19I,L63P,V77I	Susceptible	0	Susceptible	0	Susceptible	0	Susceptible	0	Susceptible	0	Susceptible	0	Susceptible	0	Susceptible	0	0	None	None	K11KR,V60I,R83KR,I135V,I142IM,S162A,E169D,I178L,R211K,A288S,K311R,Q330LQR	Susceptible	0	Susceptible	0	Susceptible
1	N-020 FCUA(11-46093_42_M_FU_Het_Dec11_Nov11)	PR	B	96.3	1	99	None	None	None	None	RT	B	94.5	1	335	None	None	None	None	There are no insertions or deletions	There are no reading frameshifts	None	None	E35D,I62V,L63P,H69N	Susceptible	0	Susceptible	0	Susceptible	0	Susceptible	0	Susceptible	0	Susceptible	0	Susceptible	0	Susceptible	0	0	None	V106IV	K46KQ,K122EK,E169D,R211K,F214FL,V245M,A272P,V276I,K277R,L283I,V292I,I293V,E297K,V314I,I329L,G333E,Q334Y	Susceptible	0	Susceptible	0	Susceptible
1	N-021 JAM(11-46094_28_M_FU_Het_Dec11_Oct11)	PR	B	94.9	1	99	None	None	None	None	RT	B	94.8	1	335	None	None	None	None	There are no insertions or deletions	There are no reading frameshifts	None	None	E35D,R41K,L63P,V77I,I93L	Susceptible	0	Susceptible	0	Susceptible	0	Susceptible	0	Susceptible	0	Susceptible	0	Susceptible	0	Susceptible	0	0	None	None	K102R,K104R,I135V,S162C,D177E,V179I,I195K,G196E,R211A,V261IV,I293V,P294T,Q334E	Susceptible	0	Susceptible	0	Susceptible
1	N-022 MFE	PR	B	91.9	1	99	None	None	None	None	RT	B	94	1	335	None	None	None	None	There are no insertions or deletions	There are no reading frameshifts	None	None	G16EG,E35D,N37DN,D60DE,I62IV,L63A,I72IV,V77I	Susceptible	0	Susceptible	0	Susceptible	0	Susceptible	0	Susceptible	0	Susceptible	0	Susceptible	0	Susceptible	0	0	None	None	E6DE,V8IV,K11KR,V35T,T39KT,K82KR,D123E,I142IV,D177E,T200IT,R211K,F214L,E248D,A272P,K277R,I293V,E297K,S322ST,I329L	Susceptible	0	Susceptible	0	Susceptible
1	N-023 FLVG(12-23445_24_M_Sing_Het_Jun12_Jan12)	PR	B	93.6	1	99	None	None	None	None	RT	B	93.7	1	335	None	None	None	None	There are no insertions or deletions	There are no reading frameshifts	None	None	I13V,L19LS,K20KR,E35DE,M36IM,R57K,I62IV,L63P	Susceptible	0	Susceptible	0	Susceptible	0	Susceptible	0	Susceptible	0	Susceptible	0	Susceptible	0	Susceptible	0	0	None	E138A	S68G,K104R,I135T,K201R,Q207E,R211K,F214L,A272P,T286AT,A288S,V292I,E297A,K311R	Susceptible	0	Susceptible	0	Susceptible
1	N-024 BAGF(12-23446_28_M_Sing_Het_Jun12_May12)	PR	B	94.3	1	99	None	None	None	None	RT	B	95.3	1	335	None	None	None	None	There are no insertions or deletions	There are no reading frameshifts	None	A71T	L19IL,E35D,N37E,I62V,L63P,I72IT,I93L	Susceptible	0	Susceptible	0	Susceptible	0	Susceptible	0	Susceptible	0	Susceptible	0	Susceptible	0	Susceptible	0	0	None	None	V35I,R83K,T139S,S162Y,D177E,I178M,R211K,A272P,K277R,I293V,E297K,I329L,G333E	Susceptible	0	Susceptible	0	Susceptible
1	N-025 MEVB(12-23447_43_W_Sing_Het_Jun12_Apr12)	PR	B	93.9	1	99	None	64	None	None	RT	B	95.4	1	335	None	None	None	None	There are no insertions or deletions	There are no reading frameshifts	None	None	E35D,N37D,D60DE,I62V,L63P,I64IL,H69Y,I72T,V77IV	Susceptible	0	Susceptible	0	Susceptible	0	Susceptible	0	Susceptible	0	Susceptible	0	Susceptible	0	Susceptible	0	0	None	None	D121Y,K122E,E169D,R211K,V245R,A272P,K277R,I293V,E298DE,V314I,V317AV,I329L,G333E,Q334Y	Susceptible	0	Susceptible	0	Susceptible
1	N-026 MLMA(12-23449_29_W_Sing_Het_Jun12_May12)	PR	B	94.3	1	99	None	None	None	None	RT	B	94	1	335	None	None	None	None	There are no insertions or deletions	There are no reading frameshifts	M46I	None	L19I,E35D,N37E,L63A,V77I,I93L	Potential low-level resistance	10	Susceptible	0	Potential low-level resistance	10	Potential low-level resistance	10	Potential low-level resistance	10	Low-level resistance	20	Susceptible	5	Susceptible	5	1	None	None	E6D,K11R,V35I,R83K,K104R,D123E,I135V,D177E,I178M,T200I,R211K,A272P,K277R,T286A,P294T,E297K,I329L,G333E	Susceptible	0	Susceptible	0	Susceptible
1	N-027 ARGE(12-23450_33_M_Sing_Het_Jun12_May11)	PR	B	94.6	1	99	None	None	None	None	RT	B	94.3	1	335	None	None	None	None	There are no insertions or deletions	There are no reading frameshifts	None	None	K14R,M36I,N37D,L63R,I64V,H69Q,K70E,V82I	Susceptible	0	Susceptible	0	Susceptible	0	Susceptible	0	Susceptible	0	Susceptible	0	Susceptible	0	Susceptible	0	0	None	None	K20R,S68G,D123E,T165IT,E169D,T200A,R211K,V245E,K277R,R284KR,T286AV,I293V,E297K,I329L	Susceptible	0	Susceptible	0	Susceptible
1	N-029 LAPR(12-23452_33_M_Sing_Het_Jun12_May12)	PR	B	94.9	1	99	None	None	None	None	RT	B	95	1	335	None	None	None	None	There are no insertions or deletions	There are no reading frameshifts	None	None	T12R,L19I,E35D,N37E,R41K,L63P,E65D	Susceptible	0	Susceptible	0	Susceptible	0	Susceptible	0	Susceptible	0	Susceptible	0	Susceptible	0	Susceptible	0	0	None	None	T7P,V35I,I135T,D177E,T200I,R211K,F214FL,I244V,E248D,A272P,K277R,I293IV,E297K,A304E,V314M,I329L,G333E	Susceptible	0	Susceptible	0	Susceptible
1	N-031 FRUR(12-23456_32_M_FU_Het_Jun12_Jan12)	PR	B	93.3	1	99	None	None	None	None	RT	B	94.4	1	335	None	None	None	None	There are no insertions or deletions	There are no reading frameshifts	None	None	E35D,N37E,R57K,D60E,L63P,I64V,E65D,I72IV,V77I	Susceptible	0	Susceptible	0	Susceptible	0	Susceptible	0	Susceptible	0	Susceptible	0	Susceptible	0	Susceptible	0	0	None	None	D86N,D123E,S162Y,D177E,V179IV,T200I,I202V,R211K,A272P,K277R,T286A,P294Q,E297K,K311R,I329L,G333E	Susceptible	0	Susceptible	0	Susceptible
1	N-032 NAMA(12-23458_24_W_FU_Het_Jun12_Apr12)	PR	B	94.6	1	99	None	None	None	None	RT	B	95.6	1	335	None	None	None	None	There are no insertions or deletions	There are no reading frameshifts	None	None	T12A,K14R,I15V,E35D,N37E,I62V,L63P,I93L	Susceptible	0	Susceptible	0	Susceptible	0	Susceptible	0	Susceptible	0	Susceptible	0	Susceptible	0	Susceptible	0	0	None	None	V35T,T39A,E40D,I135IV,D177E,R211K,P243S,A272P,I293V,E297K,I309L,I329L	Susceptible	0	Susceptible	0	Susceptible
1	N-033 MFM	PR	B	93.9	1	99	None	None	None	None	RT	B	93.8	1	334	None	None	None	None	There are no insertions or deletions	There are no reading frameshifts	None	None	T12K,I13V,G16E,P39S,R41K,L63S,V77I	Susceptible	0	Susceptible	0	Susceptible	0	Susceptible	0	Susceptible	0	Susceptible	0	Susceptible	0	Susceptible	0	0	None	None	E6D,K20R,V35I,E36K,E40D,W88C,K101Q,D123E,I135K,I159V,P176T,I178M,G196E,E204D,R211K,F214L,S251R,A272S,K277R,T286A,P294Q,E297K,Q334E	Susceptible	0	Susceptible	0	Susceptible
1	N-034 RMCV(12-23464_29_M_Sing_Het_Jun12_Unk)	PR	B	93.9	1	99	None	None	None	None	RT	B	94.3	1	334	None	None	None	None	There are no insertions or deletions	There are no reading frameshifts	None	L10I	I13V,E35DE,M36I,D60E,I64V,I72V,I93L	Susceptible	0	Susceptible	0	Susceptible	0	Susceptible	0	Susceptible	0	Susceptible	0	Susceptible	0	Susceptible	0	0	None	None	K20R,V35I,T39A,R83K,D123E,S162C,D177E,I178MV,Q207R,R211Q,A272P,K277R,T286A,E291D,V292I,I293V,P294T,E297R,I329L,G333E	Susceptible	0	Susceptible	0	Susceptible
1	N-035 SGAR(12-23465_29_M_Sing_Het_Jun12_Jun12)	PR	B	92.9	1	99	None	None	None	None	RT	B	94.5	1	335	None	None	None	None	There are no insertions or deletions	There are no reading frameshifts	None	None	I13IV,E35D,N37HQ,R41K,R57KR,L63P,I93L	Susceptible	0	Susceptible	0	Susceptible	0	Susceptible	0	Susceptible	0	Susceptible	0	Susceptible	0	Susceptible	0	0	None	None	V35E,T39A,I135R,I142V,T200I,I202V,R211K,E248D,D250E,V261I,A272P,T286A,E297K,L310I,I326V	Susceptible	0	Susceptible	0	Susceptible
1	N-037 GJA(12-23467_64_M_Wid_Het_Jun12_May12)	PR	B	94.9	1	99	None	None	None	None	RT	B	94.7	1	335	None	None	None	None	There are no insertions or deletions	There are no reading frameshifts	None	A71T	E35D,R41K,I62V,L63P,I72T	Susceptible	0	Susceptible	0	Susceptible	0	Susceptible	0	Susceptible	0	Susceptible	0	Susceptible	0	Susceptible	0	0	None	V106I	D123E,I142T,S162C,E169D,R211T,V245KR,A272P,K277R,I293V,E297K,V314I,I329L,G333E,Q334Y	Susceptible	0	Susceptible	0	Susceptible
1	N-039 WPSV(12-23469_30_Sing_Het_Jun12_Mar12)	PR	B	93.9	1	99	None	None	None	None	RT	B	94.9	1	335	None	None	None	None	There are no insertions or deletions	There are no reading frameshifts	None	A71T	I13V,I62V,L63P,V77I	Susceptible	0	Susceptible	0	Susceptible	0	Susceptible	0	Susceptible	0	Susceptible	0	Susceptible	0	Susceptible	0	0	None	None	K20R,V35I,T69AT,I142T,S162C,R211K,A272P,K277KR,I293V,G333E	Susceptible	0	Susceptible	0	Susceptible
1	N-040 HEA(12-25624_23_M_Marr_Het_Jun12_Mar12)	PR	B	96	1	99	None	None	None	None	RT	B	93.9	1	335	None	None	29	None	There are no insertions or deletions	There are no reading frameshifts	None	None	E35D,N37E,I62V,L63HP,E65DE,I93L	Susceptible	0	Susceptible	0	Susceptible	0	Susceptible	0	Susceptible	0	Susceptible	0	Susceptible	0	Susceptible	0	0	None	None	K20KR,E28EK,E29EQ,I31IT,V35I,K82KR,R83K,A98S,D123E,K166R,D177DE,R211K,A272S,K277R,T286A,E297K,I309L,I329L,G333E	Susceptible	0	Susceptible	0	Susceptible
1	N-041 MAAC(12-25625_40_M_Sing_Het_Jun12_May12)	PR	B	96	1	99	None	None	None	None	RT	B	94.8	1	335	None	None	None	None	There are no insertions or deletions	There are no reading frameshifts	None	None	I15V,L19I,N37E,L63P,E65D,K70R	Susceptible	0	Susceptible	0	Susceptible	0	Susceptible	0	Susceptible	0	Susceptible	0	Susceptible	0	Susceptible	0	0	None	None	V35IMV,D86E,D123E,D177E,T200I,I202V,R211K,A272P,K277R,T286A,V292I,I293V,E297Q,K311R,I329L,G333E	Susceptible	0	Susceptible	0	Susceptible
1	N-042 HALM(12-25626_30_M_Sing_MSM_Jun12_Nov10)	PR	B	95.3	1	99	None	None	None	None	RT	B	95.1	1	335	None	None	None	None	There are no insertions or deletions	There are no reading frameshifts	None	None	E35D,M36I,R41K,I62V,L63A,I93IL	Susceptible	0	Susceptible	0	Susceptible	0	Susceptible	0	Susceptible	0	Susceptible	0	Susceptible	0	Susceptible	0	0	None	V90I	S68N,D86E,D123E,R211KR,V245HQ,A272P,V276I,P294S,E297A,Q334E	Susceptible	0	Susceptible	0	Susceptible
1	N-043 SUAC(12-25627_34_M_Sing_Het_Jun12_Jul11)	PR	B	93.9	1	99	None	None	None	None	RT	B	93.7	1	335	None	None	None	None	There are no insertions or deletions	There are no reading frameshifts	None	None	M36IM,N37S,L63Q,I64V,V77I	Susceptible	0	Susceptible	0	Susceptible	0	Susceptible	0	Susceptible	0	Susceptible	0	Susceptible	0	Susceptible	0	0	None	None	I135T,S162C,E169D,Q174K,I178L,I195L,T200A,Q207E,R211K,I244V,V245K,A272P,P294Q,S322A	Susceptible	0	Susceptible	0	Susceptible
1	N-044 LASS(12-25628_33_M_Sing_MSM_Jun12_Jun12)	PR	B	93.9	1	99	None	None	None	None	RT	B	95.3	1	335	None	None	None	None	There are no insertions or deletions	There are no reading frameshifts	None	A71T	T12N,K14R,P39S,R41K,L63P,V77I,I93L	Susceptible	0	Susceptible	0	Susceptible	0	Susceptible	0	Susceptible	0	Susceptible	0	Susceptible	0	Susceptible	0	0	None	None	V8I,D123E,I135V,P170S,P176S,D177N,T200I,I202V,E248D,A272P,E297EK,I326V	Susceptible	0	Susceptible	0	Susceptible
1	N-045 RALR(12-25629_46_M_Sing_MSM_Jun12_May12)	PR	B	94.9	1	99	None	None	None	None	RT	B	95	1	335	None	228	None	None	There are no insertions or deletions	There are no reading frameshifts	None	None	K14R,E35D,M36I,R57KR,I62V,L63P,V77I,I93L	Susceptible	0	Susceptible	0	Susceptible	0	Susceptible	0	Susceptible	0	Susceptible	0	Susceptible	0	Susceptible	0	0	None	None	V35IV,I135V,D177E,T200I,V245E,A272P,P294S,E312V,I326V,I329V	Susceptible	0	Susceptible	0	Susceptible
1	N-046 JEOT(12-25632_42_M_Sing_Het_Jun12_May12)	PR	B	95.6	1	99	None	None	None	None	RT	B	95.2	1	335	None	None	None	None	There are no insertions or deletions	There are no reading frameshifts	None	None	T12ST,N37S,I62V,L63P,V77I,I93L	Susceptible	0	Susceptible	0	Susceptible	0	Susceptible	0	Susceptible	0	Susceptible	0	Susceptible	0	Susceptible	0	0	None	None	K20R,S162C,T200A,R211K,I293IV,G333E,Q334H	Susceptible	0	Susceptible	0	Susceptible
1	N-047 DJMG(12-25633_44_M_Div_Het_Jun12_Jun12)	PR	B	94.3	1	99	None	None	None	None	RT	B	94.5	1	335	None	None	None	None	There are no insertions or deletions	There are no reading frameshifts	None	None	N37D,L63T,I64V,I72V,V77I,I93L	Susceptible	0	Susceptible	0	Susceptible	0	Susceptible	0	Susceptible	0	Susceptible	0	Susceptible	0	Susceptible	0	0	None	V106I	V35M,K122EK,D123E,K173E,D177E,R211Q,A272P,K277R,E297K,D324DE,I329L,G333E	Susceptible	0	Susceptible	0	Susceptible
1	N-048 SEHL(12-25634_49_M_Sing_Het_Jun12_May12)	PR	B	96.6	1	99	None	None	None	None	RT	B	94.9	1	335	None	None	328	None	There are no insertions or deletions	There are no reading frameshifts	None	None	L63P,C67Y,H69K,V77IV	Susceptible	0	Susceptible	0	Susceptible	0	Susceptible	0	Susceptible	0	Susceptible	0	Susceptible	0	Susceptible	0	0	None	None	K122E,I142IT,E169D,D177E,R211K,V245M,A272P,K277R,V292I,I293V,E297KQ,V314I,E328EG,I329L,G333E,Q334Y	Susceptible	0	Susceptible	0	Susceptible
1	N-051 JAIM(12-29162_33_M_Sing_MSM_Jul11_May12)	PR	B	94.6	1	99	None	None	None	None	RT	B	94.5	1	335	None	None	None	None	There are no insertions or deletions	There are no reading frameshifts	None	None	I13V,I15V,M36I,L38FL,P39S,R41RT,I62V,L63P,I64V	Susceptible	0	Susceptible	0	Susceptible	0	Susceptible	0	Susceptible	0	Susceptible	0	Susceptible	0	Susceptible	0	0	None	E138A	K20R,K102R,D123E,I142V,S162C,I202V,E204Q,Q207E,R211K,A272P,E291D,V292I,I293V,S322A,D324E	Susceptible	0	Susceptible	0	Susceptible
1	N-052 JRM(12-29119_43_M_Sing_Het_Jul12_Mar12)	PR	B	93.3	1	99	None	None	None	None	RT	B	94.3	1	335	None	None	None	None	There are no insertions or deletions	There are no reading frameshifts	None	None	I13V,E35D,N37E,R57K,D60E,L63P,I64V,E65D,V77I	Susceptible	0	Susceptible	0	Susceptible	0	Susceptible	0	Susceptible	0	Susceptible	0	Susceptible	0	Susceptible	0	0	None	None	S48ST,K49KR,D123E,K166I,D177E,I178IM,T200R,R211K,A272P,K277R,T286A,P294Q,E297K,I329L,G333E	Susceptible	0	Susceptible	0	Susceptible
1	N-053 LRMM(12-29121_40_M_Marr_Het_Jul12_Unk)	PR	B	94.9	1	99	None	None	None	None	RT	B	94.1	1	335	None	None	None	None	There are no insertions or deletions	There are no reading frameshifts	None	None	I13IV,I15V,E35D,M36I,N37D,L63A	Susceptible	0	Susceptible	0	Susceptible	0	Susceptible	0	Susceptible	0	Susceptible	0	Susceptible	0	Susceptible	0	0	None	None	K32R,V35I,K82R,R83K,V118I,D123E,I135IV,T165I,Q174H,D177E,R211K,F214L,A272S,E297A,E312K,I329L,G333E,Q334H	Susceptible	0	Susceptible	0	Susceptible
1	N-054 EJZ(12-29122_46_M_Sing_MSM_Jul12_Jun08)	PR	B	93.3	1	99	None	None	None	None	RT	B	94.4	1	334	None	None	None	None	There are no insertions or deletions	There are no reading frameshifts	None	L10I	I13V,L33V,E35D,M36I,R41K,R57KR,D60E,L63V,I64V,I72V,I93L	Susceptible	0	Susceptible	0	Susceptible	0	Susceptible	0	Susceptible	0	Susceptible	0	Susceptible	0	Susceptible	0	0	None	None	V35M,T39A,K122E,K173KT,D177E,I178V,T200AT,R211Q,F214L,V245E,A272P,K277R,V292I,E297K,S322A,I329L	Susceptible	0	Susceptible	0	Susceptible
1	N-055 NCHT(12-29125_64_M_Sing_Het_Jul12_Unk)	PR	B	92.3	1	99	None	None	None	None	RT	B	94.7	1	334	None	None	None	None	There are no insertions or deletions	There are no reading frameshifts	None	None	I13V,K20R,E35D,N37D,Q61N,L63Q,I64M,C67S,V77I,V82I	Susceptible	0	Susceptible	0	Susceptible	0	Susceptible	0	Susceptible	0	Susceptible	0	Susceptible	0	Susceptible	0	0	None	None	I2V,S68G,I178L,V245M,A272P,K277R,T286A,I293V,E312H,D324E,G333E	Susceptible	0	Susceptible	0	Susceptible
1	N-056 KRL(12-29126_29_W_FU_Het_Jul12_Jan09)	PR	B	96	1	99	None	None	None	None	RT	B	94.6	1	335	None	None	None	None	There are no insertions or deletions	There are no reading frameshifts	None	None	E35D,R41K,D60DE,L63P,H69N	Susceptible	0	Susceptible	0	Susceptible	0	Susceptible	0	Susceptible	0	Susceptible	0	Susceptible	0	Susceptible	0	0	None	None	D121H,K122E,I142T,E169D,D177E,R211K,V245KM,A272P,K277R,V292I,I293V,E297Q,V314I,I329L,G333E,Q334Y	Susceptible	0	Susceptible	0	Susceptible
1	N-057 AGAR(12-29127_27_M_Sing_MSM_Jul12_Jul12)	PR	B	92.6	1	99	None	None	None	None	RT	B	94.7	1	335	None	None	None	None	There are no insertions or deletions	There are no reading frameshifts	None	A71V	I13V,E35D,N37H,R41K,L63P,I64L,V77I,I93L	Susceptible	0	Susceptible	0	Susceptible	0	Susceptible	0	Susceptible	0	Susceptible	0	Susceptible	0	Susceptible	0	0	None	None	V35E,T39AT,I135R,T200I,I202V,R211K,E248D,D250E,A272P,V276IV,T286A,L310I,I326V	Susceptible	0	Susceptible	0	Susceptible
1	N-058 PAGM(12-29128_28_M_FU_Het_Jul12_Jun08)	PR	B	96.3	1	99	None	None	None	None	RT	B	94.7	1	335	None	None	19	None	There are no insertions or deletions	There are no reading frameshifts	None	None	E35D,I62V,L63P,V77IV,I93L	Susceptible	0	Susceptible	0	Susceptible	0	Susceptible	0	Susceptible	0	Susceptible	0	Susceptible	0	Susceptible	0	0	None	None	P19PS,K20KR,D86E,K122E,I142IT,E169D,I202IV,F214FL,V245MV,A272PS,K277KR,A288S,V292I,I293V,E297K,E300EK,E328EK,I329L,G333E,Q334H	Susceptible	0	Susceptible	0	Susceptible
1	N-059 LEME(12-29129_22_W_FU_Het_Jul12_Jun08)	PR	B	97.3	1	99	None	None	None	None	RT	B	94.2	1	335	None	None	None	None	There are no insertions or deletions	There are no reading frameshifts	None	None	I62V,L63P,H69N	Susceptible	0	Susceptible	0	Susceptible	0	Susceptible	0	Susceptible	0	Susceptible	0	Susceptible	0	Susceptible	0	0	None	None	K49KR,I50V,I142IT,T165I,E169D,G196E,I202V,R211K,V245M,A272P,K277R,A288S,V292I,I293IV,E297K,I329L,G333E,Q334H	Susceptible	0	Susceptible	0	Susceptible
1	N-060 RAEA(12-34697_36_M_FU_MSM_Aug12_Jul12)	PR	B	96.3	1	99	None	None	None	None	RT	B	95.3	1	335	None	None	None	None	There are no insertions or deletions	There are no reading frameshifts	None	None	N37S,I62V,L63P,V77I,I93L	Susceptible	0	Susceptible	0	Susceptible	0	Susceptible	0	Susceptible	0	Susceptible	0	Susceptible	0	Susceptible	0	0	None	None	K20R,V35I,S162CS,R211K,K277R,T286A,D324E,G333E,Q334H	Susceptible	0	Susceptible	0	Susceptible
1	N-061 MACS(12-34698_27_M_Sing_MSM_Aug12_Aug12)	PR	B	95.3	1	99	None	None	None	None	RT	B	94.6	1	335	None	None	None	None	There are no insertions or deletions	There are no reading frameshifts	None	None	M36IM,R41KR,D60E,L63P,K70T,V77IV,I93L	Susceptible	0	Susceptible	0	Susceptible	0	Susceptible	0	Susceptible	0	Susceptible	0	Susceptible	0	Susceptible	0	0	None	None	E6D,K20R,V35T,V60I,D121Y,K122E,D123E,S162C,I195V,R211K,A272P,V276I,T286A,V292I	Susceptible	0	Susceptible	0	Susceptible
1	N-062 RRM(12-34699_40_M_Sing_MSM_Aug12_Unk)	PR	B	95.3	1	99	None	None	None	None	RT	B	94.5	1	335	None	None	None	None	There are no insertions or deletions	There are no reading frameshifts	None	None	T12S,N37S,R57KR,I62V,L63P,V77I	Susceptible	0	Susceptible	0	Susceptible	0	Susceptible	0	Susceptible	0	Susceptible	0	Susceptible	0	Susceptible	0	0	None	None	K20R,K122EK,S162C,D177G,I178IL,T200AT,R211K,V245EV,K277R,T286AT,A288S,E297K,G333E,Q334H	Susceptible	0	Susceptible	0	Susceptible
1	N-063 CAEH(12-34700_43_M_Sing_MSM_Aug12_Unk)	PR	B	92.9	1	99	None	None	None	None	RT	B	94.3	1	335	None	None	None	None	There are no insertions or deletions	There are no reading frameshifts	None	None	I15V,L19V,M36I,R41K,I64V,I72V,I93L	Susceptible	0	Susceptible	0	Susceptible	0	Susceptible	0	Susceptible	0	Susceptible	0	Susceptible	0	Susceptible	0	0	None	None	E6D,K20R,V35I,T39S,S68G,T200I,Q207D,R211K,V245T,D250E,I293V,E297A	Susceptible	0	Susceptible	0	Susceptible
1	N-064 SCMF(12-34701_32_W_Unk_Het_Aug12_Aug12)	PR	B	93.6	1	99	None	None	None	None	RT	B	94.6	1	335	None	None	None	None	There are no insertions or deletions	There are no reading frameshifts	None	L10I	I13V,E35D,N37E,R57K,Q61H,L63P,I64V,E65D,H69Q,K70R,V77I	Susceptible	0	Susceptible	0	Susceptible	0	Susceptible	0	Susceptible	0	Susceptible	0	Susceptible	0	Susceptible	0	0	T69NT	None	V35I,V60I,E79D,R83K,D123E,K166KR,D177E,T200I,E204EK,R211Q,A272P,K277R,T286A,I293V,E297K,V314M,I329L,G333E	Susceptible	0	Susceptible	0	Susceptible
1	N-065 EWR(12-34702_44_M_Sinf_MSM_Aug12_Aug12)	PR	B	93.6	1	99	None	None	None	None	RT	B	93.9	1	335	None	None	None	None	There are no insertions or deletions	There are no reading frameshifts	None	None	I15V,G17E,N37Q,R41K,L63P,I72V,V77I,I93L	Susceptible	0	Susceptible	0	Susceptible	0	Susceptible	0	Susceptible	0	Susceptible	0	Susceptible	0	Susceptible	0	0	None	None	D86E,T107S,D121H,K122E,D123S,S162C,I178L,R211K,A272P,K277R,T286A,P294T,I326IV	Susceptible	0	Susceptible	0	Susceptible
1	N-066 EGTB(12-34703_26_M_Sing_MSM_Aug12_Jul12)	PR	B	92.9	1	99	None	None	None	None	RT	B	94.9	1	335	None	None	None	None	There are no insertions or deletions	There are no reading frameshifts	None	A71V	I13V,E35D,N37H,R41K,L63P,C67Y,V77I,I93L	Susceptible	0	Susceptible	0	Susceptible	0	Susceptible	0	Susceptible	0	Susceptible	0	Susceptible	0	Susceptible	0	0	None	None	V35E,I135R,T200I,I202V,R211K,E248D,D250E,A272P,T286A,I293IV,L310I,I326V	Susceptible	0	Susceptible	0	Susceptible
1	N-069 EDMG(12-34706_31_M_Sing_Het_Aug12_Jun12)	PR	B	93.9	1	99	None	None	None	None	RT	B	94.6	1	335	None	None	None	None	There are no insertions or deletions	There are no reading frameshifts	None	None	I13V,G16E,N37S,D60E,I62V,L63FI,I72T,V77I	Susceptible	0	Susceptible	0	Susceptible	0	Susceptible	0	Susceptible	0	Susceptible	0	Susceptible	0	Susceptible	0	0	T69NT	None	D121Y,K122E,I135IT,I142IM,S162C,D177E,I178M,G196E,E204K,Q207E,R211K,F214L,V245M,A272P,I293IV,E297A,E312T,H315N,I329L	Susceptible	0	Susceptible	0	Susceptible
1	N-070 GGCO(12-36235_28_M_FU_Het_Sep12_Aug12)	PR	B	93.3	1	99	None	None	None	None	RT	B	94.1	1	335	None	None	None	None	There are no insertions or deletions	There are no reading frameshifts	None	A71T	T12P,K14R,E35D,N37Y,R41K,R57K,L63A,V77IV	Susceptible	0	Susceptible	0	Susceptible	0	Susceptible	0	Susceptible	0	Susceptible	0	Susceptible	0	Susceptible	0	0	None	None	V35M,T39A,K101Q,K122EK,D123E,I135T,I142T,V179I,R211K,A272P,V276IV,K277R,L283IL,T286AT,A288T,E297K,K311KR,I329L	Susceptible	0	Susceptible	0	Susceptible
1	N-072 RJB(12-36241_25_M_FU_Het_Sep12_Aug12)	PR	B	93.3	1	99	None	None	None	None	RT	B	93.8	1	335	None	None	None	None	There are no insertions or deletions	There are no reading frameshifts	None	Q58E	L19IL,R41K,K55R,R57K,L63P,I72V,V77I,I93L	Susceptible	5	Susceptible	0	Susceptible	0	Susceptible	0	Susceptible	0	Susceptible	5	Susceptible	0	Low-level resistance	15	1	None	None	K122EK,D123E,I135V,S162A,E169D,D177E,T200IT,F214L,V245K,Q278E,A288S,I293V,I329V	Susceptible	0	Susceptible	0	Susceptible
1	N-073 OGRT(12-36243_26_M_FU_MSM_Sep12_Ago12)	PR	B	94.9	1	99	None	None	None	None	RT	B	95.5	1	335	None	None	None	None	There are no insertions or deletions	There are no reading frameshifts	None	None	I13V,N37E,L63P,E65D	Susceptible	0	Susceptible	0	Susceptible	0	Susceptible	0	Susceptible	0	Susceptible	0	Susceptible	0	Susceptible	0	0	None	None	V60I,R83K,D123E,I135T,D177E,G196DG,T200A,V245E,A272P,K277R,I293V,E297KR,I329L	Susceptible	0	Susceptible	0	Susceptible
1	N-074 MLBG(12-36254_34_W_Marr_Het_Sep12_May12)	PR	B	94.3	1	99	None	None	None	None	RT	B	94.9	1	334	None	None	None	None	There are no insertions or deletions	There are no reading frameshifts	None	L10I,A71T	N37D,R57K,L63I,I64IV,I72T,V77I	Susceptible	0	Susceptible	0	Susceptible	0	Susceptible	0	Susceptible	0	Susceptible	0	Susceptible	0	Susceptible	0	0	None	None	D123E,I142V,S162Y,D177E,K201R,R211K,A272S,K277R,T286A,I293V,E298A,E312K	Susceptible	0	Susceptible	0	Susceptible
1	N-075 GVP(12-36255_23_W_Marr_Het_Sep12_Jul12)	PR	B	93.9	1	99	None	None	None	None	RT	B	94.3	1	335	None	None	None	None	There are no insertions or deletions	There are no reading frameshifts	None	A71T	K14R,E35D,N37Y,R41K,R57K,L63AD,V77I	Susceptible	0	Susceptible	0	Susceptible	0	Susceptible	0	Susceptible	0	Susceptible	0	Susceptible	0	Susceptible	0	0	None	None	V35M,T39A,R83K,K101Q,D123E,I135T,I142T,V179I,R211K,A272P,V276I,K277R,L283I,I293V,P294S,E297K,I329L	Susceptible	0	Susceptible	0	Susceptible
1	N-076 LEVG(12-36256_29_M_FU_Het_Sep12_Aug12)	PR	B	95.3	1	99	None	None	None	None	RT	B	94.7	1	335	None	None	None	None	There are no insertions or deletions	There are no reading frameshifts	None	None	L33V,E34EK,E35D,N37E,I62V,L63P,E65D,I93L	Susceptible	0	Susceptible	0	Susceptible	0	Susceptible	0	Susceptible	0	Susceptible	0	Susceptible	0	Susceptible	0	0	None	None	V35I,R83K,A98S,D123E,S162C,K166R,D177E,R211K,A272P,K277R,T286A,V292I,E297K,I329L,G333E	Susceptible	0	Susceptible	0	Susceptible
1	N-077 JDFF(12-36257_41_M_Marr_Het_Sep12_Jul12)	PR	B	97.6	1	99	None	None	None	None	RT	B	94.7	1	335	None	None	None	None	There are no insertions or deletions	There are no reading frameshifts	None	None	R41K,I72M	Susceptible	0	Susceptible	0	Susceptible	0	Susceptible	0	Susceptible	0	Susceptible	0	Susceptible	0	Susceptible	0	0	None	None	K122E,D123E,D177E,Q207E,R211K,V245T,D250E,D256E,A272P,I293V,S322AS,K331KN	Susceptible	0	Susceptible	0	Susceptible
1	N-078 FJJL(12-36258_35_M_Sing_IDU_Sep12_jul12)	PR	D	93.3	1	99	None	None	None	None	RT	B	93	1	335	None	None	None	None	There are no insertions or deletions	There are no reading frameshifts	None	None	I13V,M36I,I62V,L63H,I72V,V82I	Susceptible	0	Susceptible	0	Susceptible	0	Susceptible	0	Susceptible	0	Susceptible	0	Susceptible	0	Susceptible	0	0	V75M	V90I,Y181C	V35I,T39AT,D86E,W88R,D123E,K126Q,A158T,S162RS,T165I,E169D,D192DN,T200A,I202V,R211K,V245E,A272P,K277R,L283I,A288S,V292IV,I293IV,E297K,K311R,D324DE,I329L,G333E,Q334H	Susceptible	0	Susceptible	0	Potential low-level resistance
1	N-079 JJAP(12-36264_34_M_FU_MSM_Sep12_Aug12)	PR	B	94.3	1	99	None	None	None	None	RT	B	94.5	1	334	None	None	81	None	There are no insertions or deletions	There are no reading frameshifts	None	None	N37C,K55R,I64V,V77I,I93L	Susceptible	0	Susceptible	0	Susceptible	0	Susceptible	0	Susceptible	0	Susceptible	0	Susceptible	0	Susceptible	0	0	None	V90I	K20R,V35I,T39S,S68G,N81NS,A98S,K122E,I135T,I202IV,E203DE,Q207G,R211K,A272T,I293V,E312Q,E328D	Susceptible	0	Susceptible	0	Susceptible
1	N-080 EOJS(12-36265_23_M_Sing_MSM_Sep12_Aug12)	PR	B	93.9	1	99	None	None	None	None	RT	B	93.9	1	333	42	None	41,50,51,328	None	There are no insertions or deletions	There are no reading frameshifts	None	None	K14R,I15V,N37D,I62V,L63P,I72V	Susceptible	0	Susceptible	0	Susceptible	0	Susceptible	0	Susceptible	0	Susceptible	0	Susceptible	0	Susceptible	0	0	None	None	V8I,T39E,M41Q,E42*,I50S,G51W,V60I,D86E,D123E,I135T,S162H,E169D,D177E,R211K,E248V,A272P,A288S,I293V,K311R,I326V,E328EQ	Susceptible	0	Susceptible	0	Susceptible
1	N-081 JAJJ(12-36266_26_M_Sing_Het_Sep12_Unk)	PR	B	95.3	1	99	None	None	None	None	RT	B	93.9	1	335	None	None	90	None	There are no insertions or deletions	There are no reading frameshifts	None	None	K14R,I15V,N37D,L63P,I72V	Susceptible	0	Susceptible	0	Susceptible	0	Susceptible	0	Susceptible	0	Susceptible	0	Susceptible	0	Susceptible	0	0	M41L	None	T39S,V60I,F87FL,V90L,D123E,I135T,S162HY,E169D,D177E,R211K,V245E,E248V,A272P,A288S,V292IV,I293V,K311KR,I326V	Susceptible	5	Potential low-level resistance	10	Low-level resistance
1	N-082 NRMG(12-36269_32_M_FU_MSM_Sep12_Aug12)	PR	B	93.9	1	99	None	None	None	None	RT	B	94.8	1	335	None	None	None	None	There are no insertions or deletions	There are no reading frameshifts	M46LM	None	K55R,L63P,I64V,V77I,I93L	Potential low-level resistance	10	Susceptible	0	Potential low-level resistance	10	Potential low-level resistance	10	Potential low-level resistance	10	Low-level resistance	20	Susceptible	5	Potential low-level resistance	10	1	None	None	K20R,V35I,T39S,S68G,D121DY,K122E,I135T,I178IM,E203D,Q207EG,R211K,I293V,K311R,V317AV,E328D,Q334Y	Susceptible	0	Susceptible	0	Susceptible
1	N-083 MERC(12-36270_27_M_Sing_MSM_Sep12_Jul12)	PR	B	93.9	1	99	None	None	None	None	RT	B	94.4	1	335	None	None	None	None	There are no insertions or deletions	There are no reading frameshifts	None	None	I15V,L19I,N37S,R41K,K43R,I72V	Susceptible	0	Susceptible	0	Susceptible	0	Susceptible	0	Susceptible	0	Susceptible	0	Susceptible	0	Susceptible	0	0	M41L	None	T39S,V60I,R172KR,V179I,T200A,R211K,K238R,K277R,A288S,I293V,E297A,I326V,Q334E	Susceptible	5	Potential low-level resistance	10	Low-level resistance
1	N-084 NROS(12-36275_23_W_FU_Het_Sep12_Aug12)	PR	B	97.3	1	99	None	None	None	None	RT	B	95.3	1	335	None	None	None	None	There are no insertions or deletions	There are no reading frameshifts	None	None	I13V,N37S,L63P,V77I	Susceptible	0	Susceptible	0	Susceptible	0	Susceptible	0	Susceptible	0	Susceptible	0	Susceptible	0	Susceptible	0	0	None	None	K102Q,K122EV,S162C,R211K,V245DE,K249KQ,A272P,K277R,G333E,Q334H	Susceptible	0	Susceptible	0	Susceptible
1	N-085 SCC(12-36276_26_W_Marr_Het_Sep12_Jun01)	PR	B	95.3	1	99	None	None	None	None	RT	B	95	1	335	None	None	182	None	There are no insertions or deletions	There are no reading frameshifts	None	None	I13V,K14KR,M36I,N37D,I62IV,L63P,E65D	Susceptible	0	Susceptible	0	Susceptible	0	Susceptible	0	Susceptible	0	Susceptible	0	Susceptible	0	Susceptible	0	0	None	None	P4T,S48T,D123E,D177E,Q182QR,T200IM,R211KT,A272P,K277R,T286P,P294S,E297K,I329L,G333E	Susceptible	0	Susceptible	0	Susceptible
1	N-086 RAGO(12-36277_25_M_Sing_MSM_Sep12_Jun11)	PR	B	93.6	1	99	None	None	None	None	RT	B	94.7	1	335	None	None	None	None	There are no insertions or deletions	There are no reading frameshifts	None	None	I13V,N37D,K43R,R57K,Q61N,L63Q,I64M,V77I	Susceptible	0	Susceptible	0	Susceptible	0	Susceptible	0	Susceptible	0	Susceptible	0	Susceptible	0	Susceptible	0	0	None	V90I,V179D	E53EQ,D86E,W88CW,D177E,G196E,R211K,V245M,A272P,I293V,P294AP,E297A,E312N	Susceptible	0	Susceptible	0	Susceptible
1	N-087 JJLA(12-36278_42_M_FU_Unk_Sep12_Aug12)	PR	B	95.3	1	99	None	None	None	None	RT	B	95	1	335	None	None	None	None	There are no insertions or deletions	There are no reading frameshifts	None	None	I13V,E35D,N37E,L63P,E65D,H69R	Susceptible	0	Susceptible	0	Susceptible	0	Susceptible	0	Susceptible	0	Susceptible	0	Susceptible	0	Susceptible	0	0	None	None	K122E,D123E,I135T,D177E,G196DG,T200I,V245A,A272P,K277R,T286A,P294T,E297KR,I329L,G333E	Susceptible	0	Susceptible	0	Susceptible
1	N-088 LATL(12-36279_30_M_Sing_MSM_Sep12_Aug12)	PR	B	95.6	1	99	None	None	None	None	RT	B	95.4	1	335	None	None	None	None	There are no insertions or deletions	There are no reading frameshifts	None	None	E35D,R41K,I62V,L63P,V77I,I93L	Susceptible	0	Susceptible	0	Susceptible	0	Susceptible	0	Susceptible	0	Susceptible	0	Susceptible	0	Susceptible	0	0	None	None	K122E,I142T,E169D,R211K,V245M,A272P,K277R,V292I,I293V,E297K,K311R,V314I,I329L,G333E,Q334Y	Susceptible	0	Susceptible	0	Susceptible
1	N-089 URAT(12-36280_39_M_Unk_Het_Sep12_May12)	PR	B	94.6	1	99	None	None	None	None	RT	B	94.6	1	335	None	None	None	None	There are no insertions or deletions	There are no reading frameshifts	None	None	T12S,I15IV,D60E,L63P,K70T,V77I	Susceptible	0	Susceptible	0	Susceptible	0	Susceptible	0	Susceptible	0	Susceptible	0	Susceptible	0	Susceptible	0	0	None	None	E6D,K20R,K32IK,V35IT,V60I,D123DE,I135R,S162C,R211K,A272P,K281KR,T286A,V292I	Susceptible	0	Susceptible	0	Susceptible
1	N-090 JEMS(12-36250_52_M_Sing_MSM_Sep12)	PR	B	90.9	1	99	None	None	None	None	RT	B	94.7	1	334	None	None	None	None	There are no insertions or deletions	There are no reading frameshifts	None	A71T	I13V,E35D,N37D,R57K,Q61N,I62IV,L63Q,I64LM,I72M,V77I,V82I	Susceptible	0	Susceptible	0	Susceptible	0	Susceptible	0	Susceptible	0	Susceptible	0	Susceptible	0	Susceptible	0	0	None	V108I	D86DN,V245I,A272P,T286A,I293V,E297A,E312N,V314I,D324E,E328EK,G333E	Susceptible	0	Susceptible	0	Susceptible
1	N-091 GAFS(12-39273_22_M_Sing_MSM_Sep12_Mar12)	PR	B	96	1	99	None	None	None	None	RT	B	96	1	335	None	None	None	None	There are no insertions or deletions	There are no reading frameshifts	None	None	I15V,E35D,M36I,L63T	Susceptible	0	Susceptible	0	Susceptible	0	Susceptible	0	Susceptible	0	Susceptible	0	Susceptible	0	Susceptible	0	0	None	None	V35I,E40A,R83K,K122E,S162C,D177E,I195L,R211K,A272P,K281R,I329L	Susceptible	0	Susceptible	0	Susceptible
1	N-092 GAVP(12-39273_25_M_MSM_Sep12_Sep12)	PR	B	93.6	1	99	None	None	None	None	RT	B	93.5	1	335	None	None	None	None	There are no insertions or deletions	There are no reading frameshifts	None	None	N37H,R41K,K45R,L63A,V77I,I93L	Susceptible	0	Susceptible	0	Susceptible	0	Susceptible	0	Susceptible	0	Susceptible	0	Susceptible	0	Susceptible	0	0	None	None	E6EG,P14A,I142IT,S162C,I202V,R211K,A272P,K277KR,A288S,I293V,V317A,I329V	Susceptible	0	Susceptible	0	Susceptible
1	N-093 MMMG(12-39279_45_M_FU_Het_Sep12_Sep12)	PR	B	94.6	1	99	None	None	None	None	RT	B	94	1	335	None	None	None	None	There are no insertions or deletions	There are no reading frameshifts	None	None	I15V,L19V,M36IM,N37CS,L63IT,I72V	Susceptible	0	Susceptible	0	Susceptible	0	Susceptible	0	Susceptible	0	Susceptible	0	Susceptible	0	Susceptible	0	0	None	None	E6D,K20R,V35I,T39S,S68G,A98AS,K101KR,K122EK,D123DN,K166KR,D177E,T200I,E203D,Q207D,R211K,V245T,D250E,K277R,A288S,I293V,E297A,Q334L	Susceptible	0	Susceptible	0	Susceptible
1	N-094 LdelCP(12-39281_26_F_FU_Het_Sep12_Sep12)	PR	B	96	1	99	None	None	None	None	RT	B	93.9	1	335	None	None	None	None	There are no insertions or deletions	There are no reading frameshifts	None	None	E35D,N37S,R41K,L63P	Susceptible	0	Susceptible	0	Susceptible	0	Susceptible	0	Susceptible	0	Susceptible	0	Susceptible	0	Susceptible	0	0	None	V106IV	V35L,K122P,D123E,D177E,I202V,Q207E,R211K,F214L,V245T,D250E,A272P,K277KR,I293V,P294T	Susceptible	0	Susceptible	0	Susceptible
1	N-095 MAVD(12-39282_44_M_Sing_MSM_Sep12_Jun11)	PR	B	94.3	1	99	None	None	None	None	RT	B	93.9	1	335	None	None	None	None	There are no insertions or deletions	There are no reading frameshifts	None	None	E35D,N37Q,R41K,R57K,I62IV,L63H,I64V,I93L	Susceptible	0	Susceptible	0	Susceptible	0	Susceptible	0	Susceptible	0	Susceptible	0	Susceptible	0	Susceptible	0	0	M41L	None	T39S,V60I,D86E,K122E,D123DN,T139A,I142V,D177E,G196E,R211K,A272S,I293V,P294T,I309IV,I329L,Q334D	Susceptible	5	Potential low-level resistance	10	Low-level resistance
1	N-097 JCV(12-39284_50_M_MSM_Sep12_Sep12)	PR	B	93.9	1	99	None	None	None	None	RT	B	94.8	1	335	None	None	None	None	There are no insertions or deletions	There are no reading frameshifts	None	None	K14R,E35D,N37E,D60E,L63P,K70T,V77I	Susceptible	0	Susceptible	0	Susceptible	0	Susceptible	0	Susceptible	0	Susceptible	0	Susceptible	0	Susceptible	0	0	None	V179D	E6D,K20R,V35T,V60I,S162C,R211K,A272P,K277R,K281R,T286A,V292I,P294T,E297A,Q334E	Susceptible	0	Susceptible	0	Susceptible
1	N-098 OAP(12-39286_39_M_FU_MSM_Sep12_Jun10)	PR	B	94.9	1	99	None	None	60	None	RT	B	95.8	1	335	None	None	None	None	There are no insertions or deletions	There are no reading frameshifts	None	L10I	L19S,N37S,R41K,D60DG,L63V,I72V,I93L	Susceptible	0	Susceptible	0	Susceptible	0	Susceptible	0	Susceptible	0	Susceptible	0	Susceptible	0	Susceptible	0	0	None	None	S68G,D86E,K166R,K173E,R211G,A272P,K277Q,E297A,Q334R	Susceptible	0	Susceptible	0	Susceptible
1	N-099 PARA	PR	B	95.3	1	99	None	None	60	None	RT	B	94.9	1	335	None	None	120	None	There are no insertions or deletions	There are no reading frameshifts	None	K43T	E35DE,M36IM,R41K,D60HN,I62V,L63P,H69HN	Susceptible	0	Susceptible	0	Susceptible	0	Susceptible	0	Susceptible	0	Susceptible	0	Susceptible	0	Potential low-level resistance	10	0	None	None	L120P,K122E,I142IT,Q145HQ,E169D,R211K,V245M,I257IL,A272P,K277R,V292I,I293V,E297K,I329L,G333E,Q334Y	Susceptible	0	Susceptible	0	Susceptible
1	N-100 CWV(12-39288_50_M_Marr_Het_Sep12_Ago12)	PR	B	94.9	1	99	None	None	None	None	RT	B	94.1	1	335	None	None	None	None	There are no insertions or deletions	There are no reading frameshifts	None	None	L19Q,N37T,R57K,L63S,I64V,E65D	Susceptible	0	Susceptible	0	Susceptible	0	Susceptible	0	Susceptible	0	Susceptible	0	Susceptible	0	Susceptible	0	0	None	None	V35M,R83K,D123E,S162AD,D177DE,I178IMV,R211K,A272P,K277R,E297R,I329L,G333E	Susceptible	0	Susceptible	0	Susceptible
1	N-101 EREE(12-39289_48_M_Sing_Het_Sep12_Jul12)	PR	B	96.3	1	99	None	None	None	None	RT	B	94.3	1	335	None	None	155	None	There are no insertions or deletions	There are no reading frameshifts	None	None	N37E,L63R,I64V,K70E	Susceptible	0	Susceptible	0	Susceptible	0	Susceptible	0	Susceptible	0	Susceptible	0	Susceptible	0	Susceptible	0	0	None	None	K20R,V60I,S68G,G155EG,I178L,T200A,R211K,V245E,K277R,T286A,I293V,E297K,P321PS,D324DE,I329L	Susceptible	0	Susceptible	0	Susceptible
1	N-102 JAME(12-39290_48_M_Sing_Het_Sep12_Jul12)	PR	B	96.3	1	99	None	None	None	None	RT	B	93.3	1	335	None	None	None	None	There are no insertions or deletions	There are no reading frameshifts	None	None	I13V,M36IM,L63P	Susceptible	0	Susceptible	0	Susceptible	0	Susceptible	0	Susceptible	0	Susceptible	0	Susceptible	0	Susceptible	0	0	None	E138A	K104R,D123E,I135T,D177E,I178V,T200I,I202V,Q207KN,R211K,F214L,V245E,A272P,A288S,V292I,I293V,E297T,K311R	Susceptible	0	Susceptible	0	Susceptible
1	N-103 MAMM(12-39291_28_M_FU_UDI/MSM_Sep_Jul12)	PR	B	92.9	1	99	None	None	None	None	RT	B	94.3	1	335	None	None	None	None	There are no insertions or deletions	There are no reading frameshifts	None	K20M	T12N,I13V,L19I,E35D,M36I,R41K,R57KR,L63H,I64V	Susceptible	0	Susceptible	0	Susceptible	0	Susceptible	0	Susceptible	0	Susceptible	0	Susceptible	0	Susceptible	0	0	None	K101E	V21I,V60I,D123E,I135K,K173E,Q174K,D177E,R211K,A288S,V292I,I293V,E297T,V317A,S322T	Susceptible	0	Susceptible	0	Susceptible
1	N-104 EJZC(12-39292_25_M_Marr_Het_Sep12_Jun12)	PR	B	95.3	1	99	None	None	None	None	RT	B	94.2	1	335	None	36	None	None	There are no insertions or deletions	There are no reading frameshifts	None	None	L33V,E35D,N37E,R57KR,I62V,L63P,I64V,E65D,I93L	Susceptible	0	Susceptible	0	Susceptible	0	Susceptible	0	Susceptible	0	Susceptible	0	Susceptible	0	Susceptible	0	0	None	None	V35IM,E36AEG,T39AT,K49KR,R83K,A98AS,D123E,S162C,K166KR,D177DE,T200AT,R211K,A272P,K277R,T286A,V292I,E297K,L310I,I329L,G333E	Susceptible	0	Susceptible	0	Susceptible
1	N-105 KRGC(12-39295_18_M_Div_Het_Sep12_Mar12)	PR	B	91.6	1	99	None	None	None	None	RT	B	93.3	1	335	None	None	None	None	There are no insertions or deletions	There are no reading frameshifts	None	None	I15V,L19V,R41K,K43R,L63IL,I64V,I72V,V77I,I93L	Susceptible	0	Susceptible	0	Susceptible	0	Susceptible	0	Susceptible	0	Susceptible	0	Susceptible	0	Susceptible	0	0	None	None	E6D,K20R,V35I,T39S,S68G,D86N,I135V,N175Y,V179A,G196E,T200I,Q207D,R211K,V245T,D250E,A272P,V276I,K277R,V292IV,I293V,E297EK,D324E,G333E,Q334H	Susceptible	0	Susceptible	0	Susceptible
1	N-106 PDSF	PR	B	93.3	1	99	None	None	None	None	RT	B	95.4	1	335	None	None	None	None	There are no insertions or deletions	There are no reading frameshifts	None	A71V	I13V,E35D,N37Y,R41K,L63P,C67Y,V77I,I93L	Susceptible	0	Susceptible	0	Susceptible	0	Susceptible	0	Susceptible	0	Susceptible	0	Susceptible	0	Susceptible	0	0	None	None	V35E,D86E,I135R,T200I,I202V,R211K,E248D,D250E,A272P,T286A,L310I,I326V	Susceptible	0	Susceptible	0	Susceptible
1	N-107 NAM(12-46783_28_M_Sing_MSM/Het_Nov12_Oct12)	PR	B	95.3	1	99	None	None	None	None	RT	B	94.9	1	335	None	None	None	None	There are no insertions or deletions	There are no reading frameshifts	None	None	I13V,E35D,N37E,L63P,E65D	Susceptible	0	Susceptible	0	Susceptible	0	Susceptible	0	Susceptible	0	Susceptible	0	Susceptible	0	Susceptible	0	0	None	None	V60I,D123E,I135T,K166R,D177E,T200A,E248D,A272P,K277R,V292I,I293V,E297K,I329L,G333E	Susceptible	0	Susceptible	0	Susceptible
1	N-108 TJO(12-46784_46_W_Sing_Het_Nov12_Nov12)	PR	B	96	1	99	None	None	None	None	RT	B	94.8	1	335	None	200	None	None	There are no insertions or deletions	There are no reading frameshifts	None	None	E35DE,I62V,L63P,H69Q	Susceptible	0	Susceptible	0	Susceptible	0	Susceptible	0	Susceptible	0	Susceptible	0	Susceptible	0	Susceptible	0	0	None	V179D	E6D,K122E,D123S,S163ST,E169D,T200X,F214L,V245M,A272P,K277R,I293V,V314M,I329L,G333E,Q334Y	Susceptible	0	Susceptible	0	Susceptible
1	N-109 ROJC(12-46788_68_M_Sing_IDU/Het_Nov12_Nov12)	PR	B	92.9	1	99	None	None	None	None	RT	B	95.1	1	335	None	None	None	None	There are no insertions or deletions	There are no reading frameshifts	None	None	E35D,M36I,N37D,L63P,I72V	Susceptible	0	Susceptible	0	Susceptible	0	Susceptible	0	Susceptible	0	Susceptible	0	Susceptible	0	Susceptible	0	0	None	None	K20R,V21IV,V35K,T39A,S68GS,W88C,V118I,K122P,I135T,T139A,S162A,R211G,F214L,A272S,E297AE,L301IL,S322L	Susceptible	0	Susceptible	0	Susceptible
1	N-111 MSRC(12-46793_31_M_Marr_Het_Nov12_Oct12)	PR	B	95.3	1	99	None	None	72	None	RT	B	94.4	1	335	None	None	178280	None	There are no insertions or deletions	There are no reading frameshifts	None	None	N37C,R41K,I62V,L63P,I72N,V77I	Susceptible	0	Susceptible	0	Susceptible	0	Susceptible	0	Susceptible	0	Susceptible	0	Susceptible	0	Susceptible	0	0	None	None	K20R,V21I,E79D,K122E,D123N,S162C,I178IK,R211K,P243H,V245E,C280Y,T286A,A288S,A327AT,G333E,Q334H	Susceptible	0	Susceptible	0	Susceptible
1	N-112 MSFP(12-46794_53_W_Sing_Het_Nov12_Nov12)	PR	B	93.3	1	99	None	None	None	None	RT	B	95.5	1	335	None	None	None	None	There are no insertions or deletions	There are no reading frameshifts	M46L	None	R41K,I62IV,L63PS,I64IL,C67CY,V77IV,I93L	Potential low-level resistance	10	Susceptible	0	Potential low-level resistance	10	Potential low-level resistance	10	Potential low-level resistance	10	Low-level resistance	20	Susceptible	5	Potential low-level resistance	10	1	None	None	K20R,V60I,I135T,P176PS,D177DE,G196K,I202V,A272P,K281KR,I293V,Q334H	Susceptible	0	Susceptible	0	Susceptible
1	N-113 LAMG(12-46795_27_M_Sing_MSM/Het_Nov12_Oct12)	PR	B	93.9	1	99	None	None	None	None	RT	B	94.2	1	334	None	None	None	None	There are no insertions or deletions	There are no reading frameshifts	None	None	I15V,L19I,N37S,R41K,K43R,I72V	Susceptible	0	Susceptible	0	Susceptible	0	Susceptible	0	Susceptible	0	Susceptible	0	Susceptible	0	Susceptible	0	0	M41L	None	T39S,V60I,V179I,T200E,R211K,K238R,A288S,I293V,E297A,I326V,Q334E	Susceptible	5	Potential low-level resistance	10	Low-level resistance
1	N-114 GFFM(12-46808_50_M_Sing_Het_Nov12_Mar11)	PR	B	94.9	1	99	None	None	None	None	RT	B	94.4	1	335	None	None	None	None	There are no insertions or deletions	There are no reading frameshifts	None	L10I	I13V,E35D,N37E,R41K,D60E,L63P,E65D,I93L	Susceptible	0	Susceptible	0	Susceptible	0	Susceptible	0	Susceptible	0	Susceptible	0	Susceptible	0	Susceptible	0	0	None	None	V35I,R83K,D86E,I135V,D177E,R211Q,E248D,A272P,K277R,V292I,I293V,E297K,A304E,I329L,G333E,Q334HQ	Susceptible	0	Susceptible	0	Susceptible
1	N-115 EMMG(12-46809_18_W_Sing_Het_Nov12_Oct12)	PR	B	93.3	1	99	None	None	None	None	RT	B	93.5	1	334	None	None	None	None	There are no insertions or deletions	There are no reading frameshifts	None	None	Q18E,L19I,R57K,L63P,I72IM,V77I	Susceptible	0	Susceptible	0	Susceptible	0	Susceptible	0	Susceptible	0	Susceptible	0	Susceptible	0	Susceptible	0	0	None	None	V8I,V60I,I135V,I142V,K166R,D177E,R211K,V245M,I257L,A272P,V276I,K277R,T286A,I293V,E312K,I326V	Susceptible	0	Susceptible	0	Susceptible
1	N-116 JAGP(12-50175_38_M_Unk_Het_Nov12_Nov12)	PR	B	92.9	1	99	None	None	None	None	RT	B	92.5	1	335	None	None	None	None	There are no insertions or deletions	There are no reading frameshifts	None	None	I13V,I15V,N37S,R41K,R57KR,I64V	Susceptible	0	Susceptible	0	Susceptible	0	Susceptible	0	Susceptible	0	Susceptible	0	Susceptible	0	Susceptible	0	0	M41L	None	K11T,K32EK,V35I,T39S,V60I,S68G,K122E,D123N,I135V,T139A,G196EG,T200AE,R211Q,A272P,K277R,L283I,I293V,E297AE,I326V,Q334E	Susceptible	5	Potential low-level resistance	10	Low-level resistance
1	N-117 CERM(12-50176_34_M_Unk_Het_Nov12_Nov12)	PR	B	94.3	1	99	None	None	None	None	RT	B	95	1	335	None	None	None	None	There are no insertions or deletions	There are no reading frameshifts	None	None	E35DE,N37E,R57KR,L63P,E65DE,H69Q,K70R,V77I	Susceptible	0	Susceptible	0	Susceptible	0	Susceptible	0	Susceptible	0	Susceptible	0	Susceptible	0	Susceptible	0	0	None	None	V35I,T39A,V60I,E79D,R83K,I135V,T165IT,T200IT,R211Q,A272P,K277R,E297K,I329L,G333E	Susceptible	0	Susceptible	0	Susceptible
1	N-118 JLMB	PR	B	95.3	1	99	None	None	None	None	RT	B	94.8	1	335	None	None	None	None	There are no insertions or deletions	There are no reading frameshifts	None	None	R41KR,L63S,I64V	Susceptible	0	Susceptible	0	Susceptible	0	Susceptible	0	Susceptible	0	Susceptible	0	Susceptible	0	Susceptible	0	0	None	None	V35M,T39AT,R83K,D123E,I142V,D177E,R211K,A272P,K277R,I293IV,E297K,I329L,G333E	Susceptible	0	Susceptible	0	Susceptible
1	N-119 LALF(12-50178_20_M_Sing_MSM_Nov12_Jan12)	PR	B	95.3	1	99	None	None	None	None	RT	B	95	1	335	None	None	None	None	There are no insertions or deletions	There are no reading frameshifts	None	None	L63FLPS,V77I,I93L	Susceptible	0	Susceptible	0	Susceptible	0	Susceptible	0	Susceptible	0	Susceptible	0	Susceptible	0	Susceptible	0	0	None	None	A158AT,K166KR,I178M,Q207E,R211K,A272P,E291D,I293IL,P294V,G333E,Q334L	Susceptible	0	Susceptible	0	Susceptible
1	N-120 LSCF(12-50179_50_W_Sing_Het_Nov12_Jun12)	PR	B	91.9	1	99	None	None	None	None	RT	B	95.6	1	335	None	None	None	None	There are no insertions or deletions	There are no reading frameshifts	None	A71V	K14KR,I15V,L19IV,M36IT,P39LS,R41KR,I62V,L63P,H69HQ,V77I,I93L	Susceptible	0	Susceptible	0	Susceptible	0	Susceptible	0	Susceptible	0	Susceptible	0	Susceptible	0	Susceptible	0	0	None	None	V8I,D86E,D123E,I135V,K166R,T200I,I202V,A272P,V276I,T286A,E297Q,E298EG,I326V	Susceptible	0	Susceptible	0	Susceptible
1	N-121 HMM(12-50174_40_M_Sing_MSM_Nov12_Sep12)	PR	B	94.9	1	99	None	None	None	None	RT	B	92.6	1	335	None	177	None	None	There are no insertions or deletions	There are no reading frameshifts	None	None	N37S,R41K,L63P,K70R,V77I,I93IL	Susceptible	0	Susceptible	0	Susceptible	0	Susceptible	0	Susceptible	0	Susceptible	0	Susceptible	0	Susceptible	0	0	None	K103S,G190A,K238T	T39AT,K82R,D123E,S162A,E169D,D177DE,G196EGKR,Q197K,T200EK,Q207E,F214L,D237N,V245T,K277R,Q278E,L283I,I293V,E297K,I329V,Q334H	Susceptible	0	Susceptible	0	Susceptible
1	N-122 RCCM	PR	B	96.3	1	99	None	None	None	None	RT	B	95.5	1	335	None	None	None	None	There are no insertions or deletions	There are no reading frameshifts	None	None	I62V,L63P,H69N,V77IV	Susceptible	0	Susceptible	0	Susceptible	0	Susceptible	0	Susceptible	0	Susceptible	0	Susceptible	0	Susceptible	0	0	None	None	K122E,I142T,E169D,R211K,A272P,K277R,V292I,I293V,E297Q,V314I,I329L,G333E,Q334H	Susceptible	0	Susceptible	0	Susceptible
1	N-123 VCMA	PR	B	91.9	1	99	None	None	None	None	RT	B	93.9	1	333	None	None	None	None	There are no insertions or deletions	There are no reading frameshifts	None	None	T12AITV,K14KR,I15IV,G16EG,N37DN,I62V,L63A,I72IL,V77I	Susceptible	0	Susceptible	0	Susceptible	0	Susceptible	0	Susceptible	0	Susceptible	0	Susceptible	0	Susceptible	0	0	M41L	None	K32N,T39S,E44D,V60I,K122E,D123E,I135R,E138DE,S162C,D177E,T200A,R211KR,V245E,A272P,K275R,K277R,A288S,I293IV,I329L	Susceptible	5	Potential low-level resistance	10	Low-level resistance
1	N-124 RJML	PR	B	91.6	1	99	None	None	None	None	RT	B	94.1	1	335	None	None	None	None	There are no insertions or deletions	There are no reading frameshifts	None	None	I15V,G16E,K20R,M36I,R41K,R57K,I62V,L63P,I72V,V75I,L89M,I93L	Susceptible	0	Susceptible	0	Susceptible	0	Susceptible	0	Susceptible	0	Susceptible	0	Susceptible	0	Susceptible	0	0	None	V179E	K11R,E28G,T39E,E40D,K82R,R83K,V118I,K122P,I135T,T165I,D177E,L210M,F214L,V245M,A272P,E291D,P294T,L301I,L310I,D324N	Susceptible	0	Susceptible	0	Susceptible
1	N-125 PJR	PR	B	91.6	1	99	None	None	None	None	RT	B	94.1	1	335	None	None	None	None	There are no insertions or deletions	There are no reading frameshifts	None	None	I15V,G16E,K20R,M36I,R41K,R57K,I62V,L63P,I72V,V75I,L89M,I93L	Susceptible	0	Susceptible	0	Susceptible	0	Susceptible	0	Susceptible	0	Susceptible	0	Susceptible	0	Susceptible	0	0	None	V179E	K11R,E28G,T39E,E40D,K82R,R83K,V118I,K122P,I135T,T165I,D177E,L210M,F214L,V245M,A272P,E291D,P294T,L301I,L310I	Susceptible	0	Susceptible	0	Susceptible
1	N-126 EJGM	PR	B	93.3	1	99	None	None	None	None	RT	B	94.4	1	335	None	None	None	None	There are no insertions or deletions	There are no reading frameshifts	None	None	I13V,G16E,E35D,M36I,R41K,K45R,I64V,I72E	Susceptible	0	Susceptible	0	Susceptible	0	Susceptible	0	Susceptible	0	Susceptible	0	Susceptible	0	Susceptible	0	0	L210W,T215DH	K103N	K20R,V60I,R83K,K102Q,V118I,G196E,I202V,F214L,D237E,V245E,E248D,A272P,V276IV,K277R,T286A,E297K,V317AV,E328D	Susceptible	5	Low-level resistance	25	Intermediate resistance
1	N-127 MAL	PR	B	94.2	3	99	None	None	None	None	RT	B	94.6	1	335	None	None	None	None	There are no insertions or deletions	There are no reading frameshifts	None	None	I3L,E35D,N37E,L63P,I64IL,H69Q,K70R,V77I	Susceptible	0	Susceptible	0	Susceptible	0	Susceptible	0	Susceptible	0	Susceptible	0	Susceptible	0	Susceptible	0	0	None	None	V35I,T39A,V60I,E79D,R83K,I135V,T165I,T200I,R211Q,A272P,K277R,P294ST,E297R,I329L,G333E	Susceptible	0	Susceptible	0	Susceptible
1	N-128 JRMV	PR	B	93.6	1	99	None	None	None	None	RT	B	95.3	1	335	None	None	None	None	There are no insertions or deletions	There are no reading frameshifts	None	None	E35D,R41KR,I62V,L63PS,I64IL,C67E,H69R,I72V,V77IV,I93L	Susceptible	0	Susceptible	0	Susceptible	0	Susceptible	0	Susceptible	0	Susceptible	0	Susceptible	0	Susceptible	0	0	None	None	K20KR,D123E,E169D,G196EG,R211K,F214L,K238KR,V245M,A272P,K275KR,K277KR,L283IL,I293V,E297K,I329L,G333E,Q334C	Susceptible	0	Susceptible	0	Susceptible
1	N-129 ODOJ	PR	B	93.3	1	99	None	None	None	None	RT	B	94.5	1	335	None	None	None	None	There are no insertions or deletions	There are no reading frameshifts	None	None	I13V,K14R,N37D,R57K,Q61N,L63Q,I64M,V77I,V82I	Susceptible	0	Susceptible	0	Susceptible	0	Susceptible	0	Susceptible	0	Susceptible	0	Susceptible	0	Susceptible	0	0	None	None	D123E,I178M,V245I,A272PS,V276IV,T286A,E291AE,I293IV,E312N,D324E,G333E	Susceptible	0	Susceptible	0	Susceptible
1	N-130 MEGP	PR	B	92.9	1	99	None	None	None	None	RT	B	94.6	1	335	None	None	None	None	There are no insertions or deletions	There are no reading frameshifts	None	None	I13V,E35D,N37E,R57K,D60E,L63P,I64V,E65D,V77I	Susceptible	0	Susceptible	0	Susceptible	0	Susceptible	0	Susceptible	0	Susceptible	0	Susceptible	0	Susceptible	0	0	None	None	R83K,D123E,D177E,T200I,R211K,V245K,A272P,K277R,I293V,P294Q,E297K,I329L,G333E	Susceptible	0	Susceptible	0	Susceptible
1	N-131 CMLO	PR	B	95.3	1	99	None	None	None	None	RT	B	94.3	1	335	None	None	None	None	There are no insertions or deletions	There are no reading frameshifts	None	L10I	N37E,L63P,E65D,K70R,I93L	Susceptible	0	Susceptible	0	Susceptible	0	Susceptible	0	Susceptible	0	Susceptible	0	Susceptible	0	Susceptible	0	0	T69N	None	V60I,D123E,I142V,K173Q,D177DE,G196GS,Q207E,R211K,A272P,K275R,K277R,I293IV,P294T,E297K,D324E,I329L,G333DE	Susceptible	0	Susceptible	0	Susceptible
1	N-132 LCLH	PR	B	92.9	1	99	None	None	None	None	RT	B	93.8	1	335	None	None	None	None	There are no insertions or deletions	There are no reading frameshifts	None	None	I15V,G16A,K20KR,N37H,R41K,K43I,R57K,I62V,L63A,V77I,I93L	Susceptible	0	Susceptible	0	Susceptible	0	Susceptible	0	Susceptible	0	Susceptible	0	Susceptible	0	Susceptible	0	0	None	None	A98S,K122EK,I135R,T200A,I202IV,Q207KN,R211KQ,E248D,D250E,A272P,V276I,K277R,Q278H,L283I,I293V,P294T,I326V,Q334L	Susceptible	0	Susceptible	0	Susceptible
1	N-133 JROC	PR	B	93.9	1	99	None	None	None	None	RT	B	92.8	1	335	None	None	None	None	There are no insertions or deletions	There are no reading frameshifts	None	None	N37S,L63Q,I64V,V77I	Susceptible	0	Susceptible	0	Susceptible	0	Susceptible	0	Susceptible	0	Susceptible	0	Susceptible	0	Susceptible	0	0	None	V106IV	K20KR,K104KR,D123E,I135IT,S162C,E169D,Q174K,I178L,I195L,T200A,Q207G,R211K,F214L,I244V,V245K,A272P,P294Q,S322A,Q332H,G333EG	Susceptible	0	Susceptible	0	Susceptible
1	N-134 ERGP	PR	B	93.6	1	99	None	None	None	None	RT	B	94.2	1	335	None	None	None	None	There are no insertions or deletions	There are no reading frameshifts	None	K43IT	I15V,G16A,E35DE,N37H,R41K,R57K,I62V,L63A,V77I,I93L	Susceptible	0	Susceptible	0	Susceptible	0	Susceptible	0	Susceptible	0	Susceptible	0	Susceptible	0	Potential low-level resistance	10	0	None	None	K49KR,A98S,T200A,R211K,E248D,D250E,A272P,V276I,K277R,L283I,I293V,P294T,I326V,Q334L	Susceptible	0	Susceptible	0	Susceptible
1	N-135 LACG	PR	B	93.6	1	99	None	None	None	None	RT	B	94.2	1	335	None	None	None	None	There are no insertions or deletions	There are no reading frameshifts	None	L10I	I13V,E35D,D60E,L63T,I64V,K70I,I72V,V77IV	Susceptible	0	Susceptible	0	Susceptible	0	Susceptible	0	Susceptible	0	Susceptible	0	Susceptible	0	Susceptible	0	0	None	K103N	V35M,T39A,E40D,K122E,D177E,I178M,R211Q,A272P,V276T,K277R,V292I,I293V,E297K,I329L,G333E	Susceptible	0	Susceptible	0	Susceptible
1	N-136 JJOS	PR	B	94.3	1	99	None	None	None	None	RT	B	94.6	1	335	None	None	None	None	There are no insertions or deletions	There are no reading frameshifts	None	None	N37E,L63P,I64V,E65DE,H69Q,K70R,V77I	Susceptible	0	Susceptible	0	Susceptible	0	Susceptible	0	Susceptible	0	Susceptible	0	Susceptible	0	Susceptible	0	0	None	None	V35I,T39A,V60I,E79D,R83K,I135V,T165I,T200IT,R211Q,V245EV,A272P,K277R,I293IV,E297K,I329L,G333E	Susceptible	0	Susceptible	0	Susceptible
1	N-137 WFBO	PR	B	96.3	1	99	None	None	None	None	RT	B	95.3	1	335	None	None	None	None	There are no insertions or deletions	There are no reading frameshifts	None	None	E35D,N37E,L63P,E65D	Susceptible	0	Susceptible	0	Susceptible	0	Susceptible	0	Susceptible	0	Susceptible	0	Susceptible	0	Susceptible	0	0	None	None	R83K,D86E,D123E,K166R,D177E,R211K,F214L,A272P,K277R,T286A,V292I,I293V,I329L,G333E	Susceptible	0	Susceptible	0	Susceptible
1	N-138 IVAB	PR	B	93.9	1	99	None	None	None	None	RT	B	94.3	1	335	None	None	None	None	There are no insertions or deletions	There are no reading frameshifts	None	None	N37E,L63P,I64V,E65D,H69Q,K70R,V77I	Susceptible	0	Susceptible	0	Susceptible	0	Susceptible	0	Susceptible	0	Susceptible	0	Susceptible	0	Susceptible	0	0	None	E138A	V35I,T39A,V60I,E79D,R83K,I135V,T165I,T200I,R211Q,A272P,K277R,V292I,I293V,E297R,A304E,I329L,G333E	Susceptible	0	Susceptible	0	Susceptible
1	N-139 RJM	PR	B	95.6	1	99	None	None	None	None	RT	B	95.5	1	332	None	None	None	None	There are no insertions or deletions	There are no reading frameshifts	None	None	E35D,R41K,I62V,L63P,H69N	Susceptible	0	Susceptible	0	Susceptible	0	Susceptible	0	Susceptible	0	Susceptible	0	Susceptible	0	Susceptible	0	0	None	None	K122E,I142T,E169D,R211K,V245M,A272P,K277R,I293V,E297K,V314I,I329L	Susceptible	0	Susceptible	0	Susceptible
1	N-140 GACH	PR	B	96.3	1	99	None	None	None	None	RT	B	94.3	1	335	None	None	None	None	There are no insertions or deletions	There are no reading frameshifts	None	None	D60E,L63P,K70T,V77I	Susceptible	0	Susceptible	0	Susceptible	0	Susceptible	0	Susceptible	0	Susceptible	0	Susceptible	0	Susceptible	0	0	None	K103S	E6D,K20R,V35T,V60I,K102Q,K122E,D123E,S162C,R211K,A272P,T286A,V292I	Susceptible	0	Susceptible	0	Susceptible
1	N-141 JCDT	PR	B	96.3	1	99	None	None	None	None	RT	B	93.8	1	334	None	None	285286287	None	There are no insertions or deletions	There are no reading frameshifts	None	None	D60E,L63P,K70T,V77I	Susceptible	0	Susceptible	0	Susceptible	0	Susceptible	0	Susceptible	0	Susceptible	0	Susceptible	0	Susceptible	0	0	None	None	E6D,K20R,V35PT,V60I,D123E,T139AT,S162C,Q174K,R211K,T216PT,Y271FY,A272P,G285EG,T286AG,K287EK,V292I,E297K	Susceptible	0	Susceptible	0	Susceptible
1	N-143 EJBR	PR	B	96.6	1	99	None	None	None	None	RT	B	94.8	1	335	None	None	119	None	There are no insertions or deletions	There are no reading frameshifts	None	None	N37C,I62V,L63P,K70EK,V77I	Susceptible	0	Susceptible	0	Susceptible	0	Susceptible	0	Susceptible	0	Susceptible	0	Susceptible	0	Susceptible	0	0	None	None	K20R,P119L,K122E,D123N,S162C,D177G,R211K,V245E,K277R,G333E,Q334H	Susceptible	0	Susceptible	0	Susceptible
1	N-145 NRPG	PR	B	94.9	1	99	None	None	None	None	RT	B	93.8	1	335	None	None	None	None	There are no insertions or deletions	There are no reading frameshifts	None	None	E35D,N37Q,R41K,R57K,L63HQ,I64V	Susceptible	0	Susceptible	0	Susceptible	0	Susceptible	0	Susceptible	0	Susceptible	0	Susceptible	0	Susceptible	0	0	M41L	None	T39A,V60I,D86E,D121H,K122E,D177E,G196E,R211K,A272PS,I293V,P294T,I326V,I329L,Q334D	Susceptible	5	Potential low-level resistance	10	Low-level resistance
1	N-146 AAHS	PR	B	93.9	1	99	None	None	None	None	RT	B	94.6	1	335	None	272	None	None	There are no insertions or deletions	There are no reading frameshifts	None	None	T12N,N37E,L63P,E65D,H69HR,K70R,I72T	Susceptible	0	Susceptible	0	Susceptible	0	Susceptible	0	Susceptible	0	Susceptible	0	Susceptible	0	Susceptible	0	0	None	None	D123E,I135T,D177E,R211K,F214L,A272P,K275R,K277R,P294T,E297K,K311R,D324E,I329L,G333E	Susceptible	0	Susceptible	0	Susceptible
1	N-147 LDMD	PR	B	94.9	1	99	None	None	None	None	RT	B	93.2	1	335	None	None	198	None	There are no insertions or deletions	There are no reading frameshifts	None	None	I15V,L19V,I72V	Susceptible	0	Susceptible	0	Susceptible	0	Susceptible	0	Susceptible	0	Susceptible	0	Susceptible	0	Susceptible	0	0	None	None	E6D,V35I,T39S,S68G,D123N,I135IV,Q145EQ,D177E,H198HP,T200I,E203AE,Q207D,R211K,K223KQ,V245T,D250E,T286AT,A288S,I293V,E297A,Q334L	Susceptible	0	Susceptible	0	Susceptible
1	N-149 MEAS	PR	B	96	1	99	None	None	None	None	RT	B	94	1	335	None	None	None	None	There are no insertions or deletions	There are no reading frameshifts	None	None	N37S,R57K,L63S,I64IV,E65D	Susceptible	0	Susceptible	0	Susceptible	0	Susceptible	0	Susceptible	0	Susceptible	0	Susceptible	0	Susceptible	0	0	None	V179DV	V35IV,S68G,K122E,T200A,R211K,V245E,K281R,T286A,I293V,P294T,T296S,E297T,D324E,I329L	Susceptible	0	Susceptible	0	Susceptible
1	N-150 CAB	PR	B	94.9	1	99	None	None	49	None	RT	B	94.9	1	335	None	None	None	None	There are no insertions or deletions	There are no reading frameshifts	None	None	I13V,K14R,N37E,G49E,L63P,I72IV	Susceptible	0	Susceptible	0	Susceptible	0	Susceptible	0	Susceptible	0	Susceptible	0	Susceptible	0	Susceptible	0	0	None	None	K122E,D123E,I135T,D177E,R206KR,R211K,E248EK,A272P,T286A,E297K,I329L,G333E	Susceptible	0	Susceptible	0	Susceptible
1	N-151 SAU	PR	B	93.9	1	99	None	None	None	None	RT	B	94.6	1	278	None	None	None	None	There are no insertions or deletions	There are no reading frameshifts	None	None	L19I,L63P,I64L,V77I,I93L	Susceptible	0	Susceptible	0	Susceptible	0	Susceptible	0	Susceptible	0	Susceptible	0	Susceptible	0	Susceptible	0	0	None	None	V35IV,A98S,K122P,A158S,S162A,D177E,Q207E,R211K,V245E	Susceptible	0	Susceptible	0	Susceptible
1	N-152 HJM	PR	B	91.2	1	99	None	19	None	None	RT	B	93.2	1	335	None	None	None	None	There are no insertions or deletions	There are no reading frameshifts	None	None	I15IV,G17E,L19X,N37Q,R41K,R57KR,I62V,L63P,I72EV,V77I,I93L	Susceptible	0	Susceptible	0	Susceptible	0	Susceptible	0	Susceptible	0	Susceptible	0	Susceptible	0	Susceptible	0	0	None	None	K11R,K20R,D86E,K122E,D123S,I135K,S162Y,I178V,R211K,A272S,K277R,Q278N,P294T,K311R,I326V	Susceptible	0	Susceptible	0	Susceptible
1	N-153 RECV	PR	B	94.6	1	99	None	None	None	None	RT	B	94.3	1	335	None	140	None	None	There are no insertions or deletions	There are no reading frameshifts	None	L10I	I13V,K20KR,E35D,N37DE,R41K,D60E,L63P,I64V,E65D,I72V	Susceptible	0	Susceptible	0	Susceptible	0	Susceptible	0	Susceptible	0	Susceptible	0	Susceptible	0	Susceptible	0	0	None	None	V35I,D86E,D177E,T200AT,R211Q,E248N,A272P,K277R,V292I,E297K,A304E,D324DE,I329L,G333E	Susceptible	0	Susceptible	0	Susceptible
1	N-154 YGS	PR	B	91.9	1	99	None	None	None	None	RT	B	93.8	1	335	None	None	None	None	There are no insertions or deletions	There are no reading frameshifts	None	K20KM	I15V,L19V,E35D,M36I,I64V,I72V,I93L	Susceptible	0	Susceptible	0	Susceptible	0	Susceptible	0	Susceptible	0	Susceptible	0	Susceptible	0	Susceptible	0	0	None	None	E6D,K20R,V35I,T39S,S68G,K122E,T200IMT,E203D,Q207D,R211K,V245T,D250E,A288S,I293V,E297A,L301M,I329V	Susceptible	0	Susceptible	0	Susceptible
1	N-155 ELFO	PR	B	96.3	1	99	None	None	None	None	RT	B	94.6	1	335	None	None	None	None	There are no insertions or deletions	There are no reading frameshifts	None	None	E35D,I62V,L63P,H69N	Susceptible	0	Susceptible	0	Susceptible	0	Susceptible	0	Susceptible	0	Susceptible	0	Susceptible	0	Susceptible	0	0	None	None	E28G,V35I,K122E,I142T,E169D,D192DE,R211K,E248DE,A272P,K277R,V292I,E297K,L301I,V314I,I329L,G333E,Q334Y	Susceptible	0	Susceptible	0	Susceptible
1	N-156 LSMF	PR	B	93.3	1	99	None	None	None	None	RT	B	95	1	314	None	None	None	None	There are no insertions or deletions	There are no reading frameshifts	None	A71V	I13V,K20KR,E35D,N37E,L63P,I64V,I72IV,V77I,I93L	Susceptible	0	Susceptible	0	Susceptible	0	Susceptible	0	Susceptible	0	Susceptible	0	Susceptible	0	Susceptible	0	0	None	None	E6D,V35M,T39A,R83K,K103R,D123E,I135V,T165I,D177E,I178IM,G196DG,T200AT,R211S,F214L,A272P,K277R,T286AT,E297K	Susceptible	0	Susceptible	0	Susceptible
1	N-157JVSM	PR	B	94.9	1	99	None	None	None	None	RT	B	94.4	1	335	None	None	None	None	There are no insertions or deletions	There are no reading frameshifts	None	None	E35D,N37S,K45KR,I62V,L63P,V77I	Susceptible	0	Susceptible	0	Susceptible	0	Susceptible	0	Susceptible	0	Susceptible	0	Susceptible	0	Susceptible	0	0	None	V90IV	K20R,D86E,F87FL,W88CSW,K102Q,S162CY,D177DE,R211K,A272AS,K277R,A288S,I293V,G333E,Q334H	Susceptible	0	Susceptible	0	Susceptible
1	N-158 ALGL	PR	B	93.9	1	99	None	None	None	None	RT	B	93.6	1	335	None	None	None	None	There are no insertions or deletions	There are no reading frameshifts	None	L10IL	T12AT,I13V,M36I,N37D,R57K,L63R,I64V,K70E,V82I	Susceptible	0	Susceptible	0	Susceptible	0	Susceptible	0	Susceptible	0	Susceptible	0	Susceptible	0	Susceptible	0	0	None	None	K20R,V60I,S68G,D123E,I135T,T139A,Q174KQ,I178IM,T200A,R211K,V245E,T286P,I293V,E297K,K311R,K323EK,D324DE,I329L	Susceptible	0	Susceptible	0	Susceptible
1	N-159 OAHM	PR	B	95.6	1	99	None	None	None	None	RT	B	94.8	1	335	None	None	None	None	There are no insertions or deletions	There are no reading frameshifts	None	None	E35D,M36I,N37D,R41K,L63AP	Susceptible	0	Susceptible	0	Susceptible	0	Susceptible	0	Susceptible	0	Susceptible	0	Susceptible	0	Susceptible	0	0	None	None	V35M,R83K,D86N,D123E,D177N,Q207K,R211N,V245M,A272P,E297A,S322A,I329L,G333E,Q334H	Susceptible	0	Susceptible	0	Susceptible
1	N-160 RPB	PR	B	96	1	99	None	None	None	None	RT	B	93.8	1	335	None	None	298	None	There are no insertions or deletions	There are no reading frameshifts	None	None	G16E,N37S,P39S,R41K,R57KR,I64V	Susceptible	0	Susceptible	0	Susceptible	0	Susceptible	0	Susceptible	0	Susceptible	0	Susceptible	0	Susceptible	0	0	T215N	K103N	K20R,K49R,E53D,D123E,I135IK,S162A,E169D,D177E,T200R,Q207E,F214L,V245T,Q278E,A288AS,I293V,E298Q,I329V	Susceptible	0	Potential low-level resistance	10	Low-level resistance
1	N-161 FJMA	PR	B	94.3	1	99	None	None	None	None	RT	B	95.2	1	335	None	None	None	None	There are no insertions or deletions	There are no reading frameshifts	None	None	T12R,L19IT,E35D,N37DE,R41K,L63P,I64IV,E65D	Susceptible	0	Susceptible	0	Susceptible	0	Susceptible	0	Susceptible	0	Susceptible	0	Susceptible	0	Susceptible	0	0	None	None	V35I,T39AT,R83KR,D86DE,K122E,D177E,G196D,T200I,R211K,E248D,A272P,K277R,A288S,E291A,I293V,E297R,A304E,I329L,G333E	Susceptible	0	Susceptible	0	Susceptible
1	N-162 HJPS	PR	B	91.6	1	99	None	None	None	None	RT	B	93.1	1	333	None	None	None	None	There are no insertions or deletions	There are no reading frameshifts	None	A71V	K14EK,E35D,M36I,N37D,I62V,L63S,E65EK,K70R,I72T,V77I,I93L	Susceptible	0	Susceptible	0	Susceptible	0	Susceptible	0	Susceptible	0	Susceptible	0	Susceptible	0	Susceptible	0	0	T215P	None	V35T,E53D,T69S,K104KN,K122E,I135V,I142V,Q174H,I178M,G196E,Q197E,T200A,E203D,Q207N,T216P,A272P,K277R,T286A,I293V,E297K,I329V	Susceptible	0	Susceptible	0	Susceptible
1	N-163 JIHB	PR	B	96.6	1	99	None	None	None	None	RT	B	95	1	335	None	None	None	None	There are no insertions or deletions	There are no reading frameshifts	None	None	N37S,I62V,L63P,V77I,I93L	Susceptible	0	Susceptible	0	Susceptible	0	Susceptible	0	Susceptible	0	Susceptible	0	Susceptible	0	Susceptible	0	0	None	None	K20R,V35I,Q174HQ,R211K,A272P,K277KR,T286A,K311R,D324E,G333D,Q334H	Susceptible	0	Susceptible	0	Susceptible
1	N-164 ALH	PR	B	92.6	1	99	None	None	None	None	RT	B	94.4	1	335	None	None	None	None	There are no insertions or deletions	There are no reading frameshifts	None	L10I	T12ST,I13V,K20KR,E35DE,N37E,R57K,Q61H,L63P,I64V,H69Q,K70R,V77I	Susceptible	0	Susceptible	0	Susceptible	0	Susceptible	0	Susceptible	0	Susceptible	0	Susceptible	0	Susceptible	0	0	T69N	None	V35I,V60I,E79D,R83K,D123E,I135V,T139A,D177E,T200I,R211Q,A272P,K277R,I293V,E297K,V314M,I329L,G333E	Susceptible	0	Susceptible	0	Susceptible
1	N-165 EJOR	PR	B	93.6	1	99	None	None	None	None	RT	B	94.9	1	335	None	None	214	None	There are no insertions or deletions	There are no reading frameshifts	None	None	I13V,E21EG,E35D,N37H,R41K,R57K,L63P,I93L	Susceptible	0	Susceptible	0	Susceptible	0	Susceptible	0	Susceptible	0	Susceptible	0	Susceptible	0	Susceptible	0	0	None	None	V35E,T39A,K104EK,I135R,I142V,T200I,I202V,R211K,F214V,E248D,I257V,A272P,T286A,E297K,L310I,I326V	Susceptible	0	Susceptible	0	Susceptible
1	N-166 LMPS	PR	B	92.9	1	99	None	None	None	None	RT	B	93.3	1	333	None	66	None	None	There are no insertions or deletions	There are no reading frameshifts	None	None	E35D,N37S,R41K,L63P,I72V,V77I,I93L	Susceptible	0	Susceptible	0	Susceptible	0	Susceptible	0	Susceptible	0	Susceptible	0	Susceptible	0	Susceptible	0	0	M41L	V179D	K20R,T39S,V60I,K66KN,D121Y,K122E,T200AV,R211G,A272AP,K277R,L283I,A288T,I293V,P313K,V317A,I326V	Susceptible	5	Potential low-level resistance	10	Low-level resistance
1	N-168 PCFA	PR	B	94.9	1	99	None	None	None	None	RT	B	94.4	1	335	None	None	None	None	There are no insertions or deletions	There are no reading frameshifts	None	None	I13IV,N37I,L63P	Susceptible	0	Susceptible	0	Susceptible	0	Susceptible	0	Susceptible	0	Susceptible	0	Susceptible	0	Susceptible	0	0	None	E138A	K20R,V35I,T69S,R83K,K101KR,K104R,I135T,V179I,I202V,R211K,A272P,T286A,E297K,K311R	Susceptible	0	Susceptible	0	Susceptible
1	N-169 BAA	PR	B	93.6	1	99	None	None	None	None	RT	B	94.5	1	335	None	None	None	None	There are no insertions or deletions	There are no reading frameshifts	None	None	G16E,E35D,N37D,R57K,D60E,I62IV,L63A,I64V	Susceptible	0	Susceptible	0	Susceptible	0	Susceptible	0	Susceptible	0	Susceptible	0	Susceptible	0	Susceptible	0	0	None	None	V8I,V35I,R83K,D123E,S162CS,D177E,R211K,V245E,A272P,K277R,E297K,D324E,I329L,G333E	Susceptible	0	Susceptible	0	Susceptible
1	N-170 SJMC	PR	B	93.3	1	99	None	None	None	None	RT	B	93.8	1	335	None	None	None	None	There are no insertions or deletions	There are no reading frameshifts	None	None	I15V,L19V,N37Q,R41K,I62V,L63P,I72E,V77I,I93L	Susceptible	0	Susceptible	0	Susceptible	0	Susceptible	0	Susceptible	0	Susceptible	0	Susceptible	0	Susceptible	0	0	None	None	K20R,K122E,D123NS,I135M,S162Y,I178V,R211K,A272P,K277R,Q278N,P294T,K311R,I326V	Susceptible	0	Susceptible	0	Susceptible
1	N-171 LACG	PR	B	93.9	1	99	None	None	None	None	RT	B	94.1	1	335	None	None	None	None	There are no insertions or deletions	There are no reading frameshifts	None	L10I	I13V,E35D,D60E,L63T,I64V,K70I,I72V	Susceptible	0	Susceptible	0	Susceptible	0	Susceptible	0	Susceptible	0	Susceptible	0	Susceptible	0	Susceptible	0	0	None	K103N	V35M,T39A,E40D,K122E,D177E,I178M,R211Q,A272P,V276T,K277R,V292I,I293V,E297K,I329L,G333E	Susceptible	0	Susceptible	0	Susceptible
1	N-172 EJLR	PR	B	94.6	1	99	None	None	None	None	RT	B	94	1	335	105	None	102105	None	There are no insertions or deletions	There are no reading frameshifts	None	None	G16A,I62IV,L63C,V77I,I93L	Susceptible	0	Susceptible	0	Susceptible	0	Susceptible	0	Susceptible	0	Susceptible	0	Susceptible	0	Susceptible	0	0	None	None	K102KT,S105*AGS,K122E,D123N,I135T,S162CS,N175Y,T200A,R211K,V245L,A272P,V276I,K277R,L283I,A288T,I293V,T296S,E297A,V317A	Susceptible	0	Susceptible	0	Susceptible
1	N-173 EJAP	PR	B	91.9	1	99	None	None	None	None	RT	B	94	1	334	None	None	None	None	There are no insertions or deletions	There are no reading frameshifts	None	A71V	E35D,M36I,N37D,I62V,L63S,I64M,H69HY,I72AT,V77I,I93L	Susceptible	0	Susceptible	0	Susceptible	0	Susceptible	0	Susceptible	0	Susceptible	0	Susceptible	0	Susceptible	0	0	None	E138A	V35I,E53D,D86E,K122E,D123G,I142V,S162T,I178M,G196E,Q197E,T200A,Q207N,A272P,K277R,T286AV,I293V,P294T,E297K,K311R,I329V	Susceptible	0	Susceptible	0	Susceptible
1	N-174 ACLR	PR	B	92.9	1	99	None	None	None	None	RT	B	94.3	1	335	None	None	None	None	There are no insertions or deletions	There are no reading frameshifts	None	None	L19I,E35D,N37S,R41K,K43R,L63P,K70R,V77IV	Susceptible	0	Susceptible	0	Susceptible	0	Susceptible	0	Susceptible	0	Susceptible	0	Susceptible	0	Susceptible	0	0	None	None	K32KR,T69S,K122Q,D123E,I135T,D177E,I202V,Q207E,R211K,F214L,V245T,D250E,A272P,K277R,I293V	Susceptible	0	Susceptible	0	Susceptible
1	N-175 Desconocida 1	PR	B	95.3	1	99	None	None	None	None	RT	B	94.1	1	335	None	None	None	None	There are no insertions or deletions	There are no reading frameshifts	None	A71T	E35D,R41K,I62V,L63P,I72T	Susceptible	0	Susceptible	0	Susceptible	0	Susceptible	0	Susceptible	0	Susceptible	0	Susceptible	0	Susceptible	0	0	None	K103N	T39AT,K102Q,K122E,I142T,S162C,E169D,R211K,V245K,A272P,K277R,A288S,I293V,E297R,V314I,I329L,G333E,Q334C	Susceptible	0	Susceptible	0	Susceptible
1	N-176 WAAR	PR	B	93.6	1	99	None	None	None	None	RT	B	95.5	1	335	None	None	187	None	There are no insertions or deletions	There are no reading frameshifts	None	None	N37NS,R57KR,D60E,I62V,L63P,C67E,V77I	Susceptible	0	Susceptible	0	Susceptible	0	Susceptible	0	Susceptible	0	Susceptible	0	Susceptible	0	Susceptible	0	0	None	None	K20R,S162C,L187W,R211K,V245E,A272P,K277R,G333E,Q334Y	Susceptible	0	Susceptible	0	Susceptible
1	N-177 DEMV	PR	B	92.3	1	99	None	None	None	None	RT	B	93.6	1	335	None	None	None	None	There are no insertions or deletions	There are no reading frameshifts	None	A71V	K20R,N37E,L63T,G68EG,I72T,V77I,I93L	Susceptible	0	Susceptible	0	Susceptible	0	Susceptible	0	Susceptible	0	Susceptible	0	Susceptible	0	Susceptible	0	0	None	None	P4S,V35IV,D86N,V118I,D123E,I135T,Q174K,G196DG,T200IT,I202M,E203K,R211Q,F214L,V245I,A272P,V276I,T286A,E297K,K311R,D324E,I329L,G333D	Susceptible	0	Susceptible	0	Susceptible
1	N-178 AAAG	PR	B	92.6	1	99	None	None	None	None	RT	B	94.6	1	335	318	None	None	None	There are no insertions or deletions	There are no reading frameshifts	None	A71V	I13V,G16E,L19IL,E35D,N37H,R41K,L63P,C67Y,V77I,I93L	Susceptible	0	Susceptible	0	Susceptible	0	Susceptible	0	Susceptible	0	Susceptible	0	Susceptible	0	Susceptible	0	0	None	None	V35E,I135R,T200I,I202V,R211K,E248D,D250E,V261GV,A272P,T286A,L310I,V317A,Y318*,P321A,I326V,K331E	Susceptible	0	Susceptible	0	Susceptible
1	N-179 JGAL	PR	D	92.6	1	99	None	None	None	None	RT	B	94	1	335	318	None	319	None	There are no insertions or deletions	There are no reading frameshifts	None	None	I15V,E35D,N37Y,R41K,K45R,I62V,L63A,V77I,I93L	Susceptible	0	Susceptible	0	Susceptible	0	Susceptible	0	Susceptible	0	Susceptible	0	Susceptible	0	Susceptible	0	0	None	None	I135T,Q207H,R211K,V245E,E248D,A272P,K277R,L282I,I293V,P294S,K311R,Y318*,Y319DY,I326V,I329V,Q332R,Q334L	Susceptible	0	Susceptible	0	Susceptible
1	N-180 CJE	PR	B	93.9	1	99	None	None	None	None	RT	B	95.1	1	335	None	None	None	None	There are no insertions or deletions	There are no reading frameshifts	None	A71T	E35D,R41K,I62V,L63AD,I72T	Susceptible	0	Susceptible	0	Susceptible	0	Susceptible	0	Susceptible	0	Susceptible	0	Susceptible	0	Susceptible	0	0	None	None	K11R,K122E,I142T,E169D,T200IT,R211K,V245K,A272P,K277R,I293V,E297K,V314I,I329L,G333E,Q334Y	Susceptible	0	Susceptible	0	Susceptible
1	N-181 MEHC	PR	B	95.6	1	99	None	None	None	None	RT	B	93.7	1	334	None	None	None	None	There are no insertions or deletions	There are no reading frameshifts	None	None	G16E,N37S,P39S,K45R,I62V,L63A,E65D,V77I	Susceptible	0	Susceptible	0	Susceptible	0	Susceptible	0	Susceptible	0	Susceptible	0	Susceptible	0	Susceptible	0	0	None	None	V21I,V35I,S48T,V60I,G196E,R211K,V276I,K281R,L283I,I293V,E297A	Susceptible	0	Susceptible	0	Susceptible
1	N-182 RFCH	PR	B	93.3	1	99	None	9	None	None	RT	B	94.4	1	335	None	97	None	None	There are no insertions or deletions	There are no reading frameshifts	None	L10V	T12IT,I13V,K14KR,K43R,L63Q,I64V	Susceptible	0	Susceptible	0	Susceptible	0	Susceptible	0	Susceptible	0	Susceptible	0	Susceptible	0	Susceptible	0	0	None	None	V60I,V118I,K122E,I135T,Q145M,T165I,K173KQ,G196EG,T200AE,R211K,F214L,T286A,V292I,E297K,K311KR,E328EK,I329L	Susceptible	0	Susceptible	0	Susceptible
1	N-183 JLOD	PR	B	93.3	1	99	None	94	None	None	RT	B	93	1	334	None	278	None	None	There are no insertions or deletions	There are no reading frameshifts	None	L10LV	I13IV,R41K,D60E,I64V	Susceptible	0	Susceptible	0	Susceptible	0	Susceptible	0	Susceptible	0	Susceptible	0	Susceptible	0	Susceptible	0	0	None	None	P4S,K82KR,R83GR,Q174EQ,V245LM,E248DE,A272P,K277R,Q278HQ,I293V,E312N	Susceptible	0	Susceptible	0	Susceptible
1	N-184 DAMS	PR	B	94.9	1	99	None	None	None	None	RT	B	93.2	1	335	None	None	229230	None	There are no insertions or deletions	There are no reading frameshifts	None	None	I15IV,G16E,I62IV,L63AT,E65DE,V82IV	Susceptible	0	Susceptible	0	Susceptible	0	Susceptible	0	Susceptible	0	Susceptible	0	Susceptible	0	Susceptible	0	0	None	None	V8IV,V35M,T39A,R83K,D123E,D177E,T200IT,R211K,L228F,W229G,M230W,A272P,K277KR,A288AS,V292IV,I293IV,E297K,K311R,I329L,G333E	Susceptible	0	Susceptible	0	Susceptible
1	N-185 SJSC	PR	B	94.3	1	99	None	None	None	None	RT	B	94.1	1	335	None	None	151	None	There are no insertions or deletions	There are no reading frameshifts	None	A71V	I15IV,E35D,I62V,L63S,I64M,H69N,I72T,I93L	Susceptible	0	Susceptible	0	Susceptible	0	Susceptible	0	Susceptible	0	Susceptible	0	Susceptible	0	Susceptible	0	0	None	None	K122E,Q151P,E169D,I178L,R211K,V245M,A272P,K277R,I293V,P294S,E297R,L301I,E308G,I309N,V314M,I329L,G333E,Q334H	Susceptible	0	Susceptible	0	Susceptible
1	N-187 JANM	PR	B	94.6	1	99	None	54	None	None	RT	B	94.5	1	335	None	None	None	None	There are no insertions or deletions	There are no reading frameshifts	I54IM	None	Q18L,E35D,N37H,R41K,L63P,V77I,I93L	Low-level resistance	15	Low-level resistance	20	High-level resistance	60	Low-level resistance	15	Low-level resistance	15	Low-level resistance	20	Low-level resistance	15	Low-level resistance	20	1	None	None	V35I,I142IV,T200I,Q207H,R211K,E248D,A272P,V276IV,I293V,I326V,G333E	Susceptible	0	Susceptible	0	Susceptible
1	N-189 FACU	PR	B	89.9	1	99	13,19	67	13,17	None	RT	B	94.3	1	335	None	294322	None	None	There are no insertions or deletions	There are no reading frameshifts	None	None	T12PT,I13*IKL,I15IV,G17AG,Q18KQ,L19*LQ,E35DE,M36IM,P39PQ,R41KR,I62V,L63ILPT,C67CW,I72IMT	Susceptible	0	Susceptible	0	Susceptible	0	Susceptible	0	Susceptible	0	Susceptible	0	Susceptible	0	Susceptible	0	0	None	None	M16LM,K20KR,T69S,K102R,K122E,D123DN,I142IV,K173Q,T200AT,R211KR,F214FL,V276IV,K277KR,L283IL,I293V,P294X,D324E	Susceptible	0	Susceptible	0	Susceptible
1	N-190 DJH	PR	B	96	1	99	None	None	None	None	RT	B	94.9	1	335	None	None	None	None	There are no insertions or deletions	There are no reading frameshifts	None	None	E35DE,I62V,L63P,H69N	Susceptible	0	Susceptible	0	Susceptible	0	Susceptible	0	Susceptible	0	Susceptible	0	Susceptible	0	Susceptible	0	0	None	None	K122EK,I142T,S163T,E169D,R211K,V245M,A272P,K277R,I293V,V314M,I329L,G333E,Q334Y	Susceptible	0	Susceptible	0	Susceptible
1	N-191 NCOR	PR	B	92.6	1	99	None	63	None	None	RT	B	93.2	1	335	None	None	78	None	There are no insertions or deletions	There are no reading frameshifts	None	None	N37Q,P39S,R57K,L63HQ,I64V,I72V,V77I,I93IL	Susceptible	0	Susceptible	0	Susceptible	0	Susceptible	0	Susceptible	0	Susceptible	0	Susceptible	0	Susceptible	0	0	None	None	V35I,R78KR,D86DE,V118I,I135V,Q145E,I178IM,T200S,F214L,V245M,K275Q,V276I,I293V,E312N,I329L	Susceptible	0	Susceptible	0	Susceptible
1	N-192 MAS	PR	B	93.3	1	99	None	None	None	None	RT	B	95.2	1	335	None	None	None	None	There are no insertions or deletions	There are no reading frameshifts	None	None	I15IV,G17D,M36I,I62V,L63P,I93L	Susceptible	0	Susceptible	0	Susceptible	0	Susceptible	0	Susceptible	0	Susceptible	0	Susceptible	0	Susceptible	0	0	None	None	K166R,T200I,R211K,A272P,K277R,V292I,I293V,K311R,I326V,Q334HQ	Susceptible	0	Susceptible	0	Susceptible
1	N-193 MCLR	PR	B	92.6	1	99	None	None	None	None	RT	B	94.8	1	335	None	None	None	None	There are no insertions or deletions	There are no reading frameshifts	None	None	E35D,N37Q,R41K,R57K,L63P,I93L	Susceptible	0	Susceptible	0	Susceptible	0	Susceptible	0	Susceptible	0	Susceptible	0	Susceptible	0	Susceptible	0	0	None	None	V35E,T39A,I135R,I142V,T200I,I202V,R211T,E248D,D250E,I257L,V261I,A272P,T286A,L310I	Susceptible	0	Susceptible	0	Susceptible
1	N-195 MCGR	PR	B	94.9	1	99	None	None	None	None	RT	B	95	1	335	None	None	None	None	There are no insertions or deletions	There are no reading frameshifts	None	None	I13V,N37E,L63P,E65D	Susceptible	0	Susceptible	0	Susceptible	0	Susceptible	0	Susceptible	0	Susceptible	0	Susceptible	0	Susceptible	0	0	None	None	V60I,K104R,D123E,I135T,I142T,D177E,I178V,T200A,V245E,A272P,K277R,I293V,P294A,E297K,I329L,G333E	Susceptible	0	Susceptible	0	Susceptible
1	N-196 MACO	PR	B	95.6	1	99	None	None	None	None	RT	B	94.2	1	335	None	None	None	None	There are no insertions or deletions	There are no reading frameshifts	None	None	I15V,L19I,M36I,N37D,R41K,I72V	Susceptible	0	Susceptible	0	Susceptible	0	Susceptible	0	Susceptible	0	Susceptible	0	Susceptible	0	Susceptible	0	0	None	None	P4H,K11KQ,A98S,D121H,K122E,Q174EK,D177E,R211S,V245K,D250E,A272S,I293V,E312RT	Susceptible	0	Susceptible	0	Susceptible
1	N-197 RCR	PR	B	93.9	1	99	None	None	None	None	RT	B	95.1	1	333	None	None	None	None	There are no insertions or deletions	There are no reading frameshifts	None	A71T	T12N,K14R,P39S,R41K,L63P,H69HY,V77I,I93L	Susceptible	0	Susceptible	0	Susceptible	0	Susceptible	0	Susceptible	0	Susceptible	0	Susceptible	0	Susceptible	0	0	None	K103KN	V8I,K49KR,D123E,I135V,I178IM,T200IT,I202V,R211GR,E248D,A272P,I326V	Susceptible	0	Susceptible	0	Susceptible
1	N-198 GYS	PR	B	97	1	99	None	None	None	None	RT	B	93.6	1	335	None	None	None	None	There are no insertions or deletions	There are no reading frameshifts	None	None	I13V,N37D,L63P	Susceptible	0	Susceptible	0	Susceptible	0	Susceptible	0	Susceptible	0	Susceptible	0	Susceptible	0	Susceptible	0	0	None	None	T39A,S48T,I50V,V60I,K102Q,K122P,I135R,S162A,Q174H,V179I,A272P,T286AT,V292I,I293V,G333D,Q334K	Susceptible	0	Susceptible	0	Susceptible
1	N-199 RAVT	PR	B	94.6	1	99	None	None	None	None	RT	B	93	1	335	None	None	None	None	There are no insertions or deletions	There are no reading frameshifts	None	None	N37S,L63Q,I64V,V77I	Susceptible	0	Susceptible	0	Susceptible	0	Susceptible	0	Susceptible	0	Susceptible	0	Susceptible	0	Susceptible	0	0	None	P225HP	K20R,K49R,K122E,I135IT,S162C,E169D,R172K,Q174K,I178L,I195L,T200A,Q207D,R211K,I244IV,V245K,A272P,P294Q,E297EQ,S322T,Q334Y	Susceptible	0	Susceptible	0	Susceptible
1	N-200 GGMM	PR	B	92.6	1	99	None	None	None	None	RT	B	95	1	335	None	None	None	None	There are no insertions or deletions	There are no reading frameshifts	None	None	I13V,I15V,L19I,N37D,D60E,L63AS,I93L	Susceptible	0	Susceptible	0	Susceptible	0	Susceptible	0	Susceptible	0	Susceptible	0	Susceptible	0	Susceptible	0	0	None	None	I135T,I178IM,G196E,Q207E,R211K,E248D,Y271HY,K281KR,E291D,Q334L	Susceptible	0	Susceptible	0	Susceptible
1	N-202 JFS	PR	B	93.6	1	99	None	None	None	None	RT	B	93.7	1	335	None	None	None	None	There are no insertions or deletions	There are no reading frameshifts	None	None	L19I,N37T,R41K,D60DE,I62IV,L63LV,I64V,E65D,C67S,V77I	Susceptible	0	Susceptible	0	Susceptible	0	Susceptible	0	Susceptible	0	Susceptible	0	Susceptible	0	Susceptible	0	0	None	None	V35M,R83K,K122E,D123E,I135V,I142V,D177E,R211K,A272P,V276I,K277R,Q278H,T286A,E297EK,I329L,G333E	Susceptible	0	Susceptible	0	Susceptible
1	N-204 JECML	PR	B	91.6	1	99	None	None	None	None	RT	B	92.9	1	335	None	None	None	None	There are no insertions or deletions	There are no reading frameshifts	None	None	K14R,I15V,L19T,N37T,L63T,I64V,I72V,V77I,I93L	Susceptible	0	Susceptible	0	Susceptible	0	Susceptible	0	Susceptible	0	Susceptible	0	Susceptible	0	Susceptible	0	0	None	None	E6D,K20R,V35I,T39S,V60I,K64R,S68G,D86E,I135V,T200I,Q207D,R211K,V245T,D250E,V276IV,V292I,I293V,I329V,Q334H	Susceptible	0	Susceptible	0	Susceptible
[truncated: 104 more rows]
[truncated: 206 more columns]

## Sheet: CPR Sanger
Number of input sequences
	No. submitted	No. filtered (QA)	No. analyzed for SDRMs
Sequences	283
[truncated: 52 more rows]

## Sheet: CPR NGS
Number of input sequences
[truncated: 53 more rows]

## Sheet: Clustering Analysis
Species 1	Species 2	TN93 Genetic Distance	n	Fig7 Cluster No.
[truncated: 216 more rows]
